# Supplementary material for: Identifying transcriptomic profiles in ovine spleen after repetitive vaccination
Source: Front Immunol. 2024 Jul 12;15:1386590. doi: 10.3389/fimmu.2024.1386590 (PMC11284609; doi:10.3389/fimmu.2024.1386590)
Supplement: Supplementary file 2 [file Table_2.xlsx]

## Sheet: DE_VC
Table S2A: Results of the differential expression analysis of all the genes in the Vaccine vs. Control comparison (DE_VC).
Gene	baseMean	log2FoldChange	lfcSE	stat	pvalue	padj
SELENOK	1161.59	0.705355	0.110976	6.35594	2.07156e-10	3.53036e-06			Up-regulated genes		44
SCRN3	3007.42	-0.382792	0.0723688	-5.28947	1.22674e-07	0.0010453			Down-regulated genes		46
DNAJB9	2136.5	0.545927	0.109747	4.97443	6.54401e-07	0.00253035			Total DE genes		90
LOC101120961	2125.46	0.864588	0.172486	5.01251	5.37252e-07	0.00253035
SRP72	3236.57	0.367445	0.0742323	4.94993	7.42388e-07	0.00253035
CKAP4	2740.34	0.356193	0.077584	4.59106	4.41002e-06	0.00481335
DEPP1	511.132	0.983596	0.213584	4.6052	4.12072e-06	0.00481335
E2F2	778.083	0.760475	0.163592	4.64861	3.34184e-06	0.00481335
FAM181A	111.117	-1.11212	0.243817	-4.56129	5.08393e-06	0.00481335
GMPPB	1088.37	0.484646	0.103704	4.67338	2.96288e-06	0.00481335
HSP90B1	34461.2	0.564031	0.122703	4.59673	4.29179e-06	0.00481335
JUN	3999.51	-0.625101	0.135314	-4.61964	3.84407e-06	0.00481335
LMAN1	5335.46	0.336536	0.0737607	4.56254	5.05396e-06	0.00481335
LOC101103771	427.552	1.70217	0.363591	4.68156	2.84704e-06	0.00481335
LOC101122601	315.834	-5.69039	1.21802	-4.67185	2.98502e-06	0.00481335
LOC106990414	1286.94	1.19885	0.255504	4.69209	2.70425e-06	0.00481335
LOC121818087	203.695	-1.10935	0.242701	-4.57087	4.8571e-06	0.00481335
NTSR1	362.287	-1.24425	0.268	-4.64272	3.43849e-06	0.00481335
MOGS	2350.3	0.398838	0.0878008	4.54253	5.55839e-06	0.00498558
CRELD2	1658.96	0.630021	0.139116	4.52876	5.93315e-06	0.00505563
DNAJC3	6467.02	0.406447	0.0901466	4.50873	6.52158e-06	0.00510215
HPCAL1	3044.28	0.56765	0.126223	4.49719	6.88589e-06	0.00510215
LOC105602816	675.905	0.886736	0.197093	4.49907	6.82505e-06	0.00510215
LOC114117120	188.588	-1.97267	0.447246	-4.4107	1.03038e-05	0.00731656
S100A9	336.945	1.41089	0.324659	4.34578	1.38784e-05	0.00946064
SLC35B1	919.451	0.424144	0.0979178	4.33163	1.48007e-05	0.00970126
LOC101114790	2100.01	1.06873	0.24749	4.31829	1.57242e-05	0.00992491
FKBP11	1280.89	0.633375	0.148598	4.26235	2.02291e-05	0.0111208
SEC11C	1510.32	0.58895	0.137541	4.282	1.85217e-05	0.0111208
TREM1	93.2675	1.19747	0.280408	4.27045	1.95083e-05	0.0111208
YARS1	1219.15	0.336164	0.0788161	4.26517	1.99747e-05	0.0111208
ERLEC1	3071.69	0.441398	0.104304	4.23184	2.31784e-05	0.0119699
S100A8	220.877	1.64129	0.38773	4.23307	2.30527e-05	0.0119699
ARFGAP3	2064.6	0.436974	0.103744	4.21203	2.53089e-05	0.0125697
DESI1	1925.97	0.250435	0.0596106	4.20118	2.65527e-05	0.0125697
STMN2	4981.12	0.68205	0.162261	4.20342	2.62917e-05	0.0125697
ERP44	3415.81	0.305785	0.0729001	4.19458	2.73375e-05	0.0125915
HSPA13	3872.06	0.344203	0.0823826	4.17811	2.93946e-05	0.0131827
LOC121816775	91.3057	-1.27225	0.30639	-4.15239	3.29018e-05	0.0143772
RDH11	774.84	0.453169	0.1095	4.13851	3.49565e-05	0.0148932
DDOST	4250.09	0.483227	0.117111	4.12622	3.68773e-05	0.0149634
MYO6	1535.15	-0.81396	0.1972	-4.12759	3.66583e-05	0.0149634
PRDX4	1276.98	0.706218	0.171609	4.11528	3.86717e-05	0.0153266
LOC121817866	178.029	-1.10158	0.268816	-4.09789	4.16935e-05	0.0161486
CPSF6	15879.9	-0.240796	0.0591134	-4.07345	4.63216e-05	0.0171612
LOC121817744	147.957	-1.13641	0.27871	-4.0774	4.55412e-05	0.0171612
ATAD5	736.175	0.406724	0.102047	3.98565	6.72963e-05	0.0195588
C1H1orf162	166.435	0.934506	0.234554	3.98418	6.77133e-05	0.0195588
CHAC1	203.262	2.46396	0.611757	4.02768	5.63302e-05	0.0195588
LOC114108841	990405	0.801477	0.200902	3.9894	6.6242e-05	0.0195588
LOC114109219	335.595	-2.01626	0.505322	-3.99005	6.60596e-05	0.0195588
LOC114109700	82.8837	1.06487	0.266106	4.00167	6.28981e-05	0.0195588
LOC114116243	335.595	-2.01626	0.505322	-3.99005	6.60596e-05	0.0195588
LOC121817264	216.682	-1.15582	0.287042	-4.02667	5.65726e-05	0.0195588
LOC121817861	71.9077	-0.919043	0.230418	-3.98859	6.64677e-05	0.0195588
PDIA6	11073.1	0.410943	0.102767	3.99878	6.36703e-05	0.0195588
TNFAIP6	63.6765	1.59214	0.396178	4.01876	5.85064e-05	0.0195588
XBP1	8700.01	0.678166	0.168495	4.02484	5.7015e-05	0.0195588
ZNF529	158.634	-0.767034	0.191538	-4.00461	6.21189e-05	0.0195588
LOC105609212	317.537	-0.859961	0.216288	-3.976	7.00848e-05	0.0199064
MZB1	3319.44	0.845992	0.21326	3.96696	7.27964e-05	0.0203377
LOC121817401	817.406	1.17522	0.296765	3.96011	7.49158e-05	0.0205922
TRAM1	8399.81	0.386138	0.0979606	3.94177	8.08829e-05	0.0216382
TRIM35	2683.83	-0.229322	0.0581938	-3.94065	8.12606e-05	0.0216382
DNAJB4	1364.34	-0.555748	0.141408	-3.9301	8.49091e-05	0.0219246
TMCO1	2309.77	0.33746	0.0858136	3.93247	8.40773e-05	0.0219246
LOC101108811	482.383	1.06063	0.270444	3.92181	8.78879e-05	0.0220263
LOC106991656	111.036	-1.07413	0.273654	-3.92513	8.66823e-05	0.0220263
DDHD1	1674.28	-0.215531	0.0552824	-3.89873	9.66993e-05	0.0226009
DPM2	565.606	0.347442	0.0891231	3.89845	9.68116e-05	0.0226009
FAM172A	4997.32	-0.328276	0.0839281	-3.91139	9.17647e-05	0.0226009
FAM76B	1499.09	-0.187067	0.0478881	-3.90634	9.37054e-05	0.0226009
LOC121818088	276.657	-1.25442	0.321256	-3.90475	9.43233e-05	0.0226009
KLHL18	2652.84	-0.21262	0.0547806	-3.88131	0.000103894	0.0239265
CHID1	2213.01	0.448072	0.115867	3.86713	0.000110124	0.0240608
EDN3	80.8405	-0.909089	0.234617	-3.87478	0.000106722	0.0240608
KDELR3	774.208	0.437717	0.113152	3.86841	0.000109545	0.0240608
SPCS2	5141.11	0.330087	0.0852652	3.8713	0.000108256	0.0240608
LNX1	143.052	0.769239	0.199274	3.8602	0.000113293	0.0244397
FAT1	11638.4	-0.401002	0.104983	-3.81968	0.000133627	0.0267614
LOC121817230	566.011	-0.530787	0.139056	-3.81707	0.000135048	0.0267614
LOC121818481	778.858	-1.06229	0.278002	-3.82115	0.000132831	0.0267614
MMACHC	236.017	0.381081	0.099652	3.82412	0.000131241	0.0267614
OXSM	143.987	0.516047	0.135098	3.81981	0.000133553	0.0267614
SCAF4	3949.43	-0.158201	0.0412702	-3.8333	0.000126438	0.0267614
TMEM44	102.851	-0.688494	0.179891	-3.82729	0.000129561	0.0267614
PAK6	448.839	-1.31239	0.34441	-3.81054	0.000138664	0.0271622
NFE2	448.629	0.752313	0.197746	3.80443	0.000142128	0.0273756
TRPC1	1256.51	-0.572145	0.150446	-3.80298	0.000142966	0.0273756
ZHX3	3019.37	0.334008	0.0879647	3.79707	0.000146415	0.0277246
ARID3A	2591.76	0.357038	0.0941149	3.79364	0.000148454	0.0278016
LOC114113967	156.342	-1.29686	0.343963	-3.77034	0.000163026	0.0298741
SSR3	3948.54	0.399762	0.10597	3.7724	0.000161683	0.0298741
ATAT1	1518.27	-0.389795	0.103609	-3.76216	0.000168452	0.0298904
CCDC3	162.943	1.002	0.266014	3.76673	0.000165398	0.0298904
LOC114109686	1485.65	0.879423	0.233759	3.76209	0.000168496	0.0298904
LOC114114660	8512.61	-11.0895	2.94958	-3.75968	0.000170131	0.0298904
USO1	6096.16	0.228338	0.0607976	3.7557	0.000172857	0.0300595
LOC105605118	121.753	-0.80156	0.214344	-3.73959	0.000184318	0.030531
LOC114117712	39.14	-1.29037	0.344498	-3.74565	0.00017993	0.030531
LOC121818482	39.14	-1.29037	0.344498	-3.74565	0.00017993	0.030531
MTDH	9417.86	0.283454	0.0758037	3.73931	0.000184526	0.030531
NFATC1	4685.96	-0.222599	0.0594789	-3.74248	0.000182213	0.030531
LOC101101945	11863.2	0.255912	0.0685243	3.73462	0.000188	0.0308067
PRRC2B	22206.5	-0.216496	0.058085	-3.72722	0.000193601	0.0314224
LOC105604230	825.912	-0.473066	0.127048	-3.72353	0.000196457	0.0315851
VNN2	1435.58	0.640565	0.172338	3.71692	0.000201668	0.0321199
LOC114113063	250.713	1.19782	0.322609	3.71293	0.000204873	0.0323282
LOC105607297	635.34	-0.619991	0.167559	-3.70014	0.000215477	0.0336896
NLRC3	7007.69	-0.438027	0.118559	-3.6946	0.000220229	0.0341195
LOC101110918	1227.37	0.345782	0.0938075	3.68608	0.000227736	0.0344713
LOC114111388	106.536	-2.20886	0.599368	-3.68531	0.00022842	0.0344713
LOC114116876	91.0328	-1.0028	0.272119	-3.68515	0.000228568	0.0344713
EIF2S2	2528.55	0.301382	0.0820014	3.67533	0.000237543	0.0355106
C4H7orf25	563.277	0.340381	0.0927668	3.66921	0.000243298	0.0357922
POU2AF1	5537.27	0.526514	0.143509	3.66887	0.000243627	0.0357922
BHLHA15	2473.56	0.676727	0.185196	3.6541	0.000258082	0.0372367
COPS9	201.669	2.25975	0.618737	3.65219	0.000260014	0.0372367
LOC114113983	811.148	-5.32892	1.45891	-3.65267	0.000259529	0.0372367
MMADHC	1977.91	0.229917	0.0633129	3.63144	0.000281848	0.0393709
MMP25	443.515	0.852596	0.23464	3.63363	0.000279459	0.0393709
NFAT5	13778.8	-0.308529	0.0849162	-3.63333	0.000279789	0.0393709
BEAN1	240.732	-0.731415	0.201887	-3.62289	0.000291333	0.040135
LOC101120702	679.402	1.00888	0.278644	3.6207	0.000293812	0.040135
RAPH1	12878.5	-0.416107	0.114941	-3.62019	0.000294383	0.040135
OSM	64.4103	1.33842	0.369946	3.61788	0.000297025	0.0401738
CCNF	348.271	0.489137	0.135388	3.61284	0.00030286	0.0405284
NUF2	249.399	0.593065	0.164215	3.61152	0.000304403	0.0405284
RCOR3	2386.48	-0.165221	0.045789	-3.60831	0.000308195	0.0407152
ERGIC1	6193.51	0.363123	0.100797	3.60252	0.000315147	0.0407798
LOC105616812	1812.12	-0.820991	0.227931	-3.60193	0.000315863	0.0407798
MARCHF1	2801.16	0.28935	0.0803175	3.60258	0.000315071	0.0407798
CHIC1	1243.72	-0.503266	0.140267	-3.58791	0.00033334	0.0407913
FAM216A	85.5077	-0.697884	0.194539	-3.58737	0.000334027	0.0407913
FANCF	140.893	0.721359	0.200817	3.59213	0.000327986	0.0407913
LGALS3	2078.33	0.804284	0.223898	3.59219	0.000327905	0.0407913
LOC105604571	479.109	-0.882837	0.246037	-3.58823	0.000332934	0.0407913
LOC114111371	81.6732	-1.40336	0.39149	-3.58468	0.000337494	0.0407913
LOC114116606	455.116	-1.07519	0.299346	-3.59179	0.000328413	0.0407913
RGCC	451.255	0.457531	0.127583	3.58615	0.000335591	0.0407913
SLC16A6	464.17	0.453501	0.126334	3.58971	0.00033105	0.0407913
ARHGAP17	8890.29	-0.273664	0.0764051	-3.58175	0.000341295	0.0408251
LOC114116809	459.576	-0.793696	0.221654	-3.58078	0.000342565	0.0408251
LOC101109032	6682.19	-0.226907	0.0635677	-3.56954	0.00035761	0.0417424
RFWD3	1346.77	0.212218	0.0594309	3.57084	0.000355845	0.0417424
RPS6KA5	7178.21	-0.34398	0.0962727	-3.57297	0.000352953	0.0417424
LOC121817064	1301.12	-0.540722	0.151675	-3.56501	0.000363848	0.0421816
C5AR2	980.999	0.384219	0.108368	3.54551	0.000391853	0.0434345
H1-2	2475.37	0.741971	0.209005	3.55001	0.000385219	0.0434345
IPO7	10251.1	0.187716	0.0529352	3.54615	0.000390899	0.0434345
ISG20	213.155	0.721264	0.203588	3.54275	0.00039597	0.0434345
LOC101120200	462.707	1.0024	0.282138	3.55287	0.000381047	0.0434345
LOC105605357	2256.07	-0.847352	0.239108	-3.54381	0.000394391	0.0434345
LOC106991342	1467.3	-0.594662	0.167466	-3.55094	0.000383858	0.0434345
PIM1	1986.78	0.472077	0.133292	3.54168	0.000397593	0.0434345
TMED2	9288.53	0.4356	0.122948	3.54297	0.000395649	0.0434345
CRAT	1765.39	0.170914	0.0482979	3.53875	0.000402023	0.0436387
ELL2	6779.88	0.327478	0.0928078	3.52856	0.000417824	0.0441338
LOC105602976	1658.69	0.601446	0.170294	3.53181	0.000412722	0.0441338
MSANTD2	2901.64	-0.281248	0.0796405	-3.53148	0.000413247	0.0441338
MSRB1	1342.76	0.467875	0.132636	3.52751	0.000419493	0.0441338
PTGR2	1143.24	0.352708	0.0999887	3.52748	0.000419533	0.0441338
LOC101109370	505.075	-0.995129	0.282613	-3.52118	0.000429637	0.0446455
PRDM1	4938.5	0.340358	0.096651	3.52151	0.000429092	0.0446455
LOC121816676	172.143	-0.844705	0.240685	-3.50958	0.000448807	0.046355
CMBL	1323.28	0.448286	0.127923	3.50433	0.000457752	0.0467127
KRTCAP2	1143.36	0.447271	0.127604	3.50516	0.000456333	0.0467127
CFAP20DC	247.166	-0.645492	0.184719	-3.49446	0.000475017	0.048186
IDE	3473.58	0.201788	0.0579283	3.48341	0.000495075	0.0490221
KLF4	588.5	-0.630785	0.181155	-3.48202	0.000497643	0.0490221
LOC114113424	185.702	-1.06992	0.307055	-3.48447	0.000493121	0.0490221
MYDGF	1301.12	0.392128	0.112503	3.48547	0.000491264	0.0490221
TPMT	227.017	0.53238	0.152783	3.48454	0.000492975	0.0490221
BCAT2	584.661	0.231068	0.0664332	3.4782	0.000504784	0.0491573
LOC121820192	115.194	-0.930844	0.267535	-3.47933	0.000502663	0.0491573
DLGAP5	268.873	0.793274	0.2282	3.47622	0.000508537	0.0492414
DCAF13	750.821	0.271093	0.0780519	3.47324	0.000514224	0.0495108
C24H16orf96	200.894	-0.792268	0.228992	-3.4598	0.000540571	0.0514659
LOC101109513	2115.21	-0.191156	0.0552272	-3.46127	0.000537639	0.0514659
LRP1	34699.4	-0.39624	0.114918	-3.44804	0.000564677	0.053167
ZNF710	2462.24	-0.323584	0.0938115	-3.4493	0.000562037	0.053167
CEBPG	2278.79	0.316558	0.0918964	3.44473	0.000571625	0.0535255
LOC101112606	2437.15	0.421134	0.122588	3.43537	0.000591756	0.0539289
LOC101118484	1064.02	0.533127	0.155062	3.43816	0.000585671	0.0539289
LOC121817437	77.9156	-0.84799	0.246785	-3.43615	0.000590042	0.0539289
RYR1	3021.45	-0.677506	0.197186	-3.43587	0.000590647	0.0539289
TUBG1	819.725	0.321316	0.0933952	3.44039	0.000580882	0.0539289
LOC114109111	30.123	2.01961	0.588964	3.42908	0.000605623	0.0548991
METTL13	382.271	0.29543	0.0862933	3.42355	0.000618089	0.0557327
NCAPG	384.931	0.739042	0.216299	3.41675	0.00063373	0.0568422
CSF3R	2329.25	0.796693	0.234032	3.4042	0.00066358	0.0574518
GGH	625.141	0.421357	0.123727	3.40555	0.000660312	0.0574518
LOC101123284	686.626	-0.421314	0.123479	-3.41202	0.000644844	0.0574518
LOC105607421	369.604	-0.887188	0.260633	-3.40398	0.000664124	0.0574518
MMRN1	215.518	1.91195	0.561647	3.40419	0.000663603	0.0574518
MPP7	1183.11	-0.392268	0.115131	-3.40715	0.000656442	0.0574518
SRPRA	6673.82	0.276674	0.0812168	3.40661	0.000657741	0.0574518
LOC443456	2534.79	0.318033	0.0934908	3.40176	0.000669544	0.0576281
BCORL1	3307.08	-0.324981	0.0958504	-3.3905	0.000697654	0.0583436
HSD11B1L	319.218	-0.393886	0.116144	-3.39136	0.000695468	0.0583436
LOC105605231	131.678	-1.31301	0.387121	-3.39172	0.000694545	0.0583436
LOC121817827	747.893	-0.767129	0.226029	-3.39394	0.000688949	0.0583436
MED14	3245.45	-0.223253	0.0658785	-3.38887	0.000701822	0.0583436
STT3A	5982.21	0.330968	0.0976595	3.389	0.000701479	0.0583436
TGM1	93.2257	0.605923	0.178739	3.38998	0.000698985	0.0583436
PSAT1	267.451	0.913406	0.269858	3.38476	0.000712406	0.0589361
LOC101110185	897.726	0.794288	0.235001	3.37993	0.00072503	0.0596906
LOC101114216	3888	-0.646409	0.191408	-3.37712	0.000732496	0.0597282
LOC121817968	381.117	-0.750501	0.222202	-3.37757	0.000731306	0.0597282
HOPX	486.982	0.62687	0.186338	3.36416	0.00076778	0.0618021
LOC101106475	6388.88	-0.300889	0.0894657	-3.36318	0.000770511	0.0618021
LOC105603320	102.997	-0.534842	0.159105	-3.36156	0.000775021	0.0618021
LOC105609394	76.6453	-0.876937	0.260979	-3.36018	0.000778916	0.0618021
LOC121817886	304.773	-0.918282	0.273306	-3.35991	0.000779689	0.0618021
SDF2L1	622.803	0.571777	0.170072	3.36198	0.000773867	0.0618021
GPR68	111.434	0.530718	0.158046	3.358	0.00078509	0.0619421
KIDINS220	10633	-0.142823	0.0426384	-3.34964	0.000809171	0.0629675
LOC101109397	2269.96	0.659257	0.196789	3.35007	0.000807907	0.0629675
SUFU	1776.04	-0.23897	0.0712963	-3.35178	0.000802928	0.0629675
CACNB4	417.026	-0.688561	0.20603	-3.34205	0.000831627	0.0637894
LOC105607491	103.294	-0.849773	0.254534	-3.33854	0.000842191	0.0637894
LOC114114749	163.497	-1.02473	0.306667	-3.3415	0.000833263	0.0637894
MACF1	63871.8	-0.405667	0.121451	-3.34017	0.000837262	0.0637894
RBM12B	10910.6	-0.287798	0.0860799	-3.34338	0.000827654	0.0637894
SEC63	5023	0.196656	0.0588911	3.33931	0.000839854	0.0637894
LOC105608454	133.697	-0.710119	0.212812	-3.33684	0.000847371	0.0638978
TPST2	10841.4	0.418306	0.125594	3.33063	0.000866495	0.0650521
LOC121818836	45.1602	-0.872144	0.261989	-3.32894	0.000871773	0.0651612
CDIN1	932.409	-0.466122	0.140456	-3.31863	0.000904596	0.0662271
KMT2A	27713.1	-0.405309	0.122133	-3.31859	0.00090474	0.0662271
MAGT1	4927.13	0.291278	0.0877775	3.31836	0.000905464	0.0662271
RFC4	484.516	0.304978	0.0918446	3.32058	0.000898292	0.0662271
SAP30	1464.1	-0.577094	0.173788	-3.32068	0.000897986	0.0662271
LOC105611049	181.239	-0.818801	0.247184	-3.31252	0.000924605	0.0672152
ROBO2	758.962	-0.845193	0.255204	-3.31184	0.000926861	0.0672152
HERPUD1	9127.51	0.40232	0.121826	3.30241	0.000958578	0.0681711
LOC101119203	155.206	0.639962	0.193636	3.30497	0.000949872	0.0681711
LOC121820780	130.957	-0.827899	0.250525	-3.30465	0.000950938	0.0681711
RCN2	1693.49	0.582567	0.17643	3.30198	0.000960044	0.0681711
TMEM100	719.393	-1.08365	0.328094	-3.30288	0.00095698	0.0681711
LOC121817607	37.6282	-0.948398	0.287338	-3.30064	0.000964646	0.0682136
DSC3	2195.44	-0.858091	0.260303	-3.29651	0.000978941	0.0683734
LOC121816833	229.868	-0.50947	0.15445	-3.29861	0.000971657	0.0683734
ZBTB10	2888.82	-0.210692	0.0638991	-3.29727	0.000976304	0.0683734
LOC121820167	124.674	-0.876755	0.26632	-3.29211	0.000994388	0.0691688
CCNT1	6533.47	-0.167719	0.0510983	-3.28228	0.00102971	0.0697497
CEP295NL	411.779	-0.955703	0.291393	-3.27977	0.00103892	0.0697497
CHIC2	1355.66	-0.195022	0.0593684	-3.28494	0.00102003	0.0697497
CRISPLD2	2187.63	0.789084	0.24016	3.28566	0.00101743	0.0697497
FEN1	624.229	0.329798	0.100561	3.27959	0.00103957	0.0697497
GSDME	2681.33	-0.430781	0.131022	-3.28786	0.00100952	0.0697497
LOC121816799	21913.5	-0.777772	0.237018	-3.28149	0.0010326	0.0697497
LOC121819999	317.728	-0.648347	0.197362	-3.28507	0.00101957	0.0697497
SCAI	2594.36	-0.353576	0.107699	-3.28299	0.00102713	0.0697497
LOC101118999	684.811	0.50889	0.155337	3.27605	0.0010527	0.0700788
LOC121819143	135.158	-0.691382	0.211017	-3.27642	0.00105131	0.0700788
SLC7A5	1769.84	0.534885	0.163474	3.27199	0.00106792	0.0705406
TACC3	829.536	0.364669	0.111445	3.27219	0.00106719	0.0705406
LOC105609337	91.0555	1.18883	0.363859	3.26727	0.00108591	0.0711792
SLC28A3	157.787	1.05772	0.323733	3.26726	0.00108594	0.0711792
ARFIP1	1553.86	0.178866	0.0548737	3.25959	0.00111574	0.072496
GARS1	2376.19	0.250368	0.0768281	3.25881	0.00111879	0.072496
LOC114109699	1343.46	0.679519	0.208446	3.25993	0.0011144	0.072496
LOC121817543	1937.5	-0.846611	0.260115	-3.25476	0.00113489	0.0731455
TENT5C	15136.1	0.507876	0.156071	3.25413	0.0011374	0.0731455
C17H4orf33	231.256	-0.476363	0.146521	-3.25117	0.0011493	0.0736331
LOC121818057	161.37	-1.01017	0.311031	-3.2478	0.00116301	0.0742325
LOC121820554	339.443	-0.700708	0.216094	-3.24261	0.00118439	0.0753145
LOC121819029	696.918	-0.649675	0.200482	-3.24056	0.00119296	0.0754122
YIF1A	1094.71	0.285976	0.0882606	3.24013	0.00119477	0.0754122
YBX3	3390.86	0.360882	0.111418	3.23898	0.00119958	0.075436
ABLIM3	455.51	0.414031	0.128247	3.22838	0.00124495	0.0755995
BTK	3731.57	0.231885	0.0717356	3.2325	0.00122712	0.0755995
ERO1A	2366.77	0.290935	0.0901255	3.22812	0.00124608	0.0755995
FBXO31	4006.54	0.228895	0.0710072	3.22354	0.00126616	0.0755995
FRMD7	289.293	-0.803873	0.248389	-3.23634	0.00121072	0.0755995
KCNJ14	588.653	-0.680475	0.210901	-3.22651	0.00125311	0.0755995
LOC101113369	1348.31	0.692631	0.21434	3.23145	0.00123163	0.0755995
LOC101115117	940.061	2.34467	0.725629	3.23122	0.00123262	0.0755995
LOC105605028	2366.36	-0.637509	0.197098	-3.23448	0.00121864	0.0755995
LOC114109084	178.491	-0.77258	0.239434	-3.22669	0.00125232	0.0755995
LOC121818101	537.94	-0.878544	0.272589	-3.22296	0.00126872	0.0755995
LOC121818735	211.951	-0.725439	0.224803	-3.227	0.00125095	0.0755995
SEC61A1	11090.7	0.309118	0.0958904	3.22367	0.00126561	0.0755995
SPATC1L	85.4747	-0.795355	0.246768	-3.22309	0.00126817	0.0755995
SRP54	3148.01	0.26603	0.0822537	3.23426	0.00121959	0.0755995
LOC101108868	3192.36	0.598382	0.185736	3.22168	0.00127443	0.0756751
DGUOK	611.075	-0.255976	0.0795109	-3.21938	0.00128466	0.0757551
FKBP2	820.25	0.466719	0.144968	3.21947	0.00128429	0.0757551
LOC121820470	128.83	-0.812824	0.252879	-3.21428	0.00130774	0.0767516
POLE2	195.996	0.40739	0.126768	3.21366	0.00131057	0.0767516
LOC101115661	130.233	0.917605	0.285624	3.21264	0.00131523	0.0767609
LOC114116887	16.4847	-1.15963	0.36151	-3.20775	0.0013378	0.077284
LOC121819876	118.537	-0.965468	0.300943	-3.20814	0.00133596	0.077284
OXA1L	2218.61	0.251106	0.0782688	3.20825	0.00133546	0.077284
LOC121819594	100.195	-1.04485	0.325946	-3.20559	0.00134785	0.0773401
SETD1B	8636.44	-0.267967	0.0835701	-3.20649	0.00134363	0.0773401
DPAGT1	580.995	0.366247	0.114352	3.20279	0.00136103	0.0778342
LRRC38	82.6497	-0.814038	0.254299	-3.20111	0.001369	0.0780285
CLCF1	1465.57	-0.525191	0.164406	-3.19448	0.00140082	0.0782716
COPZ1	3236.09	0.294894	0.0922567	3.19645	0.00139128	0.0782716
LOC106991811	219.069	-0.888992	0.277935	-3.19856	0.00138118	0.0782716
LOC121818814	125.553	-0.805692	0.252089	-3.19606	0.00139317	0.0782716
VIRMA	7249.49	0.107135	0.0335324	3.19499	0.00139837	0.0782716
WDR44	2258.66	-0.158204	0.0494961	-3.1963	0.00139204	0.0782716
PRRC2C	28149.1	-0.262402	0.0821794	-3.19304	0.00140786	0.0784074
CNPY2	782.275	0.386244	0.121118	3.18899	0.00142771	0.078741
TMED3	1545.96	0.365135	0.114491	3.18922	0.0014266	0.078741
TRMT5	241.499	0.356345	0.111715	3.18976	0.0014239	0.078741
KIF11	828.452	0.502255	0.157615	3.18659	0.00143958	0.0790208
LOC101115175	431.361	0.436264	0.136927	3.1861	0.00144205	0.0790208
ACVR1B	1335.37	0.188961	0.0595317	3.17412	0.00150292	0.0797197
AUP1	3396.89	0.230342	0.072428	3.18029	0.00147126	0.0797197
LOC101115659	162.424	-0.793341	0.249866	-3.17507	0.00149801	0.0797197
LOC114111511	212.483	-0.978814	0.308109	-3.17685	0.00148885	0.0797197
LOC121817065	365.274	-0.801838	0.252413	-3.17669	0.00148964	0.0797197
LOC121817192	3108.47	-0.698396	0.219597	-3.18035	0.00147096	0.0797197
LOC121819065	27.7532	-0.937401	0.295554	-3.17168	0.00151562	0.0797197
LOC121819209	26.1838	-1.33853	0.421913	-3.17252	0.0015112	0.0797197
SCAPER	1545.25	-0.292171	0.0918967	-3.17935	0.00147608	0.0797197
SERPINB1	2557.23	0.592389	0.186614	3.17441	0.00150142	0.0797197
SLC7A10	214.125	0.949217	0.299138	3.17317	0.00150784	0.0797197
TMEM247	194.737	-0.706374	0.222071	-3.18085	0.00146845	0.0797197
ZNF829	570.705	0.336848	0.106091	3.1751	0.00149786	0.0797197
LOC101110385	314.762	0.3612	0.113917	3.17073	0.00152055	0.0797332
LOC121818163	472.624	0.937857	0.296179	3.16652	0.00154274	0.0806482
ALDH18A1	1526.43	0.2819	0.0891921	3.16059	0.00157448	0.0808204
ANKRD42	2479.72	-0.367698	0.116305	-3.1615	0.00156959	0.0808204
FAHD1	360.401	0.506709	0.160285	3.1613	0.00157066	0.0808204
KCNF1	135.26	1.11265	0.352012	3.16082	0.00157325	0.0808204
RPN1	11030.8	0.365322	0.115506	3.1628	0.00156258	0.0808204
SPAG16	566.373	-0.637632	0.201503	-3.16438	0.00155414	0.0808204
BIRC6	25842.2	-0.241042	0.076311	-3.15868	0.00158483	0.0809089
LOC101104423	104.844	-0.761223	0.241119	-3.15704	0.00159378	0.0809089
LOC114117642	226.859	-0.759696	0.240655	-3.15678	0.0015952	0.0809089
YIPF2	1023.58	0.277434	0.0878672	3.15742	0.00159172	0.0809089
CFAP54	663.314	-0.668466	0.212136	-3.15111	0.00162649	0.0820077
LOC101113108	867.985	0.610032	0.193555	3.15172	0.00162313	0.0820077
LOC121818516	481.181	-0.672865	0.213779	-3.14749	0.00164681	0.0827875
GCNA	1516.4	-0.54933	0.17462	-3.14587	0.00165596	0.0830027
LOC101119014	236.672	-0.620968	0.197613	-3.14235	0.00167598	0.0834219
LOC106990346	373.11	-0.867108	0.275989	-3.14182	0.00167901	0.0834219
NUS1	2202.65	0.219016	0.0697049	3.14204	0.00167775	0.0834219
NAIF1	586.609	0.338243	0.107734	3.1396	0.00169177	0.0838112
GAB2	9222.04	0.259546	0.082717	3.13776	0.00170245	0.0838212
PPP1R15A	2741.02	-0.380611	0.121296	-3.13787	0.00170178	0.0838212
RBM4B	2387.22	-0.188919	0.0602224	-3.13702	0.00170672	0.0838212
LOC114114829	2456.29	-0.631581	0.201411	-3.13578	0.001714	0.0839367
BRD3	3742.39	-0.179014	0.0571435	-3.13271	0.00173201	0.084334
ZSCAN21	1987.54	0.198984	0.0635055	3.13334	0.00172831	0.084334
ALG5	839.67	0.371967	0.118782	3.13152	0.00173905	0.0844356
H1-5	1514.63	0.902692	0.288507	3.12884	0.001755	0.0849679
LRRFIP1	7740.64	-0.227127	0.0726149	-3.12783	0.00176104	0.0850188
ASAP1	6340.53	-0.246081	0.0787019	-3.12675	0.0017675	0.0850899
CHD6	7179.57	-0.301434	0.0964365	-3.12572	0.00177367	0.0851464
ILDR2	558.735	-0.535809	0.171666	-3.12122	0.00180103	0.0860471
NCLN	1818.42	0.170831	0.0547365	3.12097	0.00180254	0.0860471
RPS25	7156.51	0.717561	0.229979	3.12012	0.00180779	0.086057
BMP4	1771.81	-0.505555	0.162227	-3.11634	0.00183112	0.0869245
LOC114109592	813.109	-0.598986	0.192319	-3.11455	0.00184229	0.0869702
RRAGA	1848.88	0.318549	0.102277	3.11458	0.00184207	0.0869702
ATP1B2	234.483	-0.3901	0.12542	-3.11036	0.0018686	0.0877263
BRIP1	285.125	0.391578	0.12587	3.11097	0.00186473	0.0877263
CAP2	731.549	0.381328	0.122766	3.10613	0.00189554	0.0886273
PPP1R3D	731.382	0.376701	0.121293	3.10572	0.00189819	0.0886273
CDK13	7596.02	-0.172586	0.0556143	-3.10327	0.00191397	0.088877
MANF	1597.29	0.509178	0.164073	3.10337	0.00191333	0.088877
LOC121818680	1845.93	-0.962683	0.310428	-3.10115	0.0019277	0.0889318
LOC121820162	553.351	-1.26782	0.408884	-3.10067	0.00193081	0.0889318
THEMIS	2010.11	-0.429565	0.138526	-3.10097	0.00192888	0.0889318
LOC114110979	910.259	3.98807	1.28664	3.09959	0.00193788	0.0890172
AKNAD1	290.038	-0.669167	0.216585	-3.08963	0.00200405	0.0899275
CBLN3	713.758	-0.382263	0.12376	-3.08875	0.00201002	0.0899275
CEP85L	2670.69	-0.275206	0.0889652	-3.09341	0.0019787	0.0899275
GTF2IRD1	580.832	-0.41814	0.135119	-3.09461	0.00197075	0.0899275
LOC105608356	272.716	-0.56003	0.180941	-3.0951	0.00196747	0.0899275
LOC121816225	623.201	-0.846039	0.273875	-3.08914	0.00200736	0.0899275
LOC121816248	525.201	-0.572361	0.185096	-3.09223	0.00198656	0.0899275
NCOA6	5925.05	-0.168403	0.0545226	-3.08868	0.00201047	0.0899275
NUSAP1	368.11	0.590025	0.190974	3.08956	0.00200454	0.0899275
PCNX1	7518.7	-0.14692	0.0475155	-3.09204	0.00198787	0.0899275
LOC114108883	159.799	-0.95413	0.308996	-3.08784	0.00201618	0.0899469
ERP29	3104.59	0.378282	0.122553	3.08668	0.00202408	0.0900249
ING3	1393.59	0.169917	0.0550602	3.08603	0.00202849	0.0900249
CGRRF1	408.245	0.310129	0.10074	3.07851	0.00208039	0.0906515
CHAF1A	604.478	0.273435	0.088916	3.07521	0.00210356	0.0906515
DNAAF11	224.604	-0.768871	0.250298	-3.07182	0.00212757	0.0906515
LOC101106243	2118.18	0.444552	0.144747	3.07124	0.00213171	0.0906515
LOC101117342	939.994	-0.616644	0.200738	-3.07188	0.00212713	0.0906515
LOC105603374	231.51	-0.62164	0.202126	-3.0755	0.00210148	0.0906515
LOC105607235	86.5858	-0.82663	0.269144	-3.07133	0.00213105	0.0906515
LOC106991603	98.9233	-0.771988	0.251347	-3.0714	0.00213056	0.0906515
LOC114109372	2579.78	-0.715247	0.23288	-3.07131	0.00213124	0.0906515
LOC121818140	102.463	-0.898218	0.292478	-3.07106	0.00213304	0.0906515
LOC121820479	240.141	-0.621412	0.202042	-3.07566	0.00210036	0.0906515
LOC121820614	97.6906	1.41885	0.461908	3.07171	0.00212834	0.0906515
LOC121820652	1653.37	-0.719124	0.23359	-3.07858	0.0020799	0.0906515
PATE2	215.492	-0.601152	0.195096	-3.08132	0.00206086	0.0906515
SETD4	733.393	-0.295322	0.096115	-3.07259	0.00212213	0.0906515
SETD6	2063.56	-0.277435	0.0900704	-3.0802	0.00206863	0.0906515
THSD7A	1617.4	-0.34833	0.113288	-3.07474	0.0021069	0.0906515
SDS	5311.04	0.968418	0.315546	3.06903	0.00214757	0.0910422
LOC105608311	157.161	-0.473637	0.154784	-3.05999	0.00221342	0.0929697
LOC121817287	128.123	-0.510089	0.166704	-3.05985	0.00221447	0.0929697
LOC121820140	300.762	-0.733898	0.239852	-3.0598	0.00221486	0.0929697
SERP1	4171.16	0.382358	0.124902	3.06126	0.00220408	0.0929697
RABGGTA	774.94	0.23436	0.0766335	3.05819	0.00222679	0.0932405
DYNLT3	3269.24	0.287994	0.0942956	3.05416	0.00225689	0.0932432
EXPH5	783.294	-0.725682	0.237549	-3.05487	0.00225159	0.0932432
LOC114108643	61.1291	0.562072	0.183952	3.05554	0.00224658	0.0932432
LOC114111520	1153.06	-0.73793	0.241625	-3.05403	0.00225788	0.0932432
LRG1	340.076	0.881139	0.288539	3.05379	0.00225968	0.0932432
PEG3	860.151	-0.411896	0.134754	-3.05665	0.00223826	0.0932432
LOC105603075	868.625	-0.899844	0.2949	-3.05135	0.00227813	0.0934918
LOC105610079	148.519	-0.861599	0.28233	-3.05174	0.00227519	0.0934918
TSC22D1	18081.9	0.353744	0.11595	3.05082	0.00228216	0.0934918
CDC42BPA	8233.74	-0.25331	0.0830868	-3.04874	0.00229803	0.0939163
LOC101102272	230.113	0.830926	0.272657	3.04752	0.0023074	0.0940735
CHCHD4	440.617	0.339729	0.111646	3.04292	0.00234294	0.0945073
FNIP1	4258.94	0.102715	0.0337506	3.04335	0.00233957	0.0945073
LOC101114909	612.666	-0.534061	0.17553	-3.04256	0.00234577	0.0945073
NUP214	5820.94	-0.147247	0.048385	-3.04325	0.00234042	0.0945073
TPRA1	2182.78	0.243181	0.0798913	3.0439	0.0023353	0.0945073
ETNK2	154.547	0.688795	0.226693	3.03844	0.00237803	0.0949097
KIAA0825	896.99	-0.384291	0.126453	-3.03902	0.00237353	0.0949097
KNL1	1204.15	0.374259	0.123148	3.03909	0.00237295	0.0949097
STXBP2	2371.54	0.218834	0.0719932	3.03964	0.00236859	0.0949097
LOC121817982	234.725	-0.692434	0.228015	-3.03679	0.00239112	0.0952089
KDM5A	9107.65	-0.127414	0.0419736	-3.03558	0.00240076	0.0953701
ASAP2	2406.74	-0.217055	0.0716264	-3.03038	0.00244247	0.0954669
LOC101102231	3678.46	-0.618822	0.204013	-3.03324	0.00241941	0.0954669
LOC101103208	190.744	0.400109	0.131982	3.03154	0.00243306	0.0954669
LOC101113467	6077.57	0.298262	0.0984518	3.02953	0.00244938	0.0954669
LOC114108644	207.775	-0.573088	0.189108	-3.03048	0.00244164	0.0954669
LRRC18	84.6128	-0.805706	0.266011	-3.02884	0.00245492	0.0954669
MAML3	1887.89	-0.259451	0.0855697	-3.03205	0.00242902	0.0954669
MYLK4	163.538	-0.668624	0.220604	-3.03088	0.00243845	0.0954669
NANS	1115.2	0.374385	0.123397	3.03398	0.00241352	0.0954669
SSR1	10794.5	0.219802	0.0725823	3.02832	0.00245922	0.0954669
EPB41L5	804.788	-0.372255	0.123062	-3.02494	0.00248686	0.0963208
LOC121820164	128.747	-0.74637	0.246841	-3.02369	0.00249714	0.0964993
HCAR2	111.939	0.98028	0.324403	3.0218	0.00251275	0.0965244
LOC121818601	676.908	-0.741336	0.245349	-3.02156	0.00251478	0.0965244
ZNF514	577.773	-0.701386	0.232053	-3.02253	0.00250674	0.0965244
LOC121820180	245.872	-0.800082	0.26486	-3.02077	0.00252135	0.096559
TMEM184B	1808.46	0.182777	0.0605397	3.01912	0.0025351	0.0966513
TMEM214	4334.34	0.257962	0.0854284	3.01963	0.00253085	0.0966513
LOC121819801	41.7063	-1.16401	0.385992	-3.01564	0.00256436	0.0975488
LOC105615501	530.179	-0.628693	0.20856	-3.01444	0.00257454	0.0977178
H1-4	3375.03	0.60046	0.199294	3.01293	0.00258738	0.09776
LOC114109176	33.6796	-0.952409	0.316175	-3.01229	0.00259286	0.09776
LOC114109177	33.6796	-0.952409	0.316175	-3.01229	0.00259286	0.09776
LOC114117038	2887.87	-1.74693	0.580156	-3.01113	0.00260276	0.0979167
IMPG2	3353.39	-0.528167	0.175503	-3.00945	0.0026172	0.0979386
LOC121816424	35.5662	-1.34996	0.448771	-3.00812	0.00262866	0.0979386
LOC121820588	172.026	-0.708918	0.235699	-3.00773	0.00263208	0.0979386
SSR2	3343.64	0.392031	0.130339	3.00778	0.00263162	0.0979386
TUT4	5195.26	-0.164449	0.0546381	-3.00979	0.0026143	0.0979386
LOC101107597	235.886	-0.799551	0.266081	-3.00491	0.00265656	0.0986341
LOC105605961	360.282	-0.770768	0.256582	-3.00398	0.00266471	0.0987217
SLC25A53	1031.28	-0.445757	0.148513	-3.00147	0.00268677	0.099323
LOC121816005	316.299	-0.868829	0.28973	-2.99876	0.00271083	0.0999954
ATP6V0D1	1751.43	0.264467	0.0882907	2.99541	0.00274078	0.100448
ATR	2654.41	-0.236652	0.0789951	-2.99578	0.00273744	0.100448
SBNO2	5440.07	0.179913	0.0600491	2.9961	0.00273458	0.100448
GTF2H4	471.999	0.248291	0.0829289	2.99402	0.0027533	0.100475
LOC121818235	536.548	-0.682228	0.227831	-2.99445	0.00274937	0.100475
FUCA1	2303.3	0.272137	0.0909626	2.99174	0.00277391	0.101011
ARMT1	300.134	0.380305	0.127215	2.98948	0.00279455	0.101354
EP400	13664.5	-0.261707	0.0875449	-2.9894	0.00279524	0.101354
LOC105605854	520.968	-0.764403	0.25596	-2.98642	0.00282265	0.101388
LOC114117362	77.0803	-0.587943	0.19698	-2.98478	0.00283782	0.101388
LOC121817111	82.7802	-0.946615	0.317142	-2.98483	0.00283737	0.101388
LOC121817377	167.159	-0.845307	0.282988	-2.98708	0.00281653	0.101388
LOC121817853	210.138	0.423004	0.141678	2.98567	0.00282957	0.101388
LOC121819877	49.3605	-0.954491	0.319616	-2.98637	0.00282311	0.101388
LRPPRC	4033.24	0.17488	0.0585741	2.98562	0.00283003	0.101388
FAM83D	111.249	0.561808	0.18831	2.98342	0.00285045	0.101435
ORC1	144.323	0.63052	0.211346	2.98336	0.00285103	0.101435
INTS6L	1110.56	-0.317342	0.106445	-2.98127	0.00287054	0.101669
NT5E	1126.63	0.454327	0.152421	2.98074	0.00287552	0.101669
PSMB5	984.971	0.353422	0.118565	2.98082	0.00287481	0.101669
RNFT1	2313.27	0.225542	0.0756854	2.98	0.00288249	0.101705
CALR	27804.6	0.383238	0.128641	2.97913	0.00289073	0.101729
LOC121819166	216.865	-0.497209	0.166924	-2.97866	0.00289513	0.101729
ECSIT	666.204	0.182691	0.0614021	2.97532	0.0029268	0.101817
GPR135	993.461	-0.545878	0.183395	-2.97652	0.00291541	0.101817
GTSE1	148.086	0.550862	0.185043	2.97694	0.00291145	0.101817
LOC105606388	107.598	-0.819462	0.275344	-2.97614	0.00291902	0.101817
LOC121818754	736.394	-0.753467	0.253245	-2.97525	0.00292749	0.101817
LOC114116236	42.7297	-0.947707	0.318601	-2.97459	0.00293379	0.101828
EXOSC8	551.343	0.244564	0.082235	2.97396	0.00293979	0.101829
LOC121817969	50.9852	-0.97419	0.327673	-2.97306	0.00294851	0.101924
MYCBP2	27211.4	-0.249929	0.0840857	-2.97231	0.00295566	0.101964
PHC3	16308.7	-0.19778	0.0665691	-2.97105	0.00296781	0.102177
CDK1	188.85	0.622944	0.209852	2.96849	0.00299271	0.102447
LOC105602361	92.1209	-0.684885	0.230774	-2.96777	0.00299971	0.102447
LOC105607483	530.212	-0.688217	0.231851	-2.96835	0.00299402	0.102447
SHLD1	3704.79	-0.623665	0.210108	-2.96831	0.00299447	0.102447
SLC25A35	252.605	0.421291	0.141995	2.96695	0.00300766	0.102513
LOC105609232	1357.79	-0.616717	0.208036	-2.96447	0.00303203	0.103137
LOC105613390	507.535	-0.620242	0.209343	-2.96281	0.00304843	0.103489
VPS13B	13788.2	-0.337817	0.114049	-2.96204	0.00305609	0.103515
YY2	395.294	-0.374496	0.126454	-2.96151	0.00306136	0.103515
LOC121817448	4967.68	-0.75772	0.256015	-2.95967	0.00307973	0.103725
RWDD4	1871.34	0.227393	0.0768257	2.95986	0.00307777	0.103725
LOC121817517	1616.31	-0.70611	0.238705	-2.95808	0.00309559	0.104053
LOC101110863	636.677	0.808485	0.273375	2.95742	0.00310225	0.104072
ARMCX3	6231.93	0.172488	0.0584274	2.95218	0.00315544	0.104278
CTH	155.654	0.412001	0.139596	2.95139	0.00316347	0.104278
LOC101123268	930.255	-0.805126	0.272539	-2.95416	0.00313516	0.104278
LOC114113892	150.066	-0.803293	0.272119	-2.95199	0.00315736	0.104278
LOC114115267	471.384	-0.733162	0.248394	-2.95161	0.00316126	0.104278
LYRM7	2125.92	-0.485677	0.164402	-2.95421	0.00313472	0.104278
PHF20L1	6021.89	-0.240863	0.0815464	-2.95369	0.00313998	0.104278
PLA2G2D	3189.86	0.605571	0.204929	2.95502	0.00312645	0.104278
UBE3D	397.537	-0.323697	0.109588	-2.95377	0.00313921	0.104278
ALG12	1195.28	0.162126	0.0549535	2.95024	0.00317528	0.104466
AK3	2205.75	0.269629	0.0915018	2.9467	0.0032118	0.105464
LAMC1	5148.91	-0.286289	0.0971897	-2.94567	0.00322257	0.105613
SEL1L	12217.9	0.193578	0.065741	2.94456	0.00323412	0.105789
LOC121819799	1213.77	-0.820045	0.278644	-2.94299	0.00325061	0.106124
LOC114116605	581.951	-0.551125	0.187346	-2.94176	0.00326355	0.106343
C15H11orf1	435.282	-0.661702	0.225203	-2.93825	0.00330075	0.107083
DAD1	1999.63	0.364824	0.124143	2.93874	0.00329554	0.107083
LOC105609765	80.7536	-0.888039	0.302276	-2.93784	0.00330509	0.107083
ARID1A	23374.2	-0.218069	0.0746586	-2.92089	0.00349038	0.107375
ASPH	7167.05	-0.390844	0.133811	-2.92087	0.00349053	0.107375
CD99	4753.48	0.320977	0.109454	2.93253	0.00336216	0.107375
CDCA8	153.839	0.612628	0.209282	2.92728	0.00341936	0.107375
DCAF17	2198.82	-0.182814	0.0624839	-2.92578	0.00343592	0.107375
DGKH	5333.85	-0.604786	0.206987	-2.92186	0.00347952	0.107375
FAM131A	939.133	-0.232381	0.0794857	-2.92356	0.00346057	0.107375
GPN1	998.644	0.289412	0.0985632	2.93631	0.00332139	0.107375
HECTD4	10633.5	-0.313867	0.107264	-2.9261	0.00343239	0.107375
KCNH1	234.857	-0.643016	0.220013	-2.92263	0.00347092	0.107375
LOC101108930	344.823	-0.684452	0.233635	-2.92958	0.00339418	0.107375
LOC105604284	108.534	-0.789444	0.26931	-2.93136	0.00337481	0.107375
LOC105605805	696.16	-0.329887	0.112642	-2.92863	0.00340461	0.107375
LOC105615690	340.038	-0.650343	0.22249	-2.92302	0.00346651	0.107375
LOC114109713	323.35	-0.51876	0.177414	-2.92401	0.00345549	0.107375
LOC114110832	342.882	-0.778305	0.265201	-2.93478	0.00333786	0.107375
LOC114117873	23.5175	-1.41442	0.4822	-2.93327	0.00335414	0.107375
LOC121818743	1412.7	-0.623883	0.212668	-2.93361	0.00335048	0.107375
LOC121819105	460.165	-0.624753	0.213128	-2.93136	0.00337486	0.107375
LOC121819524	501.173	-0.614972	0.210067	-2.92751	0.00341688	0.107375
LOC121820377	27.9904	-1.28061	0.437852	-2.92475	0.0034473	0.107375
LOC121820673	319.893	-0.660238	0.225547	-2.92727	0.00341948	0.107375
MTIF3	930.518	0.205732	0.0703047	2.92629	0.00343031	0.107375
PBX4	621.814	-0.645309	0.220823	-2.92229	0.00347466	0.107375
PDIA4	13704.2	0.412275	0.140665	2.93089	0.00337989	0.107375
POGZ	8041.8	-0.140653	0.0481062	-2.9238	0.00345786	0.107375
SDC1	893.39	0.65778	0.225056	2.92273	0.00346973	0.107375
SLC1A5	1791.48	0.387158	0.132325	2.92581	0.00343565	0.107375
PCGF3	2173.28	-0.24532	0.0840129	-2.92003	0.00350003	0.107473
STBD1	93.9176	0.437692	0.149932	2.91926	0.00350861	0.107543
KIAA1109	12012.2	-0.224894	0.0770691	-2.91808	0.00352194	0.107758
LOC121818193	116.14	-0.648222	0.222193	-2.91738	0.00352987	0.107806
GTF3A	457.239	0.313382	0.107509	2.91494	0.00355759	0.108298
LOC121817279	40.0899	-0.981953	0.336986	-2.91393	0.00356912	0.108298
MVK	339.953	0.32406	0.111195	2.91435	0.00356436	0.108298
PRR36	571.807	-0.52832	0.181344	-2.91336	0.00357565	0.108298
TRA2A	5057.56	-0.269859	0.092634	-2.91318	0.00357773	0.108298
DUSP10	602.513	-0.370863	0.127383	-2.9114	0.00359813	0.108595
TARBP1	3542.16	-0.224118	0.0769844	-2.91121	0.00360028	0.108595
LOC101102818	188.782	-0.796212	0.273641	-2.9097	0.00361775	0.108929
KCNJ2	461.132	0.491848	0.169139	2.90795	0.00363804	0.109079
LOC121817187	810.962	-0.707111	0.243239	-2.90707	0.00364835	0.109079
NUCB2	1730.54	0.388907	0.133726	2.90824	0.00363466	0.109079
PLXNB2	7792.82	-0.190748	0.0656077	-2.9074	0.00364443	0.109079
BCKDK	975.279	0.191364	0.0659148	2.90321	0.00369364	0.109493
LOC105608024	123.506	-0.837238	0.288208	-2.90497	0.00367285	0.109493
LOC121820542	52.709	-0.918998	0.316543	-2.90324	0.00369327	0.109493
PRDM5	1683.29	-0.468715	0.161402	-2.90402	0.00368403	0.109493
RHBDD1	711.076	0.197743	0.0681134	2.90315	0.00369432	0.109493
EMSY	3028.76	-0.190673	0.0657597	-2.89954	0.00373712	0.109745
ETF1	4162.63	0.233508	0.0805727	2.8981	0.00375434	0.109745
KMT2C	27096.3	-0.336263	0.115981	-2.8993	0.00374	0.109745
LOC101108681	96.4015	-0.6893	0.237766	-2.89907	0.00374277	0.109745
LOC114111358	669.145	-0.675218	0.232698	-2.90169	0.0037115	0.109745
LOC121816723	7397.55	-0.767477	0.264679	-2.89966	0.00373573	0.109745
LOC121818766	121.599	-0.689907	0.238054	-2.89811	0.00375423	0.109745
LOC121819394	359.422	-0.683469	0.235713	-2.89959	0.00373657	0.109745
LOC121820295	74.7537	-0.862222	0.297608	-2.89717	0.00376545	0.109882
CCDC102B	172.404	-0.834248	0.288211	-2.89458	0.00379668	0.110568
LOC114115262	911.495	-0.739609	0.255554	-2.89414	0.00380196	0.110568
SRGN	7424.12	0.501359	0.173323	2.89264	0.00382023	0.11091
HERC1	16946.2	-0.258806	0.0895577	-2.88983	0.00385453	0.110912
LOC105607182	36.7351	-1.3777	0.47659	-2.89074	0.00384342	0.110912
LOC114117117	3462.5	-0.672066	0.232404	-2.8918	0.00383047	0.110912
LOC114118738	19097.7	-0.708365	0.245053	-2.89066	0.00384433	0.110912
LOC121816975	402.253	-0.699879	0.242136	-2.89044	0.00384701	0.110912
SLC17A9	1193.87	0.382415	0.132349	2.88944	0.00385932	0.110912
LY86	553.538	0.410409	0.142076	2.88865	0.00386894	0.111001
MAD2L1	244.773	0.476026	0.164854	2.88756	0.00388249	0.111202
ARF4	2769.59	0.286493	0.0993174	2.88462	0.00391892	0.111437
IL36B	4481.58	-0.722709	0.250411	-2.88609	0.00390063	0.111437
LOC106991041	145.687	-0.848214	0.294058	-2.88451	0.00392024	0.111437
LOC114116824	691.099	0.908485	0.31498	2.88426	0.00392338	0.111437
LOC121818228	927.568	-0.791744	0.274492	-2.88439	0.0039217	0.111437
EP300	16453.2	-0.188871	0.0655437	-2.88161	0.00395651	0.111458
HMMR	293.152	0.464706	0.161283	2.88131	0.00396023	0.111458
LOC121818741	132.733	-0.553281	0.192025	-2.88129	0.00396048	0.111458
LOC121819875	121.15	-0.712473	0.247092	-2.88343	0.00393373	0.111458
SCAMP4	3360.35	0.218383	0.0757996	2.88106	0.00396337	0.111458
YLPM1	8481.51	-0.208735	0.0724088	-2.88273	0.00394249	0.111458
LOC105604510	238.305	-0.715198	0.248391	-2.87932	0.00398534	0.111583
RIPOR1	3696.71	-0.200442	0.0696045	-2.87973	0.00398017	0.111583
THADA	5045.14	-0.30066	0.104427	-2.87915	0.00398746	0.111583
LOC114117661	85.6885	-0.681421	0.236886	-2.87657	0.0040202	0.112315
ARMC9	342.528	-0.360365	0.125309	-2.87581	0.00402997	0.112404
LOC114116816	1072.77	-0.770361	0.268	-2.87448	0.0040469	0.112692
AMOTL2	2722.85	-0.705	0.245388	-2.873	0.00406596	0.113038
LOC121816105	122.721	-0.858617	0.298958	-2.87204	0.00407836	0.11317
MAP7D2	164.977	-1.25004	0.435311	-2.8716	0.00408399	0.11317
LOC121817392	54.6522	-0.78542	0.273736	-2.86926	0.0041143	0.113825
ALG13	2723.23	-0.301207	0.105494	-2.8552	0.00430097	0.113842
ARHGAP11A	392.11	0.556113	0.194878	2.85365	0.004322	0.113842
ARHGEF9	583.068	-0.371598	0.130204	-2.85398	0.00431754	0.113842
ATXN2	5126.22	-0.218056	0.0763174	-2.85723	0.00427355	0.113842
BZW2	1054.4	0.270226	0.0942744	2.86638	0.00415201	0.113842
CDK7	2502.15	-0.292515	0.102236	-2.86117	0.00422076	0.113842
CHGA	71.6077	0.831349	0.290124	2.86549	0.00416361	0.113842
CNTRL	7869.62	-0.300719	0.104907	-2.86654	0.00414985	0.113842
DYNLT2	113.333	-0.712577	0.249566	-2.85527	0.00430004	0.113842
EGFL8	207.82	-0.441205	0.154339	-2.85867	0.00425416	0.113842
FAM111B	955.808	0.505163	0.17668	2.8592	0.00424716	0.113842
LOC101102809	3255.81	0.312131	0.109104	2.86085	0.00422505	0.113842
LOC101106041	1282.09	0.665291	0.232819	2.85755	0.00426928	0.113842
LOC105606717	87.9768	-0.705006	0.246129	-2.86437	0.00417835	0.113842
LOC105610370	433.201	-0.601206	0.209893	-2.86435	0.00417866	0.113842
LOC105611918	139.503	-0.883286	0.308377	-2.8643	0.00417932	0.113842
LOC114115251	428.227	-0.800141	0.279958	-2.85807	0.0042622	0.113842
LOC114116892	682.905	-0.606223	0.212289	-2.85565	0.00429488	0.113842
LOC114117501	373.012	-0.735887	0.257807	-2.85441	0.00431174	0.113842
LOC121816219	148.902	-0.659755	0.231146	-2.85428	0.00431343	0.113842
LOC121817493	134.951	-1.05845	0.369276	-2.86628	0.00415327	0.113842
LOC121819198	140.325	-0.984768	0.343882	-2.86368	0.00418746	0.113842
MED12	8027.29	-0.250699	0.0876722	-2.85951	0.00424299	0.113842
MFAP3L	319.892	-0.521213	0.182107	-2.86213	0.00420809	0.113842
NFRKB	2782.43	-0.22735	0.0795291	-2.8587	0.00425374	0.113842
PLAC8L1	2531.77	-0.41174	0.143855	-2.86219	0.00420724	0.113842
PNN	4243.28	-0.336445	0.117712	-2.85819	0.0042606	0.113842
RYR2	3239.53	-0.660976	0.231493	-2.85528	0.00429993	0.113842
SAR1B	3538.61	0.231864	0.081149	2.85726	0.00427311	0.113842
SUGP2	6508.46	-0.221438	0.0772189	-2.86767	0.00413502	0.113842
ZNF792	2140.36	-0.510039	0.178622	-2.8554	0.00429822	0.113842
LOC101111190	69.522	-0.963517	0.337774	-2.85255	0.00433697	0.11406
BCLAF3	1235.27	-0.302274	0.106038	-2.85062	0.00436342	0.114122
CNOT4	5619.78	-0.164211	0.0576474	-2.84855	0.00439194	0.114122
DRAM2	3508.68	0.260602	0.0916687	2.84287	0.00447092	0.114122
EXD3	2928.28	-0.356841	0.12521	-2.84993	0.00437284	0.114122
G6PC1	234.999	-0.77423	0.271641	-2.8502	0.00436916	0.114122
LOC105602262	496.517	-0.689372	0.242587	-2.84175	0.00448666	0.114122
LOC106991537	553.923	-0.712892	0.250027	-2.85126	0.00435458	0.114122
LOC114109691	54.9607	0.991128	0.34852	2.84382	0.00445767	0.114122
LOC121816815	160.06	-0.901562	0.316694	-2.84679	0.00441624	0.114122
LOC121816986	7191.55	-0.79837	0.280834	-2.84285	0.00447119	0.114122
LOC121818807	33.3757	-1.32442	0.464927	-2.84866	0.00439041	0.114122
LOC121819658	57.4106	-0.681768	0.239453	-2.84719	0.00441064	0.114122
MFSD4A	583.19	-0.581861	0.204511	-2.84513	0.00443935	0.114122
RNF167	3033.24	0.15993	0.0562024	2.84561	0.00443258	0.114122
RNF39	68.4295	0.855997	0.300778	2.84595	0.00442796	0.114122
RNPC3	3747.27	-0.268729	0.0944003	-2.84669	0.00441759	0.114122
SCN5A	878.445	-1.15099	0.404648	-2.84442	0.00444924	0.114122
SDSL	128.887	0.824151	0.290003	2.84188	0.00448491	0.114122
SLC39A14	2955.38	0.288727	0.10138	2.84798	0.0043998	0.114122
SND1	10717.3	0.15531	0.0546499	2.84191	0.00448448	0.114122
STARD3	1764.39	0.147677	0.0519103	2.84485	0.00444323	0.114122
TMEM120A	730.882	0.249988	0.0877744	2.84807	0.0043985	0.114122
LOC114113128	717.917	-0.682644	0.240333	-2.84041	0.00450551	0.114431
PRR12	8559.36	-0.200933	0.0707662	-2.8394	0.00451987	0.114519
SLC5A8	615.536	-0.770603	0.271414	-2.83922	0.00452244	0.114519
LOC114113204	773.406	-0.311493	0.109734	-2.83861	0.004531	0.114566
AURKB	181.853	0.757296	0.266902	2.83736	0.0045488	0.114676
EIF3J	1981.32	0.229814	0.080983	2.83781	0.00454241	0.114676
LOC121816157	16.4261	-1.25726	0.443269	-2.83633	0.00456355	0.114708
XRCC3	240.113	0.451456	0.159165	2.83641	0.00456245	0.114708
LOC114112786	236.221	-0.634764	0.223873	-2.83538	0.00457713	0.114711
NRF1	16007.9	-0.297059	0.104763	-2.83554	0.00457487	0.114711
JAM2	2231.87	-0.44861	0.15828	-2.83429	0.00459283	0.114767
KMT2D	29608	-0.398719	0.14066	-2.83462	0.00458803	0.114767
LOC121818627	58.8023	-0.834899	0.294625	-2.83377	0.00460028	0.114785
LOC114114836	265.057	-0.645836	0.228079	-2.83163	0.00463113	0.115386
LOC105605027	354.794	-0.559776	0.197731	-2.831	0.00464033	0.115446
LOC105605822	5392.76	0.173881	0.0614371	2.83023	0.00465146	0.115481
LOC121818384	2307.9	-0.613949	0.21698	-2.82953	0.0046617	0.115481
NME6	433.271	0.272158	0.0961859	2.8295	0.00466206	0.115481
RPUSD2	575.987	0.249043	0.088053	2.82833	0.00467914	0.115736
LOC121817978	126.3	-0.671355	0.237448	-2.82738	0.00469301	0.115911
HERC2	21187.8	-0.257183	0.0910244	-2.82543	0.00472177	0.116452
LOC121820579	1032.84	-0.658492	0.233101	-2.82492	0.0047293	0.116469
IL32	580.267	0.631441	0.223651	2.82334	0.00475265	0.116876
LOC121817949	823.064	-0.650908	0.230584	-2.82287	0.00475965	0.116879
CDC6	214.206	0.72148	0.255894	2.81944	0.0048107	0.117203
DERL3	2208.11	0.58925	0.20908	2.8183	0.00482786	0.117203
HUWE1	27644.9	-0.255811	0.0907608	-2.81852	0.00482457	0.117203
LOC101112819	1087.72	-0.80867	0.286797	-2.81966	0.00480746	0.117203
NUP43	951.73	0.213455	0.0756559	2.82139	0.00478162	0.117203
SENP7	7766.53	-0.222299	0.0788376	-2.81971	0.00480673	0.117203
SFPQ	23251.5	-0.161961	0.0574589	-2.81873	0.00482147	0.117203
ZNF329	1321.81	0.238171	0.0844752	2.81942	0.0048111	0.117203
RHEX	509.749	0.868984	0.308393	2.81778	0.00483566	0.117225
LOC114116073	18.541	-1.59238	0.565504	-2.81586	0.00486474	0.117763
C9H8orf89	236.174	-0.630215	0.223899	-2.81473	0.00488189	0.117917
CALU	6028.52	0.217893	0.0774371	2.81381	0.00489584	0.117917
LOC105606453	977.973	-0.653468	0.232506	-2.81054	0.00494587	0.117917
LOC121817234	185.197	-0.779537	0.27716	-2.81259	0.00491447	0.117917
LOC121817994	163.529	-0.724965	0.257693	-2.81329	0.00490374	0.117917
LOC121818067	1327.38	-0.713591	0.253594	-2.81391	0.00489422	0.117917
LOC121820354	2295.85	-0.75897	0.269942	-2.8116	0.00492951	0.117917
LRIG1	924.49	0.441685	0.15706	2.81221	0.00492031	0.117917
MIPOL1	485.016	-0.294356	0.10468	-2.81194	0.00492432	0.117917
PIGK	983.193	0.314496	0.111873	2.81118	0.00493605	0.117917
ZBTB20	30320.9	-0.339478	0.120791	-2.81045	0.00494721	0.117917
CCN1	1229.98	-1.35376	0.48189	-2.80928	0.00496531	0.118183
LOC121820182	397.117	-0.326268	0.116167	-2.8086	0.00497569	0.118191
LSM10	359.437	0.340238	0.121152	2.80836	0.00497953	0.118191
ABCE1	2879.43	0.149718	0.0533206	2.80789	0.00498679	0.118199
UBR7	1891.32	0.252027	0.0897925	2.80677	0.00500405	0.118443
ITPR2	14674	-0.230544	0.0822086	-2.80438	0.00504134	0.118742
LOC114113630	185.757	-0.642018	0.229011	-2.80343	0.00505617	0.118742
LPCAT3	1348.66	0.300002	0.106982	2.80423	0.00504363	0.118742
MRPL53	972.436	0.212834	0.0758784	2.80494	0.00503259	0.118742
PLAA	1541.8	0.196641	0.0701331	2.80382	0.00505008	0.118742
TTPAL	4039.04	-0.486626	0.173591	-2.80329	0.00505848	0.118742
LOC105603888	344.642	-0.568875	0.202978	-2.80264	0.00506864	0.118817
LOC105606662	176.619	-0.833288	0.297506	-2.80091	0.00509593	0.119292
LOC114109690	562.1	0.598068	0.213594	2.80003	0.00510985	0.119338
P4HB	11919	0.31216	0.11149	2.7999	0.0051119	0.119338
LOC106991099	4361.31	-0.619457	0.221304	-2.79912	0.00512413	0.11946
FOXL3	278.049	-0.835986	0.298849	-2.79735	0.00515236	0.119841
LOC106990092	1264.37	0.361271	0.129167	2.79692	0.00515927	0.119841
LOC106991210	156.617	-0.806684	0.288628	-2.79489	0.00519175	0.119841
LOC114116890	523.624	-0.757324	0.270997	-2.79458	0.00519671	0.119841
LOC121817068	216.92	-0.733636	0.262412	-2.79574	0.00517808	0.119841
LOC121819087	177.748	-0.61874	0.221384	-2.79487	0.00519199	0.119841
TF	2858.35	0.367475	0.13142	2.79618	0.00517107	0.119841
YRDC	965.698	0.293873	0.105158	2.79459	0.00519656	0.119841
CRLF2	404.167	-0.467332	0.167304	-2.79332	0.00521709	0.120148
TTC31	569.361	-0.422562	0.151316	-2.79257	0.00522904	0.120261
LOC101110982	1016.54	0.308417	0.110498	2.79114	0.00525227	0.120632
CATSPER4	238.591	-0.703066	0.251963	-2.79036	0.00526498	0.120762
LOC105608876	187.139	-0.733815	0.263293	-2.78706	0.00531884	0.121515
LOC121817442	10921.1	-0.763314	0.273923	-2.7866	0.00532636	0.121515
LOC121819441	552.037	-0.711753	0.255315	-2.78774	0.00530763	0.121515
ZNF182	1756.58	-0.387232	0.138955	-2.78675	0.00532394	0.121515
LRRIQ3	1050.99	-0.649145	0.233043	-2.78551	0.00534434	0.121762
ATF4	11152.8	0.291996	0.104896	2.78367	0.00537475	0.122137
LOC101111303	40.9323	1.75982	0.632397	2.78278	0.00538946	0.122137
LOC121817232	3833.83	-0.601351	0.21605	-2.78339	0.00537947	0.122137
TMEM178A	104.803	-0.846284	0.304106	-2.78286	0.00538821	0.122137
LOC121818049	599.187	-0.746217	0.268244	-2.78186	0.00540492	0.122325
LOC106991594	304.584	-0.618583	0.22242	-2.78115	0.00541671	0.122385
PTBP2	2211.39	-0.285084	0.102533	-2.7804	0.00542911	0.122385
SARS1	7717.29	0.293223	0.105449	2.78072	0.00542389	0.122385
IYD	13127.2	-0.778447	0.280271	-2.77748	0.00547828	0.123008
LOC101111513	202.94	-0.755932	0.272236	-2.77675	0.00549059	0.123008
LOC101112959	478.982	0.501207	0.180543	2.77611	0.00550139	0.123008
LOC105603384	4727.81	-0.579701	0.208871	-2.7754	0.00551344	0.123008
LOC114110805	657.445	-0.56943	0.205175	-2.77534	0.00551449	0.123008
LOC114115351	703.366	-0.707716	0.254916	-2.77627	0.00549864	0.123008
LOC121819952	830.772	-0.705695	0.254128	-2.77693	0.00548751	0.123008
VPS13D	14297.1	-0.305403	0.110003	-2.77631	0.0054979	0.123008
STARD9	3242.86	-0.536335	0.193285	-2.77485	0.00552276	0.123031
LOC121819848	294.281	-0.750211	0.270466	-2.77377	0.00554102	0.123277
LOC114110470	166.273	-0.7417	0.267549	-2.7722	0.0055678	0.123419
LOC114118016	252.644	-0.64437	0.232406	-2.7726	0.00556098	0.123419
LOC121820306	163.097	-0.778452	0.280841	-2.77186	0.00557371	0.123419
MEF2B	249.798	0.639157	0.230601	2.7717	0.00557636	0.123419
LOC101112343	430.171	-0.577119	0.208309	-2.7705	0.00559703	0.123555
ZNF333	6738.93	-0.235981	0.0851664	-2.77083	0.00559141	0.123555
HIVEP1	3490.12	-0.347926	0.125687	-2.7682	0.00563672	0.12411
S100A14	776.855	0.57144	0.206422	2.76831	0.00563471	0.12411
HSPA5	17385	0.365693	0.132155	2.76715	0.00565483	0.124188
SOGA1	5227.43	-0.236743	0.0855475	-2.76739	0.00565071	0.124188
KIAA1958	1512.71	-0.319046	0.115405	-2.76458	0.00569964	0.125011
LOC105602450	5710.1	-0.694968	0.251653	-2.76161	0.00575166	0.125506
LOC121818178	133.765	-0.752013	0.272234	-2.76238	0.00573815	0.125506
LOC121818609	239.492	-0.519251	0.188012	-2.76179	0.00574854	0.125506
LRRC59	3362.24	0.319453	0.115668	2.76181	0.00574827	0.125506
LOC101118703	46.4703	-1.64883	0.597327	-2.76035	0.00577387	0.125508
LOC121818603	157.23	-0.779237	0.282286	-2.76045	0.0057722	0.125508
LOC121819835	84.7763	-0.713374	0.258396	-2.76078	0.00576631	0.125508
ELOVL1	1591.51	0.159243	0.0577659	2.75669	0.005839	0.126601
LOC121819967	75.5144	0.560937	0.20346	2.75699	0.00583359	0.126601
LOC105611623	174.295	-0.6699	0.243086	-2.75582	0.0058546	0.126684
PRKDC	11425.3	-0.496022	0.180029	-2.75523	0.00586513	0.126684
SLC52A3	108.126	-0.567075	0.205817	-2.75524	0.00586485	0.126684
LOC114117506	371.571	-0.576811	0.209403	-2.75454	0.00587739	0.126688
TASP1	1003.4	-0.4026	0.146167	-2.75439	0.0058802	0.126688
PABPC1L	228.267	-0.663846	0.241109	-2.7533	0.00589971	0.126948
RERE	19862.2	-0.143451	0.0521198	-2.75233	0.00591736	0.127007
TOP2A	1914.76	0.533221	0.193719	2.75255	0.00591327	0.127007
LOC105608537	316.762	-0.714567	0.259766	-2.75081	0.00594482	0.127276
LOC121817245	104.245	-0.61745	0.224445	-2.751	0.00594128	0.127276
LOC105607546	360.793	-0.570794	0.207535	-2.75035	0.00595314	0.127294
LOC121818071	1094.78	-0.695212	0.252832	-2.7497	0.005965	0.127388
RPTOR	3681.94	-0.142059	0.0516852	-2.74854	0.0059862	0.127681
CEP41	1490.47	-0.115669	0.0421116	-2.74672	0.00601947	0.12807
TBC1D5	27786.5	-0.194083	0.070659	-2.74675	0.00601888	0.12807
LOC121818692	723.421	-0.619948	0.225763	-2.74602	0.00603239	0.128184
LOC101123417	740.999	0.64493	0.234924	2.74527	0.00604612	0.128316
LOC101107260	901.222	0.32454	0.118251	2.74449	0.00606043	0.12846
LOC114116058	170.273	-0.797423	0.290657	-2.74352	0.00607851	0.128647
PPP2R2B	1654.67	-0.708558	0.258296	-2.7432	0.00608436	0.128647
DDI1	332.098	-0.62616	0.228438	-2.74105	0.00612428	0.128693
LOC114109375	387.267	-0.697328	0.254367	-2.74143	0.00611727	0.128693
LOC114116237	34.2135	-0.984671	0.359218	-2.74115	0.00612242	0.128693
LOC121819690	1013.47	-0.565304	0.206212	-2.74138	0.00611825	0.128693
SLC45A2	1119.82	-0.680585	0.248191	-2.74219	0.00610318	0.128693
LOC114113905	395.636	-0.778855	0.284281	-2.73974	0.00614874	0.128886
LRR1	303.087	0.331591	0.121047	2.73936	0.00615584	0.128886
PIGF	240.02	0.273189	0.0997277	2.73935	0.00615617	0.128886
EIPR1	1477.51	0.528905	0.193216	2.73737	0.00619323	0.128951
ITGB8	272.132	-0.41632	0.152013	-2.73871	0.00616802	0.128951
LOC114117550	1226.91	-0.672136	0.24548	-2.73805	0.00618048	0.128951
LOC121820578	2127.6	-0.722066	0.263796	-2.73722	0.00619609	0.128951
SAP130	2781.71	-0.202236	0.0738853	-2.73717	0.00619709	0.128951
LOC101120207	285.402	-0.525876	0.192196	-2.73615	0.00621624	0.129007
LOC105611269	483.709	-0.414799	0.151612	-2.73593	0.00622035	0.129007
MEF2C	4761.9	0.267991	0.0979563	2.73582	0.00622252	0.129007
LOC114114570	231.455	-0.571958	0.209145	-2.73475	0.00624278	0.12927
TM9SF1	1851.25	0.224779	0.0822348	2.73338	0.00626888	0.129496
TMEM126A	332.123	0.324384	0.118662	2.73367	0.00626332	0.129496
CARS2	1130.3	0.195025	0.0713904	2.73181	0.00629881	0.129643
MGAT2	2752.53	0.345095	0.126314	2.73205	0.00629421	0.129643
RFNG	1635.11	0.184635	0.0675814	2.73204	0.0062944	0.129643
LOC105612442	187.171	-0.681816	0.249679	-2.73077	0.00631873	0.129896
LOC105610497	926.861	-0.624968	0.228953	-2.72969	0.00633948	0.130087
PTPRK	974.755	-0.456959	0.167416	-2.72949	0.00634329	0.130087
LOC105603744	70.4466	-0.902028	0.330801	-2.7268	0.00639523	0.130294
LOC105607506	1156.66	-0.395264	0.14495	-2.7269	0.00639315	0.130294
LOC114110430	126.395	-0.557792	0.204516	-2.72738	0.00638397	0.130294
LOC114115300	787.795	-0.660369	0.242139	-2.72723	0.00638687	0.130294
LOC121819581	3449.76	-0.719788	0.263988	-2.72659	0.00639924	0.130294
PSMG2	901.902	0.293298	0.107501	2.72834	0.00636538	0.130294
LOC121817421	741.737	-0.583334	0.213977	-2.72615	0.00640784	0.130313
AMER2	704.21	-0.665531	0.244318	-2.72403	0.00644902	0.130451
GPR21	665.608	-0.576922	0.211886	-2.7228	0.00647318	0.130451
LOC101123292	1197.77	-0.633262	0.232623	-2.72227	0.00648351	0.130451
LOC105605611	2262.68	-0.574785	0.211121	-2.72254	0.0064783	0.130451
LOC114114481	414.327	-0.677279	0.24865	-2.72382	0.00645314	0.130451
LOC443162	301.27	1.87728	0.689319	2.72339	0.00646163	0.130451
MRPS30	747.516	0.234552	0.0861554	2.72244	0.00648027	0.130451
RMDN1	1081.85	-0.294449	0.108109	-2.72364	0.00645669	0.130451
SHROOM4	1058.22	-0.36811	0.135205	-2.72261	0.00647685	0.130451
ZNF891	634.453	-0.610679	0.224411	-2.72126	0.00650341	0.130697
TSPAN13	2703.75	0.294302	0.108178	2.72054	0.00651745	0.130825
DOP1B	4531.87	-0.47417	0.174331	-2.71994	0.00652941	0.130911
LOC105604270	413.736	-0.492565	0.181175	-2.71873	0.00655333	0.131236
ARGLU1	15940.1	-0.293963	0.108495	-2.70946	0.00673927	0.131588
C1H1orf87	288.019	-0.605523	0.223601	-2.70805	0.00676795	0.131588
CDCA3	142.892	0.675416	0.248788	2.71482	0.00663115	0.131588
CHAC2	198.525	0.331834	0.12228	2.71373	0.00665297	0.131588
DMAC2	1036.27	0.276833	0.101987	2.7144	0.00663953	0.131588
DOCK10	13875.1	-0.225855	0.0833364	-2.71016	0.00672501	0.131588
EXOSC3	447.439	0.246396	0.0910042	2.70752	0.00677875	0.131588
FAM107B	4297.31	0.315411	0.116458	2.70838	0.00676136	0.131588
GALNT15	423.869	-0.428338	0.158023	-2.71061	0.00671606	0.131588
GAPDH	6298.44	0.617017	0.227677	2.71005	0.00672733	0.131588
KNSTRN	325.421	0.409793	0.15129	2.70866	0.00675549	0.131588
LOC101102366	2645.47	-0.736275	0.272132	-2.70558	0.00681851	0.131588
LOC101113279	194.737	1.14233	0.421574	2.70967	0.00673506	0.131588
LOC105615265	327.419	-0.480051	0.177399	-2.70605	0.00680891	0.131588
LOC114118740	1031.9	-0.620704	0.228865	-2.7121	0.00668593	0.131588
LOC121816030	421.809	-0.744198	0.274708	-2.70905	0.00674752	0.131588
LOC121816783	144.283	-0.76687	0.283674	-2.70336	0.00686432	0.131588
LOC121816948	78.4881	-0.784101	0.289722	-2.70639	0.00680189	0.131588
LOC121817114	79.216	-0.765452	0.2822	-2.71244	0.00667889	0.131588
LOC121819984	125.733	-0.819288	0.301867	-2.71407	0.00664616	0.131588
LOC121819998	75.0644	-0.876842	0.324341	-2.70346	0.00686225	0.131588
LOC121820171	438.856	-0.699088	0.257349	-2.7165	0.00659758	0.131588
LOC121820449	439.057	-0.74739	0.2764	-2.70401	0.00685075	0.131588
LOC121820565	59.776	-0.719838	0.265984	-2.70632	0.00680333	0.131588
METTL18	274.945	0.267601	0.0985042	2.71665	0.00659461	0.131588
MSL3	2401.06	0.130508	0.0481651	2.7096	0.00673642	0.131588
NDC80	173.254	0.510543	0.188689	2.70573	0.00681542	0.131588
PCNT	3191.73	-0.282362	0.103925	-2.71699	0.00658791	0.131588
PLCD4	472.539	-0.596167	0.219817	-2.71211	0.00668569	0.131588
RCN1	2520.1	0.276369	0.102071	2.7076	0.00677713	0.131588
SELENON	6180.55	0.141931	0.0524728	2.70484	0.00683376	0.131588
SELL	2663.76	0.475789	0.17595	2.70412	0.0068486	0.131588
STAC2	546.548	0.591011	0.218528	2.70451	0.0068405	0.131588
TP53BP1	3437.41	-0.180293	0.066384	-2.7159	0.00660952	0.131588
TRAF3IP1	670.067	-0.171457	0.0634048	-2.70416	0.00684772	0.131588
TSKU	2099.61	-0.516677	0.190645	-2.71015	0.00672523	0.131588
WDR41	946.463	0.147462	0.0543114	2.71512	0.00662525	0.131588
ZNF879	362.58	-0.406099	0.149912	-2.70892	0.00675034	0.131588
AKAP9	8782.28	-0.269383	0.100185	-2.68886	0.00716968	0.131624
ARL6IP5	1867.84	0.306887	0.113954	2.69307	0.00707971	0.131624
BOD1L1	6657.16	-0.251296	0.0936558	-2.68319	0.00729236	0.131624
BRDT	1112.83	-0.626517	0.233657	-2.68136	0.00733246	0.131624
BRWD1	11154.8	-0.233295	0.0867336	-2.68979	0.00714965	0.131624
C24H7orf61	64.9454	-0.553111	0.207226	-2.66912	0.0076051	0.131624
CDK5RAP2	2936.51	-0.258238	0.0959727	-2.69074	0.00712931	0.131624
CDKN2C	520.03	0.397639	0.147383	2.69799	0.00697592	0.131624
CENPE	505.33	0.512752	0.191282	2.68061	0.00734891	0.131624
CHST6	520.153	-0.533315	0.199	-2.67997	0.00736285	0.131624
CYSLTR2	881.803	-0.508276	0.188716	-2.69333	0.00707412	0.131624
DAZAP1	2600.15	-0.132571	0.0496528	-2.66996	0.00758595	0.131624
DHH	623.078	-0.6031	0.224383	-2.68782	0.00719212	0.131624
EIF3F	5955.47	0.307966	0.114406	2.69188	0.00710508	0.131624
ETFBKMT	10915.9	-0.616659	0.229454	-2.68751	0.00719877	0.131624
FBXO47	108.398	-0.605535	0.226377	-2.67489	0.00747533	0.131624
GATB	669.179	-0.214913	0.0801956	-2.67986	0.0073653	0.131624
GRIN2B	1671.33	-0.674751	0.249806	-2.7011	0.00691099	0.131624
GRPEL2	1349.19	0.189342	0.0701243	2.7001	0.00693194	0.131624
IGF2R	8111.79	-0.131026	0.0489206	-2.67835	0.00739869	0.131624
IGSF9B	511.416	-0.677502	0.253141	-2.67638	0.00744213	0.131624
KIF4A	302.737	0.54211	0.200746	2.70048	0.00692392	0.131624
KLHDC1	558.431	-0.341516	0.127064	-2.68775	0.00719344	0.131624
LOC101108086	738.188	0.531798	0.198493	2.67918	0.00738021	0.131624
LOC101109066	2186.9	-0.138542	0.0513351	-2.69878	0.00695946	0.131624
LOC101111888	14423.1	-0.204467	0.0763527	-2.67793	0.0074078	0.131624
LOC101113239	456.549	-0.379251	0.142124	-2.66846	0.00762007	0.131624
LOC101113632	3922.77	-0.680857	0.254922	-2.67085	0.00756604	0.131624
LOC105603128	248.694	-0.806747	0.30074	-2.68254	0.00730645	0.131624
LOC105605487	2700.46	-0.526314	0.194778	-2.70212	0.00688987	0.131624
LOC105605752	1116.65	-0.20575	0.0770352	-2.67085	0.00756589	0.131624
LOC105606943	50.0445	-1.23488	0.46018	-2.68347	0.00728619	0.131624
LOC105607964	577.399	-0.658911	0.246228	-2.67602	0.00745015	0.131624
LOC105608940	719.647	-0.511124	0.189138	-2.70239	0.00688423	0.131624
LOC105611310	143.342	0.305125	0.113602	2.6859	0.00723351	0.131624
LOC105615111	1317.89	-0.585103	0.217811	-2.68629	0.00722506	0.131624
LOC114109150	64.7809	-0.920537	0.344905	-2.66895	0.00760878	0.131624
LOC114109158	64.7809	-0.920537	0.344905	-2.66895	0.00760878	0.131624
LOC114109159	64.7809	-0.920537	0.344905	-2.66895	0.00760878	0.131624
LOC114109160	64.7809	-0.920537	0.344905	-2.66895	0.00760878	0.131624
LOC114109163	64.7809	-0.920537	0.344905	-2.66895	0.00760878	0.131624
LOC114109170	64.7809	-0.920537	0.344905	-2.66895	0.00760878	0.131624
LOC114109171	64.7809	-0.920537	0.344905	-2.66895	0.00760878	0.131624
LOC114109172	64.7809	-0.920537	0.344905	-2.66895	0.00760878	0.131624
LOC114109189	64.7809	-0.920537	0.344905	-2.66895	0.00760878	0.131624
LOC114112061	64.7809	-0.920537	0.344905	-2.66895	0.00760878	0.131624
LOC114112064	64.7809	-0.920537	0.344905	-2.66895	0.00760878	0.131624
LOC114112095	64.7809	-0.920537	0.344905	-2.66895	0.00760878	0.131624
LOC114112096	64.7809	-0.920537	0.344905	-2.66895	0.00760878	0.131624
LOC114112099	64.7809	-0.920537	0.344905	-2.66895	0.00760878	0.131624
LOC114112101	64.7809	-0.920537	0.344905	-2.66895	0.00760878	0.131624
LOC114112102	64.7809	-0.920537	0.344905	-2.66895	0.00760878	0.131624
LOC114113187	741.58	0.46283	0.172172	2.68818	0.00718418	0.131624
LOC114113941	344.312	-0.676895	0.250642	-2.70065	0.00692046	0.131624
LOC114114864	57.289	-0.76231	0.285689	-2.66832	0.0076231	0.131624
LOC114115276	802.582	-0.688556	0.257712	-2.67181	0.00754436	0.131624
LOC114115635	8051.2	-0.691598	0.258987	-2.6704	0.0075761	0.131624
LOC114117577	2042.33	-0.693738	0.257526	-2.69385	0.00706311	0.131624
LOC114117641	335.081	-0.741716	0.27509	-2.69627	0.00701208	0.131624
LOC121816259	37.2418	-1.01083	0.378304	-2.67201	0.00753987	0.131624
LOC121817150	448.271	-0.615019	0.228596	-2.69042	0.00713622	0.131624
LOC121817151	64.7809	-0.920537	0.344905	-2.66895	0.00760878	0.131624
LOC121817152	64.7809	-0.920537	0.344905	-2.66895	0.00760878	0.131624
LOC121817153	64.7809	-0.920537	0.344905	-2.66895	0.00760878	0.131624
LOC121817154	64.7809	-0.920537	0.344905	-2.66895	0.00760878	0.131624
LOC121817155	64.7809	-0.920537	0.344905	-2.66895	0.00760878	0.131624
LOC121817156	64.7809	-0.920537	0.344905	-2.66895	0.00760878	0.131624
LOC121817160	64.7809	-0.920537	0.344905	-2.66895	0.00760878	0.131624
LOC121817655	510.655	-0.74769	0.277452	-2.69484	0.00704221	0.131624
LOC121817899	84.6905	-0.733562	0.2747	-2.67041	0.00757581	0.131624
LOC121818229	242.466	-0.726683	0.271733	-2.67425	0.00748959	0.131624
LOC121818283	466.712	-0.571455	0.21338	-2.67811	0.00740384	0.131624
LOC121818811	255.337	-0.972833	0.364218	-2.67102	0.00756217	0.131624
LOC121819052	361.978	-0.785882	0.293607	-2.67665	0.00743626	0.131624
LOC121819130	95.9461	-0.797304	0.295485	-2.69829	0.00696962	0.131624
LOC121819579	7645.62	-0.699278	0.260583	-2.68351	0.0072853	0.131624
LOC121819837	294.982	-0.771033	0.287658	-2.68038	0.00735384	0.131624
LOC121820015	1115.32	-0.614046	0.229845	-2.67157	0.00754983	0.131624
LOC121820382	85.9817	-0.79331	0.295779	-2.68211	0.00731601	0.131624
LOC121820615	1253.7	-0.574044	0.212687	-2.699	0.00695476	0.131624
LRRC51	73.293	0.434175	0.16165	2.6859	0.00723343	0.131624
MRPL27	517.315	0.318753	0.118544	2.68889	0.00716894	0.131624
MRPS27	783.416	0.213751	0.0791173	2.7017	0.00689862	0.131624
NBEA	14704.1	-0.508231	0.190404	-2.66922	0.00760274	0.131624
NDST3	3280.98	-0.932717	0.345806	-2.69723	0.00699198	0.131624
PDCD1	807.211	-0.504814	0.187732	-2.68902	0.00716631	0.131624
PNPLA7	1999.42	-0.298148	0.110831	-2.69011	0.00714295	0.131624
PRMT9	1524	-0.308487	0.11448	-2.69469	0.00704547	0.131624
RARS1	1587.48	0.222144	0.0826789	2.68683	0.00721334	0.131624
RPS13	13947.2	0.36927	0.136876	2.69784	0.00697905	0.131624
SLC38A5	143.068	0.606135	0.224731	2.69715	0.00699347	0.131624
SMIM17	522.306	-0.65436	0.245158	-2.66914	0.00760467	0.131624
STX10	461.772	-0.279456	0.104509	-2.67399	0.00749549	0.131624
TNRC6B	25872.5	-0.32236	0.119408	-2.69966	0.00694104	0.131624
TRIM63	195.77	-0.547134	0.202774	-2.69824	0.00697069	0.131624
UPRT	729.525	0.242674	0.0903404	2.68622	0.0072266	0.131624
ZNF451	5369.77	-0.24155	0.0904377	-2.6709	0.00756487	0.131624
ZNF674	327.451	-1.15388	0.429574	-2.6861	0.00722919	0.131624
LOC121819140	98.7754	-0.528485	0.198101	-2.66775	0.00763607	0.131715
MPP3	1620.27	-0.429887	0.161193	-2.66691	0.00765522	0.131911
LOC101104790	699.539	0.561998	0.210771	2.6664	0.00766694	0.13198
ADSS2	1102.89	0.199716	0.0749574	2.6644	0.00771266	0.132242
CCDC166	4474.4	-0.707074	0.265508	-2.6631	0.00774245	0.132242
LOC105608522	775.889	-0.709683	0.266522	-2.66275	0.00775052	0.132242
LOC121818613	164.664	-0.611974	0.229606	-2.66532	0.00769144	0.132242
LOC121819215	50.4388	0.962079	0.361175	2.66375	0.00772761	0.132242
LOC121820303	194.953	-0.638578	0.239825	-2.66268	0.00775203	0.132242
MCPH1	5650.05	-0.572788	0.215113	-2.66273	0.00775092	0.132242
SGIP1	524.843	-0.659375	0.247603	-2.66303	0.00774395	0.132242
SRP68	3009.14	0.165982	0.0623063	2.66398	0.00772233	0.132242
SLCO5A1	284.546	-0.52022	0.195427	-2.66197	0.00776859	0.132392
LOC114110821	43.1497	-1.20728	0.453775	-2.66053	0.00780188	0.132785
LOC121816096	107.325	-0.843862	0.317206	-2.6603	0.00780719	0.132785
ASPM	675.322	0.542045	0.203841	2.65915	0.00783384	0.13295
GCFC2	5845.53	-0.44469	0.167287	-2.65825	0.00785467	0.13295
LOC101110135	170.991	0.35813	0.134798	2.65678	0.00788901	0.13295
LOC114111493	1276.3	-0.614254	0.231136	-2.65754	0.00787133	0.13295
LOC114117230	436.417	-0.644931	0.24257	-2.65874	0.00784324	0.13295
LOC121816806	674.788	-0.716471	0.269702	-2.65653	0.00789494	0.13295
LOC121817642	11360.9	-0.663349	0.249575	-2.65791	0.0078626	0.13295
LOC121820439	190.567	-0.716493	0.269624	-2.65738	0.00787507	0.13295
SHMT2	1779.38	0.244975	0.0922015	2.65696	0.00788499	0.13295
TLDC2	336.565	-0.67851	0.255138	-2.65938	0.00782849	0.13295
LOC121816420	1966.48	-0.737563	0.277726	-2.65572	0.00791394	0.133053
LOC121820368	154.45	-0.75805	0.285453	-2.6556	0.00791666	0.133053
GPLD1	310.03	-0.49067	0.184832	-2.65469	0.00793825	0.133073
LOC101111607	433.565	0.335228	0.126257	2.65511	0.00792814	0.133073
SMLR1	243.553	-0.803258	0.302596	-2.65456	0.00794126	0.133073
SUPT3H	706.854	-0.236607	0.0891482	-2.65409	0.00795229	0.133127
LOC114117650	65.3584	-0.702791	0.264864	-2.6534	0.00796845	0.133136
UFL1	2538.76	0.201042	0.0757614	2.65362	0.0079634	0.133136
ACE	523.038	-0.387972	0.146538	-2.64759	0.0081068	0.133364
COL4A6	324.574	-0.427355	0.161645	-2.64379	0.00819844	0.133364
CPSF2	2972.46	0.188722	0.071381	2.64387	0.00819632	0.133364
EDEM1	7305.61	0.20288	0.0769188	2.63758	0.00834994	0.133364
FARSB	1631.71	0.238964	0.0902876	2.6467	0.00812813	0.133364
FH	1679.98	0.245919	0.0931924	2.63883	0.00831926	0.133364
GPR173	608.922	-0.488386	0.184592	-2.64576	0.00815083	0.133364
GTF3C6	942.803	0.256905	0.0971975	2.64312	0.00821456	0.133364
H1-1	247.839	0.625148	0.235839	2.65074	0.00803149	0.133364
HPS6	519.247	0.315106	0.11929	2.64151	0.00825373	0.133364
IKZF5	3505.34	-0.210178	0.0796644	-2.63829	0.00833243	0.133364
KCNIP2	1947.88	-0.57901	0.219498	-2.63789	0.00834243	0.133364
KMT5B	7008	-0.171945	0.0650503	-2.64325	0.00821134	0.133364
LOC101115389	1212.1	0.324561	0.123026	2.63815	0.00833596	0.133364
LOC101115820	483.478	-0.606302	0.229499	-2.64186	0.00824528	0.133364
LOC101117010	5799.69	-0.253513	0.095831	-2.64542	0.00815891	0.133364
LOC101118978	238.556	-0.374052	0.141769	-2.63846	0.00832825	0.133364
LOC105604801	133.323	-0.714269	0.270739	-2.63822	0.00833423	0.133364
LOC105612006	341.356	-0.634012	0.23964	-2.64568	0.00815266	0.133364
LOC114110621	361.421	-0.67048	0.253649	-2.64334	0.00820936	0.133364
LOC114114472	91.9585	-0.782886	0.29626	-2.64256	0.00822816	0.133364
LOC114115618	664.958	-0.602741	0.228032	-2.64323	0.00821187	0.133364
LOC121816805	698.414	-0.640362	0.241909	-2.64711	0.0081182	0.133364
LOC121817705	656.558	-0.791354	0.298455	-2.6515	0.00801348	0.133364
LOC121817800	976.934	-0.601429	0.227765	-2.64056	0.0082768	0.133364
LOC121818599	318.26	-0.700041	0.264328	-2.64838	0.00808784	0.133364
LOC121818677	59.9875	-0.92859	0.351403	-2.64252	0.0082291	0.133364
LOC121819632	269.399	-0.6453	0.243516	-2.64993	0.00805086	0.133364
LOC121820465	818.818	-0.623417	0.235183	-2.65078	0.00803071	0.133364
LOC121820548	99.1428	-0.768445	0.290028	-2.64956	0.00805978	0.133364
LOC121820581	340.705	-0.557742	0.211283	-2.63978	0.00829593	0.133364
NPY2R	473.262	-0.762637	0.289014	-2.63875	0.00832123	0.133364
POLR2E	2999.07	0.239517	0.0907346	2.63976	0.00829651	0.133364
PPIF	489.85	0.440187	0.166432	2.64485	0.00817279	0.133364
PPIL6	232.365	-0.612808	0.232138	-2.63984	0.00829451	0.133364
PPP1R11	2008.2	0.213822	0.0807428	2.64819	0.00809239	0.133364
PRR29	517.22	-0.344599	0.130343	-2.64379	0.00819831	0.133364
PTPN14	2413.59	-0.29099	0.110042	-2.64436	0.00818447	0.133364
RBM25	7791.85	-0.194976	0.0735559	-2.65071	0.00803216	0.133364
RTN3	5191.22	0.243612	0.0921731	2.64299	0.00821778	0.133364
SLC22A1	126.224	-0.990978	0.374604	-2.6454	0.00815939	0.133364
TNS4	309.341	-0.614541	0.231775	-2.65145	0.00801463	0.133364
TPGS2	969.178	0.205491	0.0775225	2.65072	0.00803194	0.133364
TRMT2B	146.284	-0.513859	0.194241	-2.64548	0.0081576	0.133364
USP1	3282.23	0.225952	0.0855516	2.64112	0.00826323	0.133364
YIPF5	1841.88	0.255365	0.0967911	2.63831	0.00833201	0.133364
ZNF592	3794.06	-0.151484	0.0572079	-2.64795	0.00809816	0.133364
LOC114118175	237.755	-0.55073	0.208836	-2.63714	0.00836094	0.133415
IMPDH1	1646.82	0.367051	0.139244	2.63603	0.00838833	0.133517
LOC101122242	610.344	-0.322868	0.122487	-2.63593	0.00839082	0.133517
LOC121820194	28.9739	-1.04357	0.395878	-2.63609	0.00838681	0.133517
LOC121818517	152.747	-0.484025	0.183759	-2.63402	0.00843798	0.134142
LOC105604676	731.821	-0.591526	0.22465	-2.6331	0.00846104	0.134258
RSKR	1561.12	-0.422124	0.160298	-2.63338	0.00845407	0.134258
DHODH	394.668	0.274406	0.104272	2.63163	0.00849755	0.134276
MBD6	3202.42	-0.217011	0.0824435	-2.63224	0.00848249	0.134276
RABGGTB	1444.53	0.12933	0.0491369	2.63203	0.00848758	0.134276
RBM26	6313.52	-0.138426	0.0526074	-2.6313	0.00850601	0.134276
UBE2J1	10290	0.337112	0.128085	2.63194	0.00848987	0.134276
UBE2U	376.05	-0.753882	0.286521	-2.63116	0.00850945	0.134276
TEX11	601.983	-0.627471	0.238555	-2.6303	0.00853105	0.134368
ZNF214	1853.86	-0.524528	0.199398	-2.63055	0.00852462	0.134368
LOC101109654	139.133	-0.634059	0.241134	-2.62949	0.00855134	0.134563
SMC2	1610.39	0.280558	0.106731	2.62865	0.00857242	0.13477
LDHA	2715.28	0.375717	0.143046	2.62654	0.00862578	0.134829
LOC101121387	1245.36	0.471826	0.179675	2.626	0.00863946	0.134829
LOC101122148	1245.36	0.471826	0.179675	2.626	0.00863946	0.134829
LOC105609869	96.9871	-0.795863	0.302953	-2.62702	0.00861359	0.134829
LOC114109649	2142.96	-0.672682	0.256148	-2.62615	0.00863567	0.134829
LOC121819438	1137.71	-0.714686	0.272135	-2.62622	0.00863393	0.134829
PAICS	1097	0.231035	0.0879405	2.62717	0.00860972	0.134829
TNKS	6344.1	-0.122873	0.0467583	-2.62783	0.0085932	0.134829
IGSF23	392.367	-0.667679	0.254308	-2.62547	0.00865291	0.134916
CMAS	1832.22	0.225373	0.0858902	2.62396	0.00869137	0.135268
PGRMC2	3418.32	0.224235	0.0854517	2.62411	0.0086875	0.135268
LOC101105064	164.503	0.648623	0.24727	2.62313	0.00871248	0.135383
LOC121819442	258.474	-0.663285	0.252868	-2.62305	0.00871464	0.135383
KLHL15	2825.54	-0.309649	0.118114	-2.6216	0.00875182	0.135505
LCP2	13972.4	-0.325708	0.124225	-2.62192	0.0087436	0.135505
LETM1	3257.11	0.129596	0.0494357	2.6215	0.00875428	0.135505
LOC121818730	229.538	-0.502814	0.191797	-2.62159	0.00875203	0.135505
LOC101111547	11875.5	-0.19551	0.0746267	-2.61984	0.00879722	0.136046
MAP9	2402.44	-0.489349	0.186821	-2.61935	0.00880974	0.136116
LOC121817469	693.806	-0.686582	0.262198	-2.61857	0.00883004	0.136182
PNPLA4	550.768	-0.532565	0.203357	-2.61886	0.00882233	0.136182
NBEAL1	7058.48	-0.254801	0.0973179	-2.61823	0.00883869	0.136193
SUMO1	2459.41	0.267236	0.102093	2.61759	0.00885544	0.136327
CELF3	421.131	-0.642152	0.24543	-2.61643	0.00888542	0.136621
MFSD1	1497.2	0.328131	0.125424	2.61618	0.00889209	0.136621
SYDE2	654.174	-0.323285	0.123583	-2.61593	0.00889858	0.136621
TNFRSF1A	4074.79	0.255924	0.0978501	2.61547	0.00891038	0.136679
LOC114110261	1899.75	0.495795	0.189605	2.61489	0.00892571	0.136716
ZBTB43	2166.82	-0.1521	0.0581695	-2.61477	0.00892879	0.136716
LOC105607931	143.978	-0.748363	0.286319	-2.61373	0.00895589	0.137007
ASPHD2	685.762	0.513176	0.196433	2.61247	0.00898904	0.137145
LOC114118232	221.272	-0.993022	0.380068	-2.61275	0.00898173	0.137145
TMEM185B	1639.92	0.259314	0.0992475	2.6128	0.00898035	0.137145
LOC121820287	145.789	-0.763464	0.292293	-2.61198	0.00900202	0.13722
ACOT6	1282.19	-0.683722	0.26189	-2.61072	0.00903523	0.137589
LOC101103614	63.0671	-0.719934	0.275886	-2.60953	0.00906655	0.137589
LOC121818323	830.901	-0.649673	0.24895	-2.60965	0.00906336	0.137589
SCFD1	1767.22	0.130809	0.0501164	2.6101	0.00905164	0.137589
ZNF484	2601.13	-0.53124	0.203575	-2.60955	0.0090661	0.137589
LOC121816928	24.5759	-0.965967	0.370257	-2.60891	0.00908321	0.137596
TRMT10C	786.938	0.278135	0.106604	2.60905	0.0090793	0.137596
ATPAF1	1494	0.195962	0.07513	2.60831	0.009099	0.137601
DCTPP1	168.606	0.328314	0.125905	2.60764	0.0091169	0.137601
LOC105614781	782.087	-0.587716	0.225405	-2.60738	0.00912386	0.137601
METTL26	187.306	0.411968	0.157993	2.6075	0.00912067	0.137601
NCOA4	12982.6	0.294327	0.112846	2.60823	0.00910117	0.137601
FAM228A	393.972	-0.51289	0.197129	-2.6018	0.00927348	0.137727
FERMT1	393.262	-0.619765	0.237966	-2.60442	0.00920295	0.137727
KATNB1	792.285	0.210983	0.0811052	2.60135	0.00928575	0.137727
LMAN2	3362.95	0.270791	0.104024	2.60315	0.00923715	0.137727
LOC101102642	1788.66	-0.50471	0.193984	-2.60181	0.00927341	0.137727
LOC101111664	176.262	-0.920643	0.353697	-2.60292	0.00924345	0.137727
LOC101118245	1996.88	-0.488255	0.187656	-2.60187	0.00927174	0.137727
LOC105605638	232.032	-0.70287	0.26967	-2.60641	0.00914968	0.137727
LOC105609165	47.023	-0.673702	0.258882	-2.60235	0.00925882	0.137727
LOC105615546	1981.84	-0.63804	0.244942	-2.60486	0.0091913	0.137727
LOC114114225	29.9848	-0.815431	0.313189	-2.60364	0.00922396	0.137727
LOC121816228	414.874	-0.610038	0.234501	-2.60143	0.00928362	0.137727
LOC121817669	1377.78	-0.692565	0.266051	-2.60313	0.00923761	0.137727
LOC121819275	595.017	-0.59205	0.227372	-2.60388	0.00921762	0.137727
MAD2L2	549.635	0.253094	0.0971733	2.60456	0.00919917	0.137727
RTP1	83.457	-0.772327	0.296507	-2.60475	0.00919408	0.137727
SLC10A5	127.995	-0.711762	0.27331	-2.60423	0.00920813	0.137727
SLC16A7	188.665	0.607783	0.233341	2.60469	0.00919566	0.137727
TLE7	990.763	-0.657932	0.252565	-2.605	0.00918745	0.137727
LOC106990496	2563.17	-0.714851	0.274932	-2.6001	0.00931967	0.137919
LOC121818738	135.837	-0.765765	0.294518	-2.60006	0.00932066	0.137919
TAL2	415.806	-0.56425	0.217021	-2.59998	0.00932298	0.137919
LOC101110178	871.01	0.28748	0.110618	2.59885	0.0093538	0.138255
CLIP1	7023.16	-0.129531	0.0498676	-2.5975	0.00939052	0.138592
FDPS	798.095	0.223031	0.0858911	2.59667	0.00941331	0.138592
LOC101111780	1121.76	-0.653499	0.251711	-2.59622	0.00942546	0.138592
LOC105602881	980.275	-0.279101	0.107478	-2.59683	0.00940877	0.138592
LOC114112980	1465.36	-0.693569	0.267027	-2.59737	0.00939394	0.138592
LOC114113587	137.662	-0.621791	0.239473	-2.5965	0.00941798	0.138592
KIF2C	121.57	0.703519	0.271115	2.59491	0.00946147	0.139002
LOC101106395	110.1	1.78369	0.687541	2.5943	0.00947837	0.139011
LOC121816813	538.122	-0.671315	0.25876	-2.59436	0.00947686	0.139011
IL22RA2	40.3153	1.0783	0.41587	2.59288	0.00951754	0.139106
LOC101106323	1088.55	0.223968	0.0863761	2.59294	0.00951595	0.139106
LOC121819694	169.701	-0.492265	0.189827	-2.59324	0.00950774	0.139106
MCF2L2	25228	-0.640141	0.246874	-2.59298	0.00951477	0.139106
LOC121816204	139.676	-0.685408	0.264436	-2.59197	0.00954289	0.139357
COCH	8319.61	0.804338	0.310357	2.59166	0.00955147	0.139363
LOC114112654	682.793	0.356899	0.13775	2.59092	0.00957191	0.139455
LOC114117231	4482.68	-0.669413	0.258377	-2.59084	0.0095741	0.139455
GPR52	2805.7	-0.654133	0.252534	-2.59028	0.00958975	0.139563
CANX	17662.9	0.220351	0.0851244	2.58857	0.0096374	0.13966
LOC101109417	23.163	1.97511	0.762938	2.58882	0.0096306	0.13966
LOC105604093	432.766	-0.415512	0.160477	-2.58923	0.00961902	0.13966
LOC121820362	987.367	-0.657778	0.254063	-2.58903	0.00962461	0.13966
ZIM3	160.527	-0.648018	0.250248	-2.58951	0.00961133	0.13966
HMBS	525.355	0.278139	0.107539	2.58641	0.00969803	0.14042
LOC121818154	11442.7	-0.543395	0.210215	-2.58495	0.00973938	0.14066
LOC121818952	1043.32	-0.713214	0.27586	-2.58542	0.00972595	0.14066
RINT1	1025.2	0.134046	0.0518551	2.58501	0.00973758	0.14066
LOC114117969	268.582	-0.494085	0.191341	-2.58222	0.00981658	0.141655
MYSM1	4461.92	-0.162625	0.0630064	-2.58109	0.00984885	0.142
CCNE1	331.101	0.424886	0.164644	2.58064	0.00986182	0.142067
HHAT	556.849	-0.526725	0.204168	-2.57986	0.00988406	0.142147
LOC114109082	383.288	-0.798043	0.309326	-2.57994	0.00988174	0.142147
IPO5	7930.38	0.2066	0.080175	2.57686	0.00997026	0.142187
LOC105607573	2560.64	-0.652196	0.253059	-2.57725	0.00995888	0.142187
LOC114114259	80.2408	-1.53281	0.594507	-2.57829	0.00992917	0.142187
LOC114116081	940.886	-0.527984	0.204891	-2.57691	0.00996888	0.142187
LOC114117814	394.745	-0.639435	0.248107	-2.57726	0.00995877	0.142187
LOC121817574	82.6114	-0.452746	0.175535	-2.57923	0.00990207	0.142187
LOC121817691	57.3139	-0.732815	0.284306	-2.57756	0.00995004	0.142187
PRF1	1635.3	0.612159	0.237512	2.57738	0.00995522	0.142187
RFX2	428.73	-0.400351	0.155309	-2.57778	0.00994383	0.142187
TRIM36	1518.92	-0.526897	0.204339	-2.57855	0.00992165	0.142187
TNRC6C	6066.21	-0.217341	0.0843748	-2.5759	0.00999782	0.142461
LOC114111344	184.218	-0.707365	0.274695	-2.5751	0.0100212	0.142556
PPFIA3	320.61	-0.542131	0.210519	-2.57521	0.010018	0.142556
LOC101110524	110.978	-0.698148	0.271165	-2.57463	0.0100348	0.14263
LOC105613810	778.857	-0.734588	0.285384	-2.57404	0.0100519	0.142721
LOC114109735	512.162	-0.621704	0.241655	-2.57269	0.010091	0.142721
LOC114111507	25.5367	-1.02902	0.399928	-2.57302	0.0100814	0.142721
LOC114117499	174.806	-0.710969	0.276339	-2.57281	0.0100876	0.142721
VPS13C	21158	-0.126929	0.0493372	-2.57268	0.0100915	0.142721
WDFY4	19261.6	-0.181287	0.0704653	-2.57271	0.0100906	0.142721
FAT4	11145	-0.3085	0.119939	-2.57215	0.0101071	0.142823
INO80D	7777.92	-0.166406	0.0647439	-2.57022	0.0101635	0.143502
SLC35C1	726.267	0.347015	0.135033	2.56986	0.0101741	0.143532
LOC101111225	74.9558	-0.754007	0.293644	-2.56776	0.0102359	0.143934
LOC114109692	1509.1	0.888294	0.345844	2.56848	0.0102145	0.143934
LTB4R	96.1395	-0.575063	0.223957	-2.56774	0.0102364	0.143934
RGN	88.2002	0.478835	0.186474	2.56783	0.0102336	0.143934
LOC105602850	120.641	-0.823443	0.320825	-2.56664	0.0102688	0.144185
LOC121817404	452.753	0.520458	0.202806	2.56628	0.0102796	0.144185
RPL10A	18562.2	0.404737	0.157705	2.56641	0.0102758	0.144185
ARCN1	9284.96	0.193673	0.0755207	2.56451	0.0103323	0.144321
ARNT2	386.367	-0.6089	0.237816	-2.56039	0.0104555	0.144321
CXCL9	704.476	0.743874	0.290629	2.55953	0.0104814	0.144321
DNAJB11	1312.58	0.306665	0.119775	2.56034	0.0104571	0.144321
LOC101102548	246.107	-0.720211	0.281044	-2.56262	0.0103885	0.144321
LOC101111247	5553.91	0.184453	0.0719032	2.5653	0.0103088	0.144321
LOC105605336	1015.08	-0.537959	0.210148	-2.5599	0.0104701	0.144321
LOC105611558	360.543	-0.60931	0.238064	-2.55944	0.010484	0.144321
LOC105612394	2753.27	-0.655045	0.255872	-2.56005	0.0104658	0.144321
LOC114113906	1666.53	-0.655378	0.255955	-2.56052	0.0104514	0.144321
LOC121816790	551.847	-0.719563	0.280649	-2.56393	0.0103496	0.144321
LOC121818758	375.011	-0.676208	0.264112	-2.5603	0.0104581	0.144321
LOC121820350	379.619	-0.666154	0.260255	-2.55962	0.0104787	0.144321
LOC121820602	50.0037	-0.748308	0.291981	-2.56287	0.0103812	0.144321
NDUFA7	550.588	0.377087	0.147273	2.56047	0.010453	0.144321
NEDD4L	3348.83	-0.234626	0.0914974	-2.56429	0.0103386	0.144321
PRIM1	687.563	0.212555	0.0829519	2.56239	0.0103956	0.144321
RAP1B	3034.78	-0.184686	0.0720318	-2.56396	0.0103486	0.144321
SPRY2	2545.45	-0.474318	0.185105	-2.56243	0.0103944	0.144321
STX17	2246.75	-0.208394	0.0812651	-2.56437	0.0103364	0.144321
TLR5	456.173	-0.659927	0.25752	-2.56262	0.0103886	0.144321
TMEM131L	6655.39	-0.243513	0.0951223	-2.56	0.0104672	0.144321
TNRC6A	9436.56	-0.239766	0.0935487	-2.563	0.0103771	0.144321
ANLN	307.991	0.434443	0.169846	2.55786	0.0105317	0.144431
KIF1C	4923.49	0.184205	0.0720177	2.55778	0.0105344	0.144431
LOC121820154	115.976	-0.859177	0.335825	-2.55841	0.0105153	0.144431
RTCB	1990.32	0.150015	0.0586322	2.55857	0.0105103	0.144431
TMEM258	851.487	0.398214	0.155678	2.55794	0.0105295	0.144431
PDZD2	3260.71	-0.398804	0.155939	-2.55743	0.0105448	0.144457
DDX1	2799.62	0.140879	0.0551109	2.55628	0.0105799	0.144551
LOC114114012	275.057	-0.538541	0.210634	-2.55677	0.0105649	0.144551
LOC121818148	162.621	-0.483022	0.188969	-2.55609	0.0105856	0.144551
SAP25	1921.88	-0.336432	0.131599	-2.55651	0.0105729	0.144551
ENDOV	2263.7	-0.182324	0.0713894	-2.55393	0.0106514	0.145063
LOC105607066	629.565	-0.627406	0.245637	-2.5542	0.0106432	0.145063
LOC121817633	4222.3	-0.56653	0.221955	-2.55245	0.0106968	0.145063
LOC121817634	142.993	-0.68414	0.268022	-2.55256	0.0106936	0.145063
LONP2	2540.41	0.155161	0.0607767	2.55297	0.010681	0.145063
OSTC	1397.99	0.333844	0.130693	2.55441	0.0106367	0.145063
PDIA3	19616.7	0.289825	0.113564	2.55208	0.0107082	0.145063
PIP4P1	962.376	0.18645	0.0730512	2.55232	0.0107009	0.145063
PLS1	165.845	-0.922826	0.36154	-2.55249	0.0106956	0.145063
PRR19	95.0801	-0.909884	0.356379	-2.55313	0.0106759	0.145063
LOC121819996	433.035	-0.732011	0.286898	-2.55147	0.0107271	0.145203
EXOC2	5904.22	-0.256937	0.100721	-2.55097	0.0107422	0.145293
ATXN7	6934.64	-0.209834	0.082277	-2.55033	0.010762	0.145445
WDR31	2276.61	-0.626993	0.245888	-2.54991	0.0107749	0.145504
CLINT1	5453.22	0.207059	0.0812547	2.54828	0.0108256	0.145958
LOC101103618	12180.3	-0.248862	0.0976573	-2.54832	0.0108244	0.145958
UBR4	28659.6	-0.310248	0.121814	-2.5469	0.0108685	0.14642
FTSJ1	3852.97	-0.436688	0.17149	-2.54643	0.0108832	0.146502
EXOC6B	2431.55	-0.148963	0.0585088	-2.546	0.0108965	0.14652
LOC121819730	249.822	-0.517862	0.203415	-2.54583	0.0109017	0.14652
CCN2	397.348	-0.652362	0.25638	-2.54451	0.0109431	0.146768
GAL3ST2	1181.53	-0.773368	0.303947	-2.54442	0.010946	0.146768
LOC121819144	434.051	-0.614252	0.241408	-2.54445	0.0109449	0.146768
LOC105603546	75.9718	-0.717919	0.282305	-2.54306	0.0109887	0.147017
LOC105608011	1836.27	-0.602448	0.236923	-2.5428	0.0109968	0.147017
LOC114113391	30.3518	-1.3733	0.540094	-2.54271	0.0109997	0.147017
LOC121819445	159.318	-0.676588	0.2661	-2.54261	0.0110027	0.147017
NT5C3A	907.299	0.210307	0.0827181	2.54245	0.0110077	0.147017
LOC101109919	1224.5	0.450817	0.177541	2.53923	0.0111098	0.148148
LOC121819405	643.573	-0.574341	0.226187	-2.53923	0.0111097	0.148148
LOC101121557	208.021	-0.554389	0.218372	-2.53874	0.0111254	0.14824
DIAPH2	10488.9	-0.249467	0.0982888	-2.5381	0.0111455	0.148277
UGP2	4059.12	0.240991	0.0949473	2.53816	0.0111439	0.148277
TRIP13	272.251	0.38471	0.151604	2.53761	0.0111613	0.14837
LOC101108419	461.823	-1.19411	0.470657	-2.53712	0.0111769	0.148439
ZNF169	753.271	-0.320016	0.126145	-2.5369	0.0111839	0.148439
LOC121816059	734.53	-0.703511	0.277422	-2.53588	0.0112164	0.148755
NKG7	1874.41	0.357025	0.140862	2.53457	0.0112584	0.149196
LOC105615221	107.407	-0.667034	0.263218	-2.53415	0.0112722	0.149262
FUBP1	10133.4	-0.172455	0.0681038	-2.53224	0.0113338	0.149767
LOC114109110	3092.44	-0.660958	0.261055	-2.53187	0.0113455	0.149767
LOC114113886	194.311	-0.748685	0.295692	-2.53198	0.0113422	0.149767
ZNF326	2945.85	-0.135964	0.0536916	-2.53232	0.0113311	0.149767
FILIP1L	2661.16	-0.433644	0.171388	-2.53019	0.0114001	0.149974
KCND3	141.945	-0.87416	0.345432	-2.53063	0.0113859	0.149974
LOC101105481	223.636	-0.636703	0.251727	-2.52934	0.0114278	0.149974
LOC105602261	645.092	-0.555032	0.219448	-2.52922	0.0114315	0.149974
LOC114114839	792.987	-0.559931	0.221361	-2.52949	0.0114227	0.149974
LOC121816664	2133.03	-0.768408	0.303702	-2.53014	0.0114018	0.149974
SPAG5	267.732	0.428942	0.169561	2.52971	0.0114156	0.149974
USP13	2134.31	-0.354071	0.139906	-2.53077	0.0113813	0.149974
DNM1L	2565.29	0.13608	0.0538688	2.52615	0.0115322	0.150138
IFNGR1	6449.25	0.300066	0.11876	2.52667	0.0115151	0.150138
LOC101122737	737.484	0.159043	0.0629313	2.52724	0.0114962	0.150138
LOC114113253	436.102	-0.588829	0.233085	-2.52624	0.0115291	0.150138
LOC121816936	351.429	-0.583377	0.230755	-2.52812	0.0114677	0.150138
LOC121817157	279.967	-0.666972	0.263961	-2.52678	0.0115113	0.150138
LOC121818237	156.045	-0.579725	0.229271	-2.52856	0.0114532	0.150138
LOC121820150	1487.9	-0.66572	0.263386	-2.52755	0.0114862	0.150138
SAYSD1	5767.41	-0.612229	0.242347	-2.52625	0.0115287	0.150138
SEC24D	4217.31	0.218937	0.0866466	2.52678	0.0115113	0.150138
LOC114109392	63.2942	-0.813234	0.321988	-2.52566	0.011548	0.15023
SOWAHC	675.287	-0.297153	0.117687	-2.52495	0.0115715	0.150421
LOC114113703	2023.38	-0.660665	0.261686	-2.52465	0.0115814	0.150435
CDCA2	197.02	0.532214	0.210858	2.52403	0.0116016	0.150583
TSPEAR	359.545	-1.03734	0.411076	-2.52346	0.0116205	0.150713
LOC121817075	1087.44	-0.545784	0.216319	-2.52306	0.011634	0.150773
BAIAP2	4855.46	-0.319936	0.126855	-2.52206	0.0116669	0.150987
LOC105603092	189.487	-0.794299	0.314945	-2.52202	0.0116683	0.150987
MCMDC2	897.621	-0.563327	0.223429	-2.52128	0.011693	0.151193
CHSY1	2957.05	-0.648006	0.257066	-2.52078	0.0117095	0.151291
CTNND1	11751	-0.159556	0.063389	-2.51709	0.0118328	0.152558
LOC105604766	45.5485	-0.741904	0.294913	-2.51567	0.0118805	0.152558
LOC114108697	1916.49	-0.344322	0.136872	-2.51565	0.0118811	0.152558
LOC114109523	1699.09	-0.558906	0.222085	-2.51663	0.0118482	0.152558
LOC114109605	118.53	-0.632547	0.251465	-2.51545	0.0118881	0.152558
LOC121817091	216.134	-0.499482	0.198415	-2.51736	0.0118239	0.152558
LOC121819644	458.396	-0.596126	0.236898	-2.51639	0.0118565	0.152558
MYO9A	29307.1	-0.300123	0.119247	-2.51682	0.0118419	0.152558
OIP5	662.523	-0.720054	0.286203	-2.51588	0.0118734	0.152558
NSMCE2	695.57	-0.253715	0.100887	-2.51484	0.0119088	0.152708
LOC105609244	608.92	-0.514203	0.204551	-2.51381	0.0119434	0.152759
LOC105612662	184.082	-0.840174	0.334212	-2.51389	0.0119407	0.152759
LOC121818103	141.044	-0.655369	0.260723	-2.51366	0.0119486	0.152759
RANBP3L	323.179	-0.621806	0.247335	-2.51403	0.0119361	0.152759
DGKA	3784.82	-0.259045	0.103103	-2.51248	0.0119886	0.152812
LEPR	4126.43	-0.491766	0.195723	-2.51256	0.0119859	0.152812
PIK3R5	4505.48	0.168703	0.0671348	2.5129	0.0119743	0.152812
PPP1R37	1838.84	0.148851	0.0592391	2.51272	0.0119805	0.152812
LOC114112911	62.6909	-0.981392	0.390709	-2.51182	0.012011	0.152962
SAFB2	4770.02	-0.310845	0.123763	-2.51161	0.0120183	0.152962
C11H17orf100	1818.71	-0.56586	0.225403	-2.51044	0.0120581	0.153067
COL17A1	782.137	0.562845	0.224206	2.51039	0.0120599	0.153067
LOC101113676	96.008	-0.566041	0.22551	-2.51005	0.0120715	0.153067
RBM41	1402.01	-0.276735	0.110247	-2.51014	0.0120684	0.153067
TRA2B	5645.12	-0.149403	0.0594981	-2.51106	0.0120369	0.153067
LOC105609231	406.627	-0.695099	0.276963	-2.50972	0.0120828	0.153096
ANOS1	598.292	-0.401666	0.160096	-2.50891	0.0121104	0.153108
EXOC4	3887.33	-0.256021	0.102045	-2.5089	0.0121107	0.153108
SCFD2	1397.02	0.177091	0.0705804	2.50907	0.012105	0.153108
ABHD16A	2563.32	0.154243	0.0614881	2.50851	0.0121243	0.153167
LOC105603555	25.6526	-1.05122	0.419282	-2.50718	0.0121698	0.153192
LOC114109135	107.07	-0.639912	0.25517	-2.50778	0.0121491	0.153192
LOC114109582	265.06	0.570077	0.227353	2.50746	0.0121603	0.153192
LOC114113180	1049.32	-0.573738	0.228842	-2.50714	0.0121712	0.153192
NUP37	217.625	0.302062	0.120457	2.50764	0.012154	0.153192
COL12A1	4956.74	-0.571656	0.228216	-2.50489	0.012249	0.153346
DNAJB3	89.7026	-0.749715	0.299121	-2.50639	0.012197	0.153346
LOC121816906	64.3543	-0.896193	0.357642	-2.50584	0.0122161	0.153346
LOC121819840	351.448	-0.704181	0.281086	-2.50522	0.0122375	0.153346
NDUFC2	793.304	0.318292	0.12701	2.50605	0.0122089	0.153346
SNAPC5	379.504	0.217437	0.0868113	2.5047	0.0122555	0.153346
TNFRSF11A	1188.83	-0.433783	0.173171	-2.50494	0.0122474	0.153346
TUSC1	553.872	-0.337251	0.134647	-2.50471	0.0122552	0.153346
RIOK2	969.023	0.236183	0.0943071	2.5044	0.0122659	0.153364
ACTR10	1792.55	0.136454	0.0545294	2.5024	0.0123355	0.153394
LARP1B	1229.26	0.200829	0.0802531	2.50245	0.0123337	0.153394
LOC105609393	3162.46	0.268207	0.107191	2.50213	0.0123448	0.153394
LOC121817971	828.278	-0.636322	0.254219	-2.50305	0.0123128	0.153394
LOC121818536	1161.4	-0.684909	0.273744	-2.502	0.0123493	0.153394
LOC121819949	79.8922	-0.633578	0.253136	-2.50291	0.0123175	0.153394
LOC121820323	3382.21	-0.726332	0.29009	-2.50382	0.0122862	0.153394
TMEM104	891.709	0.171887	0.068681	2.50268	0.0123256	0.153394
VAPA	3180.6	0.208886	0.0834699	2.50252	0.0123311	0.153394
LRBA	7964.96	-0.192764	0.0770612	-2.50144	0.0123689	0.153525
RAB19	607.052	-0.486356	0.194512	-2.50039	0.0124055	0.153757
SOX15	149.273	-0.329883	0.131928	-2.50048	0.0124024	0.153757
LOC114111478	1434.17	-0.602087	0.240827	-2.50008	0.0124164	0.153779
USP3	6099.6	-0.135449	0.0541963	-2.49923	0.0124463	0.154037
LOC101122577	156.962	-0.591185	0.236678	-2.49784	0.0124952	0.154195
NSD3	13364	-0.130957	0.052418	-2.49832	0.0124782	0.154195
PNO1	494.356	0.240944	0.096455	2.498	0.0124898	0.154195
UFC1	1566.39	0.317654	0.127168	2.4979	0.012493	0.154195
PATL2	119.963	-0.602927	0.241411	-2.49752	0.0125066	0.154224
KBTBD3	779.728	-0.194031	0.0777009	-2.49716	0.0125194	0.15427
NUP42	2480.2	-0.496831	0.199035	-2.4962	0.0125531	0.154573
SURF4	5413.94	0.252851	0.10135	2.49482	0.0126019	0.155063
AAK1	14344.7	-0.453227	0.181843	-2.49242	0.0126877	0.155266
HTATIP2	460.716	-0.383113	0.15376	-2.49163	0.0127158	0.155266
KIF20B	1706.37	0.154067	0.0618067	2.49272	0.012677	0.155266
LOC106991101	31.9979	-1.23227	0.494193	-2.49349	0.0126493	0.155266
LOC114113176	427.37	-0.594887	0.238691	-2.49229	0.0126922	0.155266
LOC114117858	364.782	-0.578276	0.232095	-2.49155	0.0127187	0.155266
LOC121820658	295.649	-0.55914	0.224395	-2.49176	0.0127111	0.155266
RER1	2388.08	0.239996	0.0962722	2.49289	0.0126708	0.155266
SERPING1	8199.36	0.299058	0.120026	2.49162	0.0127162	0.155266
TIMM10B	904.644	0.189336	0.0759685	2.4923	0.0126918	0.155266
ZBP1	844.06	0.34503	0.138382	2.49332	0.0126556	0.155266
LOC101102344	259.545	0.572875	0.229957	2.49123	0.0127302	0.155296
DYNC1H1	37808.2	-0.201899	0.0810808	-2.4901	0.0127708	0.155569
LOC105611303	145.88	-0.661446	0.265658	-2.48984	0.01278	0.155569
LOC121816166	337.518	-0.545867	0.219222	-2.49002	0.0127735	0.155569
LOC114115624	2242.18	-0.282515	0.113512	-2.48886	0.0128153	0.155887
EPC1	4587.64	-0.130156	0.0523248	-2.48747	0.0128656	0.156387
LOC101116576	143.007	-0.843828	0.339482	-2.48563	0.0129321	0.157084
LOC121818025	38.1962	-0.916041	0.368607	-2.48514	0.0129501	0.157191
DMTF1	2663.88	-0.2352	0.0947753	-2.48166	0.0130771	0.157959
FCF1	538.138	0.224622	0.0905138	2.48163	0.0130782	0.157959
INTS2	2271.57	0.206346	0.0831495	2.48163	0.0130783	0.157959
LOC114118450	195.381	-0.541661	0.218232	-2.48204	0.0130632	0.157959
MXD1	2367.04	0.320568	0.12913	2.48252	0.0130456	0.157959
SIDT1	1038.38	-0.423713	0.170679	-2.48251	0.0130459	0.157959
ZFC3H1	9843.79	-0.19647	0.0791248	-2.48304	0.0130266	0.157959
RECQL4	245.318	0.43997	0.177316	2.48127	0.0130914	0.158006
PLCD1	1884.38	0.26728	0.107752	2.48051	0.0131196	0.158122
ZNF668	339.69	0.276702	0.111543	2.48069	0.0131129	0.158122
LOC105607520	248.634	-0.582324	0.234839	-2.47967	0.0131503	0.15838
ACOX1	5870.87	0.145233	0.0587356	2.47266	0.0134112	0.158555
ACTRT3	1121.98	0.469315	0.190053	2.46939	0.0135344	0.158555
ARHGAP39	4151.12	-0.385509	0.156212	-2.46786	0.0135924	0.158555
ASB18	229.599	-0.759262	0.306564	-2.47669	0.0132608	0.158555
ATRAID	1102.41	0.17843	0.0723426	2.46646	0.0136458	0.158555
BHLHE40	1254.12	0.570098	0.230717	2.47098	0.0134743	0.158555
C2H2orf76	8537.16	-0.288249	0.116825	-2.46735	0.0136116	0.158555
CCNB3	197.838	0.369409	0.149634	2.46875	0.0135588	0.158555
CER1	145.448	-0.704568	0.285404	-2.46867	0.0135616	0.158555
CHD2	15134.8	-0.253888	0.102824	-2.46916	0.013543	0.158555
COL4A5	1010.97	-0.371136	0.150071	-2.47307	0.0133957	0.158555
CRLF1	162.978	-0.741583	0.300346	-2.4691	0.0135455	0.158555
FLACC1	2317.28	-0.652017	0.263455	-2.47487	0.0133284	0.158555
GADD45B	685.27	0.451345	0.182677	2.47072	0.0134842	0.158555
IFIT2	3180.84	0.51922	0.210445	2.46725	0.0136156	0.158555
LETMD1	656.731	0.17461	0.0706462	2.47162	0.0134504	0.158555
LHCGR	612.737	-0.578014	0.233594	-2.47444	0.0133446	0.158555
LOC101109728	1099.4	-0.430784	0.174011	-2.47562	0.0133006	0.158555
LOC101112166	197.117	-0.661123	0.268112	-2.46585	0.013669	0.158555
LOC101112974	575.843	-0.571964	0.231964	-2.46574	0.013673	0.158555
LOC101117054	1243.95	0.178573	0.0723134	2.46943	0.0135329	0.158555
LOC101118248	328.235	0.270519	0.109298	2.47505	0.0133217	0.158555
LOC101121718	1168.42	0.35865	0.145032	2.47291	0.0134018	0.158555
LOC105606707	256.261	-0.494866	0.200692	-2.46579	0.013671	0.158555
LOC105609057	555.778	-0.596737	0.241977	-2.46608	0.0136599	0.158555
LOC105609379	4080.23	-0.600376	0.242849	-2.47222	0.0134277	0.158555
LOC114108786	481.485	-0.525321	0.212669	-2.47013	0.0135062	0.158555
LOC114110474	989.727	-0.434286	0.175699	-2.47176	0.0134451	0.158555
LOC114110971	234.417	-1.16976	0.473086	-2.47261	0.0134129	0.158555
LOC114113223	16.0711	-1.1461	0.463416	-2.47317	0.0133922	0.158555
LOC114114828	192.024	-0.456469	0.1848	-2.47007	0.0135088	0.158555
LOC114116490	25.9739	-1.01181	0.410055	-2.46749	0.0136064	0.158555
LOC114118112	119.929	-0.626738	0.254019	-2.46729	0.0136142	0.158555
LOC114118416	6793.3	-0.410833	0.165758	-2.47851	0.0131933	0.158555
LOC121816863	1035.61	-0.659286	0.266941	-2.46978	0.0135196	0.158555
LOC121817195	216.537	-0.701917	0.284032	-2.47126	0.0134639	0.158555
LOC121817805	91.0696	-0.659823	0.266782	-2.47327	0.0133883	0.158555
LOC121818509	18.3104	-1.0134	0.410628	-2.46793	0.0135897	0.158555
LOC121819138	646.448	-0.552161	0.22276	-2.47873	0.0131851	0.158555
LOC121819682	154.478	-0.573215	0.23201	-2.47065	0.0134869	0.158555
LOC121819831	91.2669	-0.663458	0.268142	-2.47428	0.0133506	0.158555
LOC121820196	143.443	-0.601851	0.243949	-2.46712	0.0136206	0.158555
LOC121820447	141.052	-0.633529	0.256121	-2.47356	0.0133776	0.158555
MINDY4	143.697	-0.430841	0.174049	-2.4754	0.0133086	0.158555
MPDZ	8654.5	-0.304155	0.123071	-2.47139	0.0134591	0.158555
MPI	361.995	0.199866	0.0807484	2.47517	0.0133174	0.158555
MRPL38	1087.44	0.23184	0.0936217	2.47635	0.0132733	0.158555
PCYT2	567.539	0.255434	0.103174	2.47576	0.0132952	0.158555
PPIL4	3538.18	-0.154618	0.0624838	-2.47452	0.0133414	0.158555
PPP1R10	5526.14	0.272489	0.109941	2.47851	0.0131932	0.158555
SFXN2	480.117	0.258049	0.104627	2.46637	0.0136492	0.158555
SLC7A1	3121.9	0.253559	0.102837	2.46565	0.0136766	0.158555
TCP11L1	3779.33	-0.215141	0.0872159	-2.46677	0.0136339	0.158555
TET2	12801.1	-0.268016	0.108483	-2.47058	0.0134896	0.158555
WDR18	1487.18	0.146682	0.0592378	2.47615	0.0132806	0.158555
ALDH9A1	5107.63	0.238532	0.0967548	2.46532	0.013689	0.158591
LOC121816193	598.554	-0.416863	0.169122	-2.46486	0.0137065	0.158603
LOC121818843	962.921	-0.521288	0.211492	-2.46481	0.0137086	0.158603
KIAA0319	916.981	-0.842743	0.342146	-2.46311	0.0137738	0.159049
LOC105611231	207.272	-0.73414	0.298041	-2.46322	0.0137696	0.159049
LOC121818638	332.488	-0.549915	0.223264	-2.46307	0.0137752	0.159049
SRSF11	8345.66	-0.167243	0.0679468	-2.46137	0.0138406	0.159696
LOC101109964	4544.19	-0.307327	0.124935	-2.45988	0.0138982	0.160221
LOC121820163	1438.01	-0.439166	0.178561	-2.45947	0.0139141	0.160221
RAP2B	2382.03	0.261435	0.106297	2.45947	0.0139142	0.160221
LOC101110457	283.144	0.587383	0.238856	2.45915	0.0139267	0.160256
NUDT7	134.178	0.451149	0.183551	2.45789	0.0139755	0.160709
LOC114114032	504.919	-0.624181	0.253985	-2.45755	0.013989	0.160756
MTPN	8849.62	0.242117	0.0985578	2.45659	0.0140261	0.160965
PSMC1	2225.97	0.16177	0.0658451	2.45683	0.0140171	0.160965
LOC121817194	89.745	-0.593441	0.241713	-2.45515	0.0140828	0.161499
LOC121818299	140.295	-0.5965	0.242981	-2.45492	0.0140916	0.161499
CACNB1	807.537	-0.234653	0.0956017	-2.45449	0.0141086	0.161585
DGKE	2319.51	-0.292703	0.119292	-2.45368	0.0141404	0.161623
LOC105603319	667.608	-0.735734	0.29981	-2.454	0.0141277	0.161623
MDN1	8297.88	-0.293365	0.119557	-2.45376	0.0141372	0.161623
PTK2	3858.97	-0.170049	0.0693128	-2.45336	0.014153	0.161659
GOT2	2347.93	0.21553	0.0878792	2.45257	0.0141839	0.161903
LOC114115741	77.8108	-0.762411	0.310931	-2.45203	0.0142053	0.161913
OAT	4189.82	0.249699	0.101826	2.45221	0.0141983	0.161913
UBAP1L	59.5449	-0.768104	0.313278	-2.45183	0.0142132	0.161913
CLN5	2080.93	0.1662	0.0678389	2.44992	0.0142887	0.162447
IARS2	3326.33	0.168031	0.0685855	2.44995	0.0142877	0.162447
LOC114114185	25.3355	-1.04399	0.426093	-2.45016	0.0142794	0.162447
CDC25A	118.977	0.496331	0.202641	2.44931	0.0143132	0.162585
LOC101110177	891.204	-0.625883	0.255578	-2.4489	0.0143295	0.162585
SEC31A	6793.21	0.111805	0.0456511	2.44911	0.0143208	0.162585
SEC61B	1745.41	0.351151	0.143451	2.44787	0.0143703	0.16294
FAM20B	5110.56	0.155619	0.0636063	2.44659	0.0144214	0.16319
FUT9	161.235	-0.692553	0.283055	-2.44671	0.0144167	0.16319
LOC105611931	248.74	-0.654995	0.267742	-2.44636	0.0144307	0.16319
LOC121818705	201.282	-0.606978	0.248078	-2.44672	0.0144163	0.16319
LOC121819733	26.683	-0.938631	0.383732	-2.44606	0.0144428	0.163218
C22H10orf88	4092.54	-0.468883	0.191722	-2.44564	0.0144596	0.163301
LOC121820445	362.614	-0.637597	0.260749	-2.44526	0.0144749	0.163365
CENPL	206.747	0.337089	0.137898	2.44447	0.0145064	0.163405
LOC121817284	497.797	-0.457814	0.187287	-2.44445	0.0145072	0.163405
LOC121818802	226.607	-0.518822	0.212216	-2.44479	0.0144938	0.163405
CENPA	192.366	0.563144	0.230453	2.44364	0.0145398	0.163665
LOC114115462	1440.08	-1.27781	0.523242	-2.44211	0.0146017	0.164036
LOC121817750	90.3112	-1.0116	0.414174	-2.44246	0.0145875	0.164036
ZRANB3	1278.88	-0.164743	0.0674587	-2.44213	0.0146009	0.164036
CDK5RAP3	1647.11	0.257743	0.105586	2.44107	0.0146438	0.164304
LOC101120447	591.83	0.707544	0.289853	2.44104	0.0146448	0.164304
C5H19orf71	621.919	-0.423217	0.173536	-2.43879	0.0147367	0.164576
LOC105609591	51.7005	-0.764533	0.313477	-2.43888	0.0147329	0.164576
LOC121820063	541.033	-0.571841	0.234424	-2.43934	0.0147141	0.164576
LOC121820080	29.0112	-0.847461	0.347474	-2.43892	0.0147313	0.164576
RRM1	2423.35	0.194588	0.0797844	2.43892	0.0147313	0.164576
TAPBPL	2854.83	0.170031	0.0696886	2.43986	0.0146928	0.164576
TBL2	1912.51	0.193964	0.0795043	2.43966	0.014701	0.164576
LOC105603715	425.848	-0.595263	0.244121	-2.43839	0.0147527	0.164646
ADAP1	1884.37	0.185973	0.0763036	2.43728	0.0147981	0.164679
LOC114110205	171.6	-1.00739	0.413342	-2.43718	0.0148022	0.164679
LOC121816786	59.7279	-0.651811	0.267403	-2.43756	0.0147868	0.164679
LOC121818275	572.149	-0.600187	0.246197	-2.43783	0.0147757	0.164679
LOC121819068	88.2004	-0.583132	0.239269	-2.43714	0.0148039	0.164679
DHRS9	55.2876	0.524555	0.21529	2.43651	0.0148298	0.164859
TAAR1	73.3957	-0.521824	0.21421	-2.43604	0.0148489	0.164964
ATP5F1B	13135.7	0.301887	0.124013	2.43432	0.0149196	0.165202
CAMK2N1	1508.89	0.360254	0.148131	2.43199	0.015016	0.165202
CFAP157	1008.67	-0.560185	0.230242	-2.43303	0.0149731	0.165202
COX15	3840.92	-0.212522	0.0873842	-2.43204	0.0150142	0.165202
FAM181B	311.989	0.419128	0.172251	2.43325	0.014964	0.165202
GABRD	45.3233	0.742177	0.304961	2.43368	0.0149462	0.165202
IMPA1	999.049	0.210895	0.0866253	2.43456	0.0149097	0.165202
LOC101109384	2145.55	-0.234112	0.0961893	-2.43387	0.0149386	0.165202
LOC106990963	839.007	-0.322143	0.132361	-2.43382	0.0149404	0.165202
LOC106991716	186.793	-0.602756	0.247526	-2.43512	0.0148866	0.165202
LOC114110204	262.587	-0.896197	0.368518	-2.4319	0.01502	0.165202
LOC114115929	262.587	-0.896197	0.368518	-2.4319	0.01502	0.165202
LOC121816709	340.692	-0.510817	0.209955	-2.43299	0.0149749	0.165202
PTRH2	338.434	0.28827	0.118389	2.43493	0.0148948	0.165202
PTRHD1	461.776	-0.316331	0.130083	-2.43177	0.0150254	0.165202
TNIP2	2130.07	-0.361274	0.148522	-2.43246	0.0149968	0.165202
C22H10orf95	285.33	-0.58983	0.242693	-2.43036	0.015084	0.165632
JAGN1	539.684	0.310815	0.127877	2.43058	0.0150746	0.165632
LOC105603808	329.849	-0.353767	0.145581	-2.43003	0.0150975	0.165673
PANK3	6536.56	-0.138875	0.0571648	-2.42939	0.0151244	0.165863
LOC106990852	260.777	-0.551425	0.227009	-2.42909	0.0151367	0.165877
LOC121819988	898.513	-0.63816	0.262763	-2.42866	0.0151549	0.165877
TTLL11	139.291	-0.522438	0.215103	-2.42878	0.0151499	0.165877
BOK	655.107	0.278592	0.114803	2.42669	0.0152371	0.166058
BUB1B	304.492	0.424455	0.174862	2.42737	0.0152085	0.166058
ERMARD	1213.1	-0.362479	0.149375	-2.42663	0.0152397	0.166058
LOC114117575	95.3238	-0.678404	0.279506	-2.42715	0.0152179	0.166058
LOC121817301	1653.31	-0.499625	0.205829	-2.42737	0.0152086	0.166058
NDUFA12	552.636	0.314762	0.12964	2.42796	0.015184	0.166058
RECQL	3293.57	-0.269611	0.111099	-2.42677	0.0152338	0.166058
ELP5	909.661	0.212793	0.0877643	2.42459	0.0153255	0.166115
LOC101103726	4261.11	-0.530837	0.218872	-2.42533	0.0152944	0.166115
LOC114115911	59.2719	-0.777864	0.32075	-2.42514	0.0153024	0.166115
LOC121817445	566.4	-0.505072	0.208371	-2.4239	0.0153548	0.166115
LOC121817770	266.933	-0.647334	0.266818	-2.42612	0.015261	0.166115
LOC121819080	173.826	-0.498304	0.205586	-2.42383	0.0153579	0.166115
NPLOC4	3782.25	0.162295	0.0669609	2.42372	0.0153623	0.166115
PAK4	1187.25	0.158011	0.0651867	2.42397	0.0153517	0.166115
RBMX2	1606.19	-0.400703	0.165302	-2.42407	0.0153478	0.166115
RNF10	10424.6	0.1728	0.0713017	2.4235	0.0153716	0.166115
TMEM239	971.699	-0.669388	0.275958	-2.42569	0.0152795	0.166115
TMEM275	36.7171	-0.775371	0.319619	-2.42592	0.0152695	0.166115
TTLL5	1238.95	-0.151295	0.0624005	-2.42458	0.0153261	0.166115
CCPG1	6121.31	0.162588	0.0671436	2.4215	0.0154566	0.166198
DQX1	141.202	-0.539465	0.222648	-2.42295	0.0153951	0.166198
GPR143	189.659	-0.487766	0.201455	-2.42122	0.0154687	0.166198
KMT2E	24638.9	-0.141213	0.0582954	-2.42237	0.0154197	0.166198
LOC105605644	132.12	-0.556206	0.229626	-2.42223	0.0154256	0.166198
LOC105606908	406.877	-0.587069	0.242488	-2.42102	0.0154769	0.166198
LOC105609538	794.556	-0.620433	0.256155	-2.4221	0.0154312	0.166198
LOC121816260	138.939	-0.565787	0.233585	-2.42219	0.0154274	0.166198
SLC30A4	1400.17	0.257686	0.106433	2.42111	0.0154732	0.166198
TRUB2	1329.22	-0.323309	0.133508	-2.42165	0.0154503	0.166198
EXOG	8624.02	-0.385382	0.159284	-2.41946	0.0155435	0.166763
LOC121817103	233.087	-0.553885	0.228941	-2.41933	0.015549	0.166763
DENND2B	14336.9	-0.233861	0.096717	-2.41799	0.0156066	0.166814
HAX1	621.665	0.195762	0.0809543	2.41817	0.0155987	0.166814
LOC101123619	6260.71	-0.148582	0.0614591	-2.41758	0.0156243	0.166814
LOC105607410	180.931	-0.569847	0.235618	-2.41853	0.0155835	0.166814
LOC114109745	46.473	-0.697681	0.288545	-2.41792	0.0156094	0.166814
LOC121817599	1172.05	-0.727611	0.30099	-2.41739	0.0156321	0.166814
PSMD3	2540.11	0.165283	0.068365	2.41766	0.0156207	0.166814
ZNF41	1819.7	-0.254602	0.105305	-2.41776	0.0156166	0.166814
LOC121816864	203.703	-0.60934	0.252195	-2.41615	0.0156857	0.167232
TPRN	850.448	0.261384	0.108187	2.41603	0.0156909	0.167232
ASXL2	10795.5	-0.144303	0.0597596	-2.41472	0.0157474	0.167395
LOC101118202	58.2791	1.42371	0.589642	2.41454	0.0157553	0.167395
LOC114110053	627.335	0.245462	0.101657	2.4146	0.0157524	0.167395
MARK1	1922.39	-0.352863	0.146129	-2.41474	0.0157462	0.167395
WNT2	84.6014	0.699336	0.289597	2.41486	0.0157413	0.167395
BCOR	4716.23	-0.221348	0.0917326	-2.41297	0.015823	0.167489
LOC101106985	29.0147	1.51921	0.6296	2.41297	0.0158231	0.167489
LOC105607883	1555.79	-0.59065	0.244731	-2.41346	0.0158017	0.167489
MAGOH	625.702	0.266566	0.110459	2.41326	0.0158104	0.167489
TM9SF2	9973.67	0.212427	0.0880102	2.41366	0.0157933	0.167489
TRAF7	3201.87	0.141271	0.05852	2.41406	0.0157757	0.167489
LOC121820434	77.8969	-0.706628	0.293083	-2.41102	0.0159079	0.168178
MANBA	1731.48	-0.161244	0.0668738	-2.41117	0.0159014	0.168178
EFR3B	266.247	-0.510648	0.211824	-2.41071	0.0159214	0.168216
IFRD2	848.168	0.295439	0.122626	2.40926	0.0159849	0.168432
LOC121816504	1031.59	-0.673255	0.279434	-2.40935	0.0159808	0.168432
LOC121819633	473.571	-0.572514	0.237645	-2.40911	0.0159913	0.168432
RAB5A	4108.22	0.173736	0.0720896	2.41	0.0159523	0.168432
TCP10L	1588.17	-0.620926	0.257709	-2.4094	0.0159786	0.168432
LOC105602659	83.8298	-0.761963	0.316423	-2.40805	0.0160378	0.168713
LOC121820322	161.713	-0.563469	0.23398	-2.40819	0.0160317	0.168713
LOC114109624	95.5899	-0.472001	0.196134	-2.40652	0.0161052	0.169005
LOC121820795	195.141	-0.603529	0.250772	-2.40668	0.0160982	0.169005
RAI1	4264.87	-0.135307	0.0562106	-2.40714	0.0160781	0.169005
SPSB1	419.482	0.362277	0.150534	2.40662	0.0161009	0.169005
LOC121820008	176.206	-0.851141	0.353801	-2.4057	0.0161414	0.169177
PHLDB1	2691.42	-0.132924	0.0552515	-2.4058	0.0161369	0.169177
LOC114115961	20.9612	-1.54229	0.641489	-2.40423	0.0162065	0.169249
LOC114115962	20.9612	-1.54229	0.641489	-2.40423	0.0162065	0.169249
SSB	3449.32	0.223334	0.0928588	2.40509	0.0161684	0.169249
TERT	492.587	-0.251289	0.104499	-2.40471	0.0161854	0.169249
UCK2	430.162	0.294904	0.12261	2.40522	0.0161626	0.169249
ZWINT	283.783	0.445172	0.185164	2.4042	0.0162078	0.169249
CSPP1	2019.17	-0.295853	0.123074	-2.40386	0.0162231	0.169304
DYNC1I1	107.083	1.163	0.484083	2.40249	0.0162839	0.169456
KCTD7	472.717	-0.377261	0.157029	-2.40249	0.0162839	0.169456
LOC121816728	55.9394	-0.722884	0.300899	-2.40241	0.0162873	0.169456
LOC121818580	68.6119	-0.757296	0.315198	-2.40261	0.0162787	0.169456
ST6GALNAC4	2810.22	0.249941	0.104021	2.40279	0.0162703	0.169456
LOC101123600	18152.7	-0.155666	0.0648072	-2.40198	0.0163066	0.169553
LOC106991696	64.6287	-0.728944	0.303535	-2.40152	0.0163273	0.169665
LOC121819795	1302.74	-0.543486	0.226397	-2.40058	0.016369	0.169993
SDF4	2648.2	0.284066	0.118343	2.40036	0.0163788	0.169993
LOC105606111	65.9682	-0.646404	0.269333	-2.40002	0.0163944	0.170051
ARRDC3	13552.9	0.335365	0.139787	2.39911	0.016435	0.170058
CD8A	1934.64	0.380362	0.158537	2.3992	0.016431	0.170058
LOC106991845	1844	0.240653	0.100299	2.39936	0.016424	0.170058
LOC121816382	1451.31	-0.56735	0.236438	-2.39957	0.0164142	0.170058
LOC105613768	130.494	-0.659997	0.275135	-2.39881	0.0164484	0.170093
CCNB1	318.249	0.474487	0.197864	2.39805	0.0164828	0.170104
LOC121816832	201.501	-0.716602	0.298873	-2.39768	0.0164994	0.170104
LOC121818028	1328.14	-0.636115	0.265259	-2.39809	0.0164809	0.170104
LOC121818831	669.487	-0.542493	0.226253	-2.39773	0.0164972	0.170104
NDUFB11	1372.62	0.35761	0.149096	2.39852	0.0164616	0.170104
KLK4	45.5921	0.756043	0.315371	2.39731	0.0165158	0.17017
LOC101114575	3434.49	-0.550064	0.229508	-2.39671	0.0165429	0.170263
LOC121820007	517.656	-0.515124	0.214933	-2.39667	0.0165448	0.170263
LOC105606428	1399.04	-0.695746	0.290325	-2.39644	0.0165553	0.170268
FAS	586.756	0.33725	0.140783	2.39554	0.0165961	0.170277
LOC105603045	456.43	-0.600453	0.250632	-2.39576	0.0165861	0.170277
LOC121817247	83.6465	-0.654522	0.273176	-2.39597	0.0165765	0.170277
MDH1	2628.67	0.309376	0.12912	2.39603	0.0165736	0.170277
LOC114114849	413.526	-0.650568	0.27167	-2.3947	0.0166339	0.170562
ATP6V1D	1551.78	0.264395	0.110507	2.39257	0.0167309	0.171105
LOC114117716	65.3885	-0.742742	0.310399	-2.39286	0.0167175	0.171105
LOC121816474	38.7369	-0.986057	0.412042	-2.3931	0.0167068	0.171105
LOC121817502	943.818	-0.534448	0.223398	-2.39236	0.0167403	0.171105
UCHL1	129.207	0.71763	0.299938	2.3926	0.0167295	0.171105
USPL1	2503.59	-0.164758	0.0688728	-2.39221	0.016747	0.171105
HELZ	9553.26	-0.170578	0.0713136	-2.39193	0.0167599	0.171106
LOC105613245	331.621	-0.483994	0.202376	-2.39155	0.0167773	0.171106
LOC106990476	289.428	-0.648357	0.271084	-2.39172	0.0167697	0.171106
SLC41A1	2723.26	0.159059	0.0665243	2.39098	0.0168033	0.171269
LOC114116436	33.9272	-0.955903	0.399849	-2.39066	0.0168182	0.171318
HGFAC	251.764	-0.498161	0.208565	-2.38851	0.0169167	0.171343
LOC101104847	32.9678	-0.793291	0.332141	-2.38842	0.0169211	0.171343
LOC105603818	302.83	-0.560023	0.234372	-2.38946	0.0168731	0.171343
LOC114114509	12793.7	-0.486199	0.203531	-2.38882	0.0169026	0.171343
LOC114116445	223.799	-0.840118	0.351543	-2.3898	0.0168576	0.171343
LOC114117875	187.143	-0.618563	0.258954	-2.3887	0.016908	0.171343
LOC121820474	292.684	-0.573679	0.240018	-2.39015	0.0168416	0.171343
RWDD2A	447.924	0.34044	0.14244	2.39006	0.0168456	0.171343
TET3	4317.4	-0.265813	0.111249	-2.38935	0.0168781	0.171343
WASL	3525.58	-0.107909	0.0451778	-2.38853	0.0169158	0.171343
LOC121817863	84.3629	-0.492015	0.206066	-2.38765	0.0169564	0.171598
SPACA9	687.559	-0.521533	0.218516	-2.38671	0.0170001	0.171836
TRDMT1	3341.6	-0.323693	0.135619	-2.38677	0.0169971	0.171836
LOC121820186	540.152	0.485808	0.203568	2.38647	0.0170112	0.171846
LOC121819097	244.142	-0.702294	0.294309	-2.38625	0.0170214	0.171847
COPS4	1498.11	0.191233	0.0801583	2.3857	0.0170467	0.171906
FMN2	224.824	-0.708036	0.296815	-2.38545	0.0170583	0.171906
LOC101116026	1807.04	-0.286175	0.120002	-2.38475	0.0170905	0.171906
LOC121817498	232.113	-0.627741	0.263168	-2.38532	0.0170641	0.171906
LOC121819468	153.336	-0.582278	0.244197	-2.38446	0.0171041	0.171906
LOC121819657	565.147	-0.630641	0.264493	-2.38434	0.0171098	0.171906
LOC121819929	49.239	-0.855919	0.358918	-2.38472	0.0170922	0.171906
RXRB	2549.11	0.171014	0.0717291	2.38416	0.017118	0.171906
SLC25A3	4456.94	0.25369	0.106365	2.38508	0.0170755	0.171906
B3GALNT2	3785.53	-0.381749	0.160165	-2.38347	0.0171504	0.17209
LOC114117101	3314.56	-0.605677	0.254172	-2.38295	0.0171747	0.17209
PLEKHG2	4751.43	-0.217045	0.0910925	-2.38269	0.0171868	0.17209
PPP4R1	3291.96	-0.101156	0.0424435	-2.3833	0.0171582	0.17209
TLCD2	582.981	-0.253017	0.106184	-2.38282	0.0171804	0.17209
LOC114110620	138.077	-0.47021	0.197384	-2.38221	0.0172091	0.172212
ATP6V1B2	3007.31	0.274311	0.115236	2.38043	0.0172923	0.172442
LOC114114630	156.395	-0.613239	0.257664	-2.37999	0.017313	0.172442
LOC121817402	96.0761	0.457463	0.192191	2.38026	0.0173006	0.172442
LOC121819074	1209.28	-0.572209	0.240345	-2.38078	0.0172758	0.172442
LOC121819155	221.712	-0.637788	0.267967	-2.3801	0.0173079	0.172442
LOC121820789	94.134	-0.704206	0.295743	-2.38114	0.017259	0.172442
RFX1	2486.49	-0.170962	0.0718265	-2.3802	0.0173031	0.172442
RPAP2	1912.77	-0.239122	0.100429	-2.381	0.0172658	0.172442
LOC106990866	570.965	-0.428803	0.180222	-2.37931	0.017345	0.172659
BABAM1	1496.96	0.237027	0.0996705	2.37811	0.0174016	0.17292
STRADA	1230.04	-0.195662	0.0822697	-2.3783	0.0173925	0.17292
TIMM50	862.064	0.20857	0.0877009	2.3782	0.0173973	0.17292
BPGM	600.425	0.244498	0.102842	2.37742	0.0174341	0.173052
EMILIN1	14278.1	0.286499	0.12052	2.37719	0.0174453	0.173052
LOC105603234	1039.94	-0.546441	0.229859	-2.37729	0.0174406	0.173052
KBTBD13	84.2322	-0.798253	0.335851	-2.37681	0.0174632	0.173062
LMBRD2	9789.57	-0.267077	0.112371	-2.37673	0.0174667	0.173062
LOC114113899	140.866	-0.686741	0.28902	-2.3761	0.0174968	0.173153
LOC121819704	483.22	-0.701129	0.295093	-2.37596	0.0175033	0.173153
LOC121819798	149.681	-0.594883	0.250419	-2.37555	0.0175229	0.173153
RIDA	1320.94	0.442262	0.186163	2.37567	0.017517	0.173153
SOX5	1551.82	-0.342393	0.144137	-2.37547	0.0175266	0.173153
CASKIN1	194.314	-0.513828	0.216382	-2.37464	0.0175661	0.173443
RBM6	4506.44	-0.28534	0.120181	-2.37425	0.0175846	0.173525
PLEKHA3	2404.69	0.0991282	0.0417598	2.37377	0.0176074	0.173649
LOC105603609	262.604	-0.32056	0.135164	-2.37164	0.0177092	0.174351
LOC114110625	235.394	-0.614988	0.259265	-2.37204	0.0176902	0.174351
NPBWR2	279.631	-0.618984	0.260988	-2.37169	0.0177068	0.174351
ASB15	657.088	-0.602653	0.254399	-2.36893	0.0178395	0.174423
EMP2	3886.81	0.299096	0.126228	2.36949	0.0178125	0.174423
LOC114110705	28.9567	-1.23896	0.522925	-2.36929	0.0178223	0.174423
LOC114115280	147.329	-0.647	0.273019	-2.3698	0.0177975	0.174423
LOC114115928	58.6764	-0.817839	0.345223	-2.36902	0.0178354	0.174423
LOC114117305	55.4996	-0.932369	0.393559	-2.36907	0.0178327	0.174423
LOC121816380	1006.2	0.339311	0.143169	2.37	0.0177883	0.174423
LOC121820139	1505.05	-0.557649	0.235364	-2.36931	0.0178214	0.174423
POT1	1687.53	0.180757	0.0763018	2.36897	0.0178376	0.174423
PPIB	7503.28	0.333631	0.140823	2.36916	0.0178287	0.174423
PSPC1	4861.78	-0.254605	0.107381	-2.37105	0.0177377	0.174423
ZNF609	9223.94	-0.182007	0.0768098	-2.36958	0.0178082	0.174423
AMHR2	610.431	-0.593548	0.251273	-2.36216	0.0181689	0.174431
ANKRD22	149.738	0.597798	0.252602	2.36657	0.017954	0.174431
CTCFL	403.88	-0.586369	0.248282	-2.36171	0.018191	0.174431
DMP1	252.618	-0.63063	0.26704	-2.36156	0.0181983	0.174431
FAM170A	128.351	-0.701102	0.295986	-2.3687	0.0178509	0.174431
GLA	6899.63	-0.389344	0.164414	-2.36807	0.017881	0.174431
HAT1	899.717	0.221088	0.0934841	2.36498	0.0180311	0.174431
IL5RA	191.302	1.09351	0.46211	2.36635	0.0179644	0.174431
LHFPL6	264.079	0.545914	0.230806	2.36525	0.018018	0.174431
LOC101110107	12914.6	-0.247965	0.104931	-2.36311	0.0181222	0.174431
LOC101111215	606.845	0.24903	0.105443	2.36176	0.0181885	0.174431
LOC101122246	67.4186	-0.502139	0.212296	-2.36527	0.0180168	0.174431
LOC105608034	177.858	-0.659861	0.279362	-2.36202	0.0181755	0.174431
LOC105608340	179.881	-0.51541	0.218169	-2.36243	0.0181553	0.174431
LOC114109329	76.9747	-0.681722	0.287938	-2.3676	0.0179038	0.174431
LOC114114254	25.0914	-1.18575	0.502285	-2.36072	0.0182394	0.174431
LOC114114255	25.0914	-1.18575	0.502285	-2.36072	0.0182394	0.174431
LOC114114651	25.0914	-1.18575	0.502285	-2.36072	0.0182394	0.174431
LOC114116388	169.517	-0.563354	0.237953	-2.3675	0.0179089	0.174431
LOC114117078	25.0914	-1.18575	0.502285	-2.36072	0.0182394	0.174431
LOC114117656	25.0914	-1.18575	0.502285	-2.36072	0.0182394	0.174431
LOC114118596	289.447	-0.642036	0.271393	-2.3657	0.0179958	0.174431
LOC121816047	254.34	-0.630217	0.266605	-2.36386	0.0180857	0.174431
LOC121817501	208.669	-0.557801	0.236065	-2.36291	0.0181322	0.174431
LOC121817986	520.696	-0.472262	0.19949	-2.36735	0.0179159	0.174431
LOC121819376	375.173	-0.589029	0.249204	-2.36365	0.0180961	0.174431
LOC121819515	57.3351	-0.514771	0.21805	-2.36079	0.0182359	0.174431
LOC121819901	400.988	-0.556552	0.235067	-2.36763	0.0179026	0.174431
LSM1	513.134	0.187652	0.0792866	2.36675	0.0179449	0.174431
MAZ	7414.12	0.166905	0.0705148	2.36694	0.0179358	0.174431
PRDX5	1559.77	0.354106	0.149776	2.36424	0.0180672	0.174431
PSME3	1846.08	0.190097	0.0804304	2.3635	0.0181033	0.174431
RAB3GAP1	3192.21	0.0970831	0.0411067	2.36173	0.0181898	0.174431
SLC25A41	251.467	-0.521908	0.220938	-2.36224	0.0181651	0.174431
SLC38A3	315.664	-0.488431	0.206578	-2.36439	0.01806	0.174431
SLCO1A2	1476.97	-0.635568	0.268676	-2.36556	0.018003	0.174431
SPACA4	131.682	-0.551159	0.233061	-2.36488	0.0180361	0.174431
ZMAT2	1766.63	0.217725	0.0921812	2.36192	0.0181804	0.174431
ZNF805	2580.55	-0.172702	0.0730054	-2.3656	0.0180009	0.174431
LOC101118184	2493.97	0.529616	0.224418	2.35995	0.0182772	0.174558
LOC105616164	99.6947	0.609268	0.258183	2.35983	0.0182834	0.174558
ODF2	2930.02	-0.154296	0.0653786	-2.36004	0.0182727	0.174558
PTP4A1	2600.68	0.308148	0.130593	2.35961	0.0182942	0.174563
CTDNEP1	3602.29	0.222761	0.0944158	2.35936	0.0183063	0.174569
LOC101110066	1143.55	0.334061	0.1416	2.35918	0.0183153	0.174569
MND1	296.166	-0.454969	0.192875	-2.35888	0.0183302	0.174614
GPATCH8	6120.82	-0.142531	0.0604299	-2.35862	0.018343	0.174638
LOC114115363	9274.05	-0.652461	0.276711	-2.35792	0.0183779	0.174774
LOC121817131	809	-0.573825	0.243376	-2.35777	0.018385	0.174774
PCM1	10013	-0.196753	0.083451	-2.35771	0.0183881	0.174774
TOR1A	624.081	0.267176	0.113334	2.35743	0.018402	0.174809
LOC101122778	112.107	-0.543878	0.230832	-2.35616	0.0184647	0.175307
ITGB1BP2	744.898	-0.596588	0.253261	-2.35562	0.0184916	0.175385
LOC101108789	3578.7	0.231732	0.0983949	2.35512	0.0185165	0.175385
LOC105614707	192.197	-0.604899	0.256812	-2.35541	0.0185023	0.175385
LOC114116271	111.987	-0.628008	0.266674	-2.35497	0.0185244	0.175385
LOC121818000	107.693	-1.00599	0.427134	-2.35522	0.0185119	0.175385
BCAS3	2064.45	-0.191776	0.0814623	-2.35417	0.0185642	0.175504
LOC121816719	34.1858	-0.720008	0.305824	-2.35432	0.0185568	0.175504
LOC121817307	137.886	-0.65612	0.278714	-2.35409	0.0185679	0.175504
NHP2	466.022	0.304491	0.129365	2.35374	0.0185858	0.175576
ANKRD10	4412.81	-0.193806	0.0823727	-2.35279	0.0186331	0.175926
LOC114113603	30.9934	-1.11532	0.474239	-2.35181	0.0186821	0.175998
LOC121817689	94.3272	-0.686467	0.291885	-2.35184	0.0186806	0.175998
LOC121818622	153.396	-0.547961	0.232935	-2.35242	0.0186519	0.175998
ZNF648	826.975	-0.620894	0.263998	-2.35189	0.0186783	0.175998
ADAMTS12	782.652	-0.482972	0.205502	-2.35021	0.018763	0.17601
CKAP2	341.644	0.425964	0.181227	2.35044	0.0187513	0.17601
DYDC2	40.7048	-0.72029	0.306479	-2.35021	0.0187629	0.17601
LIMD1	4636.08	-0.272292	0.115847	-2.35045	0.0187508	0.17601
LOC121817753	30.6285	-1.09245	0.464663	-2.35107	0.0187197	0.17601
LOC121817951	553.568	-0.654146	0.278379	-2.34984	0.0187814	0.17601
NDUFB5	584.614	0.286706	0.122016	2.34974	0.0187866	0.17601
PSMD1	4080.8	0.15096	0.0642445	2.34977	0.0187848	0.17601
WFDC9	53.8376	-0.6706	0.285252	-2.35091	0.0187277	0.17601
ZBED5	1864.58	-0.170458	0.0724982	-2.3512	0.0187131	0.17601
LOC121820202	252.784	-0.785196	0.334202	-2.34946	0.0188004	0.176042
LOC105601977	623.34	-0.610884	0.260081	-2.34883	0.0188327	0.176247
AGER	175.692	-0.461953	0.19675	-2.34792	0.0188785	0.176483
ATP5F1C	3738.89	0.185317	0.0789273	2.34795	0.0188771	0.176483
UBE2C	233.134	0.553819	0.235899	2.3477	0.0188899	0.176492
SPRY4	1027.42	-0.826509	0.352134	-2.34714	0.018918	0.176657
LOC105604969	730.81	-0.561282	0.239175	-2.34674	0.0189382	0.176668
ZBTB37	5238.07	-0.21928	0.0934414	-2.34671	0.0189399	0.176668
DCTN2	4276.39	0.100549	0.0428555	2.34622	0.0189648	0.176687
DRP2	295.516	-0.449739	0.1917	-2.34606	0.018973	0.176687
LOC121818684	1384.71	-0.554314	0.236256	-2.34624	0.0189641	0.176687
CHMP7	2404.79	0.14911	0.06358	2.34523	0.0190154	0.176871
FICD	1496.08	0.345207	0.147232	2.34466	0.0190446	0.176871
LOC101103845	878.973	0.327614	0.139716	2.34486	0.0190341	0.176871
LOC114109333	902.358	-0.522204	0.22271	-2.34478	0.0190385	0.176871
STIL	263.471	0.359642	0.153342	2.34536	0.0190085	0.176871
CENPI	716.779	0.150044	0.0640006	2.34442	0.0190569	0.176889
C1GALT1C1	685.747	0.240452	0.102588	2.34387	0.0190848	0.17693
TMED7	4363.81	0.235539	0.100498	2.34372	0.0190925	0.17693
TRPM3	209.073	-0.77116	0.329023	-2.34379	0.0190888	0.17693
LOC101114758	527.186	1.34967	0.576435	2.34141	0.019211	0.177257
LOC105607122	154.553	-0.623229	0.266103	-2.34206	0.0191777	0.177257
LOC114109599	257.069	-0.654153	0.27932	-2.34194	0.0191836	0.177257
LOC114115922	22.9033	-0.825318	0.352456	-2.34162	0.0192002	0.177257
LOC121816568	420.253	-0.498527	0.212899	-2.34161	0.0192007	0.177257
LOC121819485	4717.57	-0.616546	0.26329	-2.3417	0.0191962	0.177257
MMUT	2201.42	0.199348	0.0850891	2.34281	0.0191391	0.177257
RPL30	9942.67	0.436087	0.186209	2.34193	0.0191845	0.177257
LOC121817135	40.5218	-0.567428	0.242385	-2.34102	0.0192314	0.177349
FBL	1185.97	0.271442	0.116003	2.33995	0.0192862	0.177404
LOC101121062	120.421	-0.967908	0.413636	-2.34	0.0192838	0.177404
LOC114112930	2780.82	-0.494005	0.211123	-2.33989	0.0192893	0.177404
LOC121820138	511.84	-0.676984	0.289238	-2.34058	0.0192538	0.177404
MPDU1	924.015	0.214498	0.0916682	2.33994	0.0192869	0.177404
ARSH	297.535	-0.590307	0.252581	-2.3371	0.0194339	0.177583
CAVIN4	97.3674	-0.522897	0.223711	-2.33737	0.0194197	0.177583
CKAP2L	355.35	0.422945	0.180882	2.33823	0.0193752	0.177583
EIF4G1	16331.8	0.137466	0.0587854	2.33844	0.0193643	0.177583
ERC1	3219.54	-0.263891	0.112904	-2.3373	0.0194234	0.177583
LMNB1	1902.32	0.310655	0.132841	2.33855	0.0193586	0.177583
LOC101114301	2491.34	-0.595438	0.25477	-2.33716	0.0194307	0.177583
LOC114114981	174.815	-0.620552	0.265474	-2.33753	0.0194119	0.177583
LOC121818180	107.106	-0.560589	0.239702	-2.33869	0.0193514	0.177583
PFDN4	595.169	0.258884	0.110718	2.33823	0.0193753	0.177583
PRIM2	420.862	0.268796	0.114983	2.33771	0.0194025	0.177583
SRR	3153.75	-0.385976	0.165043	-2.33864	0.0193542	0.177583
LIN52	573.309	0.26873	0.114999	2.33681	0.019449	0.17762
LOC114116897	235.276	-0.538582	0.230496	-2.33662	0.0194587	0.17762
CEP55	107.288	0.42565	0.182299	2.33491	0.0195484	0.178129
GPRASP1	511.312	-0.611031	0.261748	-2.33443	0.0195732	0.178129
KIF22	227.662	0.48861	0.209424	2.33312	0.019642	0.178129
LOC114111230	108.288	-0.78291	0.335554	-2.33319	0.0196383	0.178129
LOC114117125	216.01	-1.24347	0.532636	-2.33456	0.0195666	0.178129
LOC114117633	251.159	-0.56032	0.240022	-2.33445	0.019572	0.178129
LOC121817265	284.084	-0.657169	0.281723	-2.33268	0.019665	0.178129
LOC121817565	568.212	-0.70407	0.301845	-2.33256	0.0196713	0.178129
LOC121817703	69.2699	-0.57898	0.248185	-2.33285	0.0196558	0.178129
LOC121819273	59.5314	-0.633332	0.271454	-2.33311	0.0196423	0.178129
LOC121820143	219.726	-0.522248	0.223884	-2.33267	0.0196652	0.178129
LOC121820329	112.219	-0.662607	0.28392	-2.33378	0.019607	0.178129
MAGEF1	386.623	0.330514	0.141569	2.33464	0.019562	0.178129
PLEC	19347.9	-0.114249	0.0489629	-2.33338	0.0196281	0.178129
ZNF322	2877.46	0.204754	0.0877246	2.33406	0.0195928	0.178129
C14H16orf87	569.215	-0.234723	0.100683	-2.33131	0.0197372	0.178162
C7H15orf48	101.866	0.797426	0.342022	2.3315	0.0197269	0.178162
LOC101119740	608.532	0.734178	0.314798	2.33222	0.0196891	0.178162
LOC114110147	57.8179	-0.821435	0.352249	-2.33197	0.0197023	0.178162
LOC114111207	2300.06	0.372497	0.159751	2.33173	0.0197147	0.178162
LOC121817072	222.999	-0.644104	0.276286	-2.3313	0.0197377	0.178162
KIF7	2005.28	-0.328832	0.141091	-2.33064	0.0197723	0.178324
LOC121820420	893.894	0.753691	0.323395	2.33056	0.0197765	0.178324
DDIT4	5386.01	0.619864	0.26608	2.32962	0.0198265	0.178491
ERCC3	2035.43	0.128059	0.0549679	2.3297	0.0198219	0.178491
LOC121818606	27.1191	-0.820923	0.352363	-2.32976	0.0198186	0.178491
CEP126	383.142	-0.526117	0.22587	-2.32929	0.0198437	0.178551
COQ2	1683.26	0.225793	0.0969635	2.32864	0.0198783	0.178768
BRWD3	4564.33	-0.332658	0.142901	-2.32789	0.0199178	0.178887
LOC105608701	216.122	-0.584732	0.25119	-2.32785	0.0199199	0.178887
MORF4L2	3952	0.188187	0.0808442	2.32778	0.0199238	0.178887
SRSF5	5139.64	-0.273733	0.117613	-2.3274	0.019944	0.178887
TAF2	4953.41	-0.0921681	0.0395997	-2.32749	0.019939	0.178887
LOC105616296	646.917	-0.547881	0.235438	-2.32707	0.0199616	0.178951
LOC101106732	72.7157	-0.658755	0.283111	-2.32684	0.0199739	0.178967
KCNH2	2441.43	0.319458	0.137333	2.32615	0.0200106	0.179111
MFSD9	713.777	0.187685	0.0806852	2.32614	0.0200109	0.179111
ZNF691	765.351	0.222995	0.0958784	2.32581	0.0200287	0.179176
ALMS1	7665.42	-0.289932	0.124725	-2.32457	0.0200949	0.179262
CCRL2	315.585	0.464281	0.19971	2.32478	0.0200838	0.179262
LOC105611516	965.711	-0.296975	0.127743	-2.32479	0.0200832	0.179262
LOC114117254	2598.91	-0.185435	0.0797551	-2.32505	0.0200691	0.179262
LOC121818846	194.099	-0.585669	0.25196	-2.32445	0.0201015	0.179262
SESN2	579.357	0.332378	0.142966	2.32488	0.0200781	0.179262
HYOU1	8057.56	0.242952	0.104557	2.32364	0.0201448	0.179276
LOC121820680	727.263	-0.494421	0.212763	-2.32381	0.0201356	0.179276
RACK1	43211.4	0.286408	0.123269	2.32344	0.0201556	0.179276
SLC25A36	8647.68	-0.115331	0.0496258	-2.32401	0.0201251	0.179276
UBR5	15528	-0.165978	0.0714328	-2.32356	0.020149	0.179276
FGR	4835.39	0.290471	0.125082	2.32225	0.0202194	0.179705
LOC105602037	625.646	-0.551167	0.237352	-2.32215	0.0202249	0.179705
ADAM8	711.399	0.510561	0.220007	2.32065	0.0203055	0.179799
ADAMTS2	459.537	0.350275	0.150943	2.32058	0.0203095	0.179799
LOC114113916	82.9073	-0.68609	0.295624	-2.32082	0.0202964	0.179799
LOC121818729	876.019	-0.445577	0.191999	-2.32072	0.020302	0.179799
LOC121820068	322.171	-0.583957	0.251603	-2.32095	0.0202895	0.179799
PLPP1	7748.01	0.318156	0.137051	2.32143	0.0202634	0.179799
POLR3B	2779.19	-0.211054	0.090906	-2.32167	0.0202507	0.179799
LOC121816646	65.6533	-0.7773	0.335031	-2.32009	0.0203362	0.179942
LOC105604114	884.997	-0.659778	0.28447	-2.31932	0.0203776	0.180216
ATP6V1H	1429.34	0.163741	0.0706135	2.31883	0.0204043	0.180358
LOC101115509	3523.34	-0.332909	0.143605	-2.31823	0.0204367	0.180536
LOC114109334	791.809	-0.708788	0.305768	-2.31806	0.0204459	0.180536
LOC121816689	557.787	-0.580114	0.250279	-2.31787	0.0204562	0.180536
CAMK4	2126.06	-0.250996	0.10832	-2.31717	0.0204943	0.180612
MDH2	3394.84	0.256767	0.110812	2.31713	0.0204966	0.180612
NSRP1	2134.52	-0.292023	0.126007	-2.31752	0.0204756	0.180612
KREMEN1	1120.01	0.309453	0.133591	2.31643	0.020535	0.18072
LOC114110031	866.828	-0.461218	0.199103	-2.31648	0.0205318	0.18072
NIPAL2	358.938	-0.764498	0.330048	-2.31632	0.0205407	0.18072
NT5C3B	387.816	0.230854	0.0996825	2.3159	0.0205639	0.180831
ATP5MC3	2069.6	0.358091	0.154836	2.31272	0.0207381	0.181062
BAIAP2L1	112.5	-0.562237	0.244002	-2.30424	0.0212094	0.181062
CABCOCO1	362.556	-0.43736	0.189002	-2.31405	0.0206649	0.181062
CABP1	441.18	-0.55846	0.242102	-2.30672	0.0210706	0.181062
CAP1	13115.1	0.238926	0.103514	2.30815	0.0209907	0.181062
CYP24	152.632	-0.692904	0.300761	-2.30383	0.021232	0.181062
EFHC1	1335.64	-0.545641	0.236543	-2.30673	0.0210697	0.181062
F13B	122.981	-0.647498	0.280767	-2.30617	0.021101	0.181062
FBXL3	3929.73	0.210725	0.0912941	2.3082	0.0209879	0.181062
FMN1	406.473	-0.557651	0.241151	-2.31246	0.0207525	0.181062
FREM2	1840.81	-0.773351	0.334352	-2.31299	0.0207235	0.181062
GARRE1	5229.99	-0.161591	0.0701028	-2.30505	0.0211636	0.181062
IDO1	345.866	0.741407	0.32176	2.30422	0.0212102	0.181062
IFTAP	410.148	0.342269	0.148026	2.31223	0.020765	0.181062
LDHB	5199.04	0.356553	0.154314	2.31057	0.0208569	0.181062
LOC101102527	2232.58	0.153742	0.0665746	2.30932	0.020926	0.181062
LOC105606871	27.4669	-0.912638	0.396126	-2.30391	0.0212277	0.181062
LOC105608813	545.683	-0.444241	0.192785	-2.30434	0.0212038	0.181062
LOC106990385	203.869	-0.636768	0.275635	-2.31019	0.0208778	0.181062
LOC106991055	117.735	-0.479879	0.207571	-2.31187	0.0207846	0.181062
LOC114112967	191.815	-0.59509	0.25713	-2.31436	0.020648	0.181062
LOC114116932	2025.45	0.313056	0.135791	2.30542	0.0211431	0.181062
LOC121816058	56.1683	-0.591791	0.256284	-2.30912	0.0209371	0.181062
LOC121816270	235.703	-0.691472	0.299064	-2.31212	0.0207711	0.181062
LOC121816485	39.7867	-0.566138	0.245128	-2.30956	0.0209127	0.181062
LOC121816731	139.434	-0.576192	0.249904	-2.30565	0.0211301	0.181062
LOC121816867	325.17	-0.621221	0.268768	-2.31136	0.0208129	0.181062
LOC121816949	241.961	-0.585871	0.253765	-2.30871	0.0209594	0.181062
LOC121817240	76.222	-0.587497	0.254055	-2.31248	0.0207513	0.181062
LOC121817256	124.077	-0.657225	0.284725	-2.30828	0.0209834	0.181062
LOC121817341	1963.91	-0.447966	0.194165	-2.30714	0.021047	0.181062
LOC121818628	434.331	-0.613386	0.265626	-2.30921	0.0209321	0.181062
LOC121818767	657.56	-0.493182	0.213135	-2.31394	0.0206709	0.181062
LOC121819014	85.3387	-0.825195	0.357153	-2.31048	0.0208614	0.181062
LOC121819212	113.695	-0.477362	0.207169	-2.30422	0.0212105	0.181062
LOC121819609	38.2819	-0.691911	0.299693	-2.30873	0.0209583	0.181062
LOC121819796	440.419	-0.536582	0.232093	-2.31193	0.0207816	0.181062
LOC121820172	326.692	-0.592052	0.256386	-2.30922	0.0209314	0.181062
LOC121820197	296.697	-0.558756	0.241373	-2.31491	0.0206179	0.181062
LOC121820568	190.429	-0.324627	0.140784	-2.30584	0.0211194	0.181062
LOC121820702	98.8706	-0.560693	0.243267	-2.30485	0.0211749	0.181062
LUC7L	2722.48	-0.293746	0.127074	-2.31161	0.0207993	0.181062
LUC7L3	5887.9	-0.281812	0.122299	-2.30429	0.0212062	0.181062
MCM3	2065.58	0.231114	0.100226	2.30594	0.0211139	0.181062
MGST3	811.399	0.313773	0.135947	2.30805	0.0209964	0.181062
NUDCD3	2983.62	0.143836	0.0622775	2.3096	0.0209103	0.181062
NUP62CL	171.071	-0.446339	0.193272	-2.30938	0.0209227	0.181062
PHF21A	8216.57	-0.159055	0.0690428	-2.30372	0.0212383	0.181062
PSMB8	7743.63	0.333687	0.144155	2.31477	0.0206254	0.181062
PUF60	3140.62	0.202477	0.0877079	2.30854	0.020969	0.181062
RAB27A	1281.8	0.303448	0.131651	2.30495	0.0211693	0.181062
RBBP6	7646.93	-0.145531	0.0630545	-2.30801	0.0209985	0.181062
RHBDL3	112.583	-0.352084	0.152223	-2.31295	0.0207256	0.181062
SHISA9	454.292	-0.645456	0.278814	-2.31501	0.0206126	0.181062
SLC31A1	1672.44	0.238541	0.10349	2.30496	0.0211687	0.181062
SMYD1	448.298	-0.580465	0.251268	-2.31014	0.0208802	0.181062
SRGAP3	1401.64	-0.462978	0.200676	-2.30709	0.0210498	0.181062
TENT4B	5020.24	-0.280498	0.121653	-2.30573	0.0211259	0.181062
TMX3	4947.49	0.220945	0.0954814	2.31402	0.0206669	0.181062
TOPBP1	3580.35	0.13029	0.0565564	2.30372	0.0212382	0.181062
[truncated: 15,387 more rows]

## Sheet: DE_AC
Table S2B: Results of the differential expression analysis of all the genes in the Adjuvant vs. Control comparison (DE_AC).
Gene	baseMean	log2FoldChange	lfcSE	stat	pvalue	padj
LOC101122601	315.834	-6.15504	1.16805	-5.2695	1.36797e-07	0.00237752			Up-regulated genes		0
SCRN3	3007.42	-0.338521	0.0692155	-4.89082	1.00415e-06	0.00872608			Down-regulated genes		2
FTL	9735.32	-6.87862	1.53105	-4.49274	7.03122e-06	0.0407342			Total DE genes		2
PADI2	1160.12	-0.956205	0.22782	-4.1972	2.70238e-05	0.117419
CCN3	398.315	0.94299	0.229544	4.10809	3.98937e-05	0.124441
MMRN1	215.518	2.2002	0.537821	4.09095	4.29602e-05	0.124441
SELENON	6180.55	0.191889	0.050211	3.82165	0.000132561	0.32913
ACE	523.038	-0.506729	0.140431	-3.60839	0.000308101	0.66935
EPHA4	665.496	-0.698993	0.197279	-3.54316	0.000395359	0.763483
CCDC3	162.943	0.881539	0.255243	3.45372	0.000552901	0.793282
GRAMD1C	741.153	-0.499837	0.146387	-3.41449	0.000639007	0.793282
LOC101114747	439.857	-0.831557	0.239423	-3.47318	0.000514339	0.793282
LOC101115115	1969.16	-0.38829	0.113372	-3.42491	0.000614997	0.793282
PARP3	304.378	1.05136	0.307028	3.4243	0.000616378	0.793282
KCNG1	83.9773	1.95064	0.582515	3.34866	0.000812043	0.940887
CRISPLD2	2187.63	0.762677	0.229955	3.31663	0.000911093	0.989674
A1BG	145.851	-0.121674	0.321097	-0.378934	0.704737	0.999954
A4GALT	283.755	0.231234	0.190566	1.21341	0.224973	0.999954
AAAS	855.64	-0.0117352	0.0612914	-0.191466	0.84816	0.999954
AACS	1248.21	-0.0668088	0.0665936	-1.00323	0.315749	0.999954
AADACL3	444.519	-0.112993	0.173926	-0.649661	0.515911	0.999954
AAGAB	1195.5	0.0341425	0.0619045	0.551535	0.581267	0.999954
AAK1	14344.7	-0.0837152	0.174077	-0.480908	0.630582	0.999954
AAMDC	223.423	-0.13241	0.150529	-0.879632	0.379059	0.999954
AAR2	761.515	0.129024	0.0724222	1.78155	0.0748228	0.999954
AARS1	4393.84	-0.0702662	0.0806272	-0.871494	0.383484	0.999954
AARS2	744.873	0.0202996	0.083033	0.244476	0.806863	0.999954
AASDH	1238.6	-0.0268939	0.0838319	-0.320807	0.748357	0.999954
AASDHPPT	2433.18	-0.0247679	0.0678869	-0.36484	0.715231	0.999954
AASS	3550.69	0.096768	0.0913937	1.0588	0.289689	0.999954
AATF	881.184	0.0165946	0.0723603	0.229333	0.81861	0.999954
AATK	140.14	-0.181377	0.229078	-0.791767	0.428497	0.999954
ABAT	148.131	0.0477535	0.250463	0.190661	0.848791	0.999954
ABCA1	27997.5	-0.121117	0.182029	-0.665375	0.505811	0.999954
ABCA10	852.433	0.481705	0.195969	2.45807	0.0139686	0.999954
ABCA2	2072.24	-0.056081	0.144135	-0.389088	0.697211	0.999954
ABCA3	2051.09	-0.0626748	0.154108	-0.406695	0.684232	0.999954
ABCA5	3071.92	-0.0349243	0.112906	-0.309323	0.757076	0.999954
ABCA6	832.355	-0.141729	0.199962	-0.70878	0.478461	0.999954
ABCA7	1186.61	0.190534	0.0982542	1.9392	0.0524772	0.999954
ABCB1	600.474	-0.148209	0.281484	-0.526529	0.598521	0.999954
ABCB10	2323.07	0.017872	0.065047	0.274755	0.783504	0.999954
ABCB6	700.778	0.01834	0.0982146	0.186734	0.851869	0.999954
ABCB7	1330.8	-0.0384407	0.0567255	-0.677662	0.497986	0.999954
ABCB8	1808.98	-0.0131653	0.0668561	-0.196919	0.843891	0.999954
ABCB9	226.6	0.243175	0.1771	1.37309	0.169724	0.999954
ABCC1	5122.46	-0.112236	0.0859118	-1.30641	0.191412	0.999954
ABCC10	2861.42	0.0829531	0.114128	0.726842	0.467323	0.999954
ABCC3	1326.13	-0.10861	0.13899	-0.781423	0.434554	0.999954
ABCC5	7151.09	0.00141325	0.169553	0.00833511	0.99335	0.999954
ABCC6	249.222	0.0615876	0.28617	0.215213	0.829601	0.999954
ABCC9	3686.37	0.11437	0.137504	0.831756	0.405547	0.999954
ABCD1	2057.57	0.102195	0.0681352	1.49989	0.133643	0.999954
ABCD2	386.029	0.168933	0.180275	0.937085	0.348715	0.999954
ABCD3	2323.69	0.001057	0.0561603	0.0188211	0.984984	0.999954
ABCD4	1368.33	-0.0300529	0.153656	-0.195586	0.844934	0.999954
ABCE1	2879.43	-0.00674555	0.0511586	-0.131856	0.895098	0.999954
ABCF1	2336.29	-0.0690721	0.0708459	-0.974962	0.329579	0.999954
ABCF3	2170.58	-0.0186781	0.0452147	-0.413097	0.679535	0.999954
ABCG1	2580.16	-0.0624302	0.168471	-0.370568	0.710959	0.999954
ABCG2	216.426	0.0431812	0.255128	0.169253	0.865598	0.999954
ABCG4	89.3658	-0.126124	0.348404	-0.362005	0.717348	0.999954
ABHD1	72.576	-0.08605	0.20991	-0.409937	0.681852	0.999954
ABHD10	771.039	0.131651	0.112295	1.17236	0.241051	0.999954
ABHD11	231.945	-0.195698	0.156915	-1.24716	0.212339	0.999954
ABHD12	3018.12	0.102688	0.108692	0.944757	0.344783	0.999954
ABHD13	3274.6	-0.059122	0.081429	-0.726056	0.467804	0.999954
ABHD14A	444.77	0.0634127	0.109621	0.578471	0.562946	0.999954
ABHD14B	818.635	-0.214405	0.178121	-1.20371	0.228703	0.999954
ABHD15	212.28	0.160385	0.157839	1.01613	0.30957	0.999954
ABHD16A	2563.32	0.019571	0.058959	0.331942	0.739933	0.999954
ABHD17A	2228.38	-0.0872693	0.120225	-0.725881	0.467912	0.999954
ABHD17B	880.082	-0.0449544	0.0877463	-0.512322	0.608426	0.999954
ABHD17C	765.875	0.00554486	0.0855442	0.0648187	0.948318	0.999954
ABHD18	1270.57	0.0250835	0.107082	0.234247	0.814793	0.999954
ABHD2	7703.06	-0.0496321	0.0715301	-0.693863	0.487768	0.999954
ABHD3	890.152	0.0845952	0.125846	0.672214	0.501447	0.999954
ABHD4	1267.72	0.0304146	0.125348	0.24264	0.808284	0.999954
ABHD5	220.228	0.216107	0.118424	1.82486	0.0680218	0.999954
ABHD6	464.499	-0.000671674	0.103511	-0.0064889	0.994823	0.999954
ABHD8	724.046	-0.0753009	0.123127	-0.611569	0.540823	0.999954
ABI1	5415.02	-0.0559241	0.0723364	-0.773112	0.439456	0.999954
ABI2	2297.24	0.0196714	0.0992064	0.198287	0.84282	0.999954
ABI3	5943.41	-0.0701384	0.129717	-0.540703	0.588713	0.999954
ABITRAM	1482.84	-0.0730426	0.112093	-0.651627	0.514642	0.999954
ABL1	6987.42	0.0139405	0.0379177	0.367652	0.713133	0.999954
ABL2	2934.02	-0.0214147	0.0848445	-0.252399	0.800733	0.999954
ABLIM1	14280.2	-0.12111	0.10223	-1.18468	0.236143	0.999954
ABLIM2	330.539	-0.1146	0.226534	-0.505885	0.612937	0.999954
ABLIM3	455.51	0.291418	0.123045	2.36838	0.017866	0.999954
ABO	67.3632	0.0179182	0.314275	0.0570144	0.954534	0.999954
ABR	30127.9	-0.0337003	0.0973725	-0.346097	0.72927	0.999954
ABRACL	567.859	-0.124508	0.147613	-0.843473	0.398964	0.999954
ABRAXAS1	1252.14	0.0116202	0.136543	0.085103	0.932179	0.999954
ABRAXAS2	1463.09	-0.00675277	0.063273	-0.106724	0.915008	0.999954
ABT1	1949.23	0.0480459	0.0618334	0.777022	0.437146	0.999954
ABTB2	1916.26	0.028333	0.159543	0.177589	0.859046	0.999954
ACAA1	1572.36	0.130475	0.108056	1.20747	0.22725	0.999954
ACAA2	2318.41	0.0202656	0.0683817	0.296361	0.766955	0.999954
ACACA	3602.04	-0.132887	0.0976256	-1.36119	0.173453	0.999954
ACACB	532.494	-0.000294886	0.150117	-0.00196438	0.998433	0.999954
ACAD10	1726.65	-0.0562717	0.0986015	-0.570698	0.568205	0.999954
ACAD11	1197.3	0.0600664	0.0796472	0.754156	0.450756	0.999954
ACAD8	962.978	-0.0670314	0.105754	-0.633845	0.526182	0.999954
ACAD9	2151.85	0.252893	0.311433	0.812031	0.416774	0.999954
ACADL	424.328	-0.079032	0.166462	-0.474776	0.634946	0.999954
ACADM	1272.64	0.134347	0.127824	1.05103	0.293244	0.999954
ACADS	887.321	0.0162335	0.107076	0.151607	0.879497	0.999954
ACADSB	7061.83	0.0361533	0.135527	0.26676	0.789654	0.999954
ACADVL	3109.58	0.00238811	0.0825409	0.0289325	0.976918	0.999954
ACAP1	5018.11	-0.000846346	0.0874483	-0.00967825	0.992278	0.999954
ACAP2	10435.3	-0.0186663	0.0512432	-0.364268	0.715658	0.999954
ACAP3	2607.52	0.0289573	0.10403	0.278355	0.78074	0.999954
ACAT1	1971.35	-0.124006	0.10329	-1.20057	0.22992	0.999954
ACAT2	631.779	-0.030081	0.15005	-0.200472	0.841111	0.999954
ACBD3	3017.36	-0.0327767	0.0574128	-0.570895	0.568071	0.999954
ACBD4	637.556	0.0282304	0.081868	0.344828	0.730224	0.999954
ACBD5	1680.14	0.0559178	0.0867382	0.644674	0.519138	0.999954
ACBD6	423.225	0.00987408	0.119455	0.0826597	0.934122	0.999954
ACCS	710.373	-0.00687804	0.0970154	-0.0708963	0.94348	0.999954
ACD	871.508	-0.0865084	0.0776439	-1.11417	0.265206	0.999954
ACE2	222.537	0.23887	0.324939	0.735124	0.462264	0.999954
ACER2	1270.56	-0.0543887	0.0892873	-0.609143	0.54243	0.999954
ACER3	328.367	-0.237651	0.226651	-1.04853	0.294393	0.999954
ACIN1	12574.7	-0.0076522	0.0738803	-0.103576	0.917506	0.999954
ACKR1	56.282	0.638709	0.280102	2.28027	0.0225915	0.999954
ACKR2	281.687	0.277019	0.189771	1.45975	0.144358	0.999954
ACKR3	989.194	0.257294	0.226975	1.13358	0.256973	0.999954
ACKR4	168.675	0.0215996	0.263654	0.0819241	0.934707	0.999954
ACLY	4065.07	-0.0151543	0.0747174	-0.202821	0.839275	0.999954
ACMSD	210.556	-0.052124	0.289796	-0.179864	0.857259	0.999954
ACO1	3526.95	-0.017617	0.0996551	-0.17678	0.859681	0.999954
ACO2	4670.71	-0.0708368	0.0831759	-0.851651	0.394408	0.999954
ACOD1	278.155	0.352179	0.351859	1.00091	0.316872	0.999954
ACOT11	299.361	0.0233641	0.129501	0.180417	0.856825	0.999954
ACOT6	1282.19	-0.124553	0.250453	-0.497311	0.61897	0.999954
ACOT7	452.763	-0.317707	0.130524	-2.4341	0.014929	0.999954
ACOT8	480.179	-0.0517927	0.113004	-0.458325	0.646719	0.999954
ACOT9	1013.79	0.00776499	0.062248	0.124743	0.900727	0.999954
ACOX1	5870.87	0.00793471	0.0562783	0.140991	0.887877	0.999954
ACOX2	83.2518	0.0535909	0.272416	0.196724	0.844043	0.999954
ACOX3	2547.29	0.0367859	0.100684	0.365359	0.714844	0.999954
ACP1	1408.53	0.00782198	0.082455	0.0948636	0.924423	0.999954
ACP2	7401.23	0.0535452	0.0795155	0.673394	0.500697	0.999954
ACP3	339.591	0.0697593	0.240152	0.29048	0.771449	0.999954
ACP5	10874.9	0.0337331	0.152176	0.221671	0.82457	0.999954
ACP6	422.486	0.3414	0.139507	2.44719	0.0143976	0.999954
ACSF2	2835.87	0.00449685	0.0988954	0.0454708	0.963732	0.999954
ACSF3	1113.83	0.153602	0.110261	1.39308	0.163597	0.999954
ACSL1	3169.91	0.0754654	0.103956	0.725935	0.467879	0.999954
ACSL3	2301.75	-0.0241095	0.114252	-0.211021	0.832871	0.999954
ACSL4	7384.92	0.011989	0.0691581	0.173356	0.862371	0.999954
ACSL5	2533.14	-0.0986113	0.109619	-0.899581	0.368343	0.999954
ACSL6	2234.19	-0.268435	0.223455	-1.2013	0.229637	0.999954
ACSS1	5292.32	-0.0623203	0.0842456	-0.739746	0.459454	0.999954
ACSS2	1080.61	-0.0147691	0.114022	-0.129529	0.896939	0.999954
ACSS3	3277.85	-0.00396919	0.137845	-0.0287947	0.977028	0.999954
ACTA1	632.309	0.25083	0.296241	0.846707	0.397158	0.999954
ACTA2	37293.3	0.209704	0.141035	1.48689	0.137045	0.999954
ACTB	198073	-0.0428873	0.130455	-0.328753	0.742342	0.999954
ACTC1	138.735	0.0737538	0.340665	0.2165	0.828598	0.999954
ACTG1	53082.5	0.0637707	0.119382	0.534172	0.593222	0.999954
ACTG2	19965.3	0.178445	0.187937	0.949491	0.342371	0.999954
ACTL10	135.439	-0.0816178	0.289666	-0.281765	0.778123	0.999954
ACTL6A	911.626	-0.0615557	0.0769314	-0.800137	0.423631	0.999954
ACTN1	23598.4	-0.0726045	0.0874542	-0.8302	0.406426	0.999954
ACTN2	247.041	-0.171688	0.300305	-0.571713	0.567517	0.999954
ACTN4	23098.5	-0.00631365	0.083814	-0.0753294	0.939953	0.999954
ACTR10	1792.55	0.060674	0.0522725	1.16073	0.245753	0.999954
ACTR1A	4914.59	-0.0278277	0.0746269	-0.372891	0.70923	0.999954
ACTR1B	1521.01	-0.042639	0.0996478	-0.427897	0.668726	0.999954
ACTR2	13586.6	-0.0999309	0.104569	-0.955645	0.339251	0.999954
ACTR3	13770.5	-0.0252399	0.108905	-0.231762	0.816723	0.999954
ACTR3B	610.585	0.109953	0.110298	0.996867	0.318829	0.999954
ACTR5	1488.9	-0.048448	0.0513244	-0.943957	0.345192	0.999954
ACTR6	948.439	0.0588175	0.0841692	0.6988	0.484677	0.999954
ACTR8	1611.92	0.0253087	0.0753926	0.335692	0.737103	0.999954
ACTRT3	1121.98	0.117869	0.18217	0.647027	0.517614	0.999954
ACVR1	1973.06	-0.0287577	0.0632455	-0.454699	0.649326	0.999954
ACVR1B	1335.37	0.00554616	0.0572727	0.0968377	0.922855	0.999954
ACVR2A	468.261	0.0514012	0.0882049	0.582748	0.560063	0.999954
ACVR2B	2415.1	-0.0468209	0.175314	-0.267069	0.789416	0.999954
ACVRL1	6798.26	0.117932	0.0951983	1.23881	0.215417	0.999954
ACY1	344.49	0.0778458	0.121393	0.641272	0.521346	0.999954
ACYP1	103.904	-0.123641	0.164203	-0.752977	0.451464	0.999954
ACYP2	304.699	-0.114844	0.165445	-0.69415	0.487588	0.999954
ADA	2857.37	-0.191078	0.150417	-1.27032	0.203971	0.999954
ADA2	2275.18	-0.171724	0.175076	-0.980855	0.326664	0.999954
ADAL	1593.07	-0.0311438	0.0748348	-0.416168	0.677287	0.999954
ADAM10	7342.46	-0.0646046	0.0777904	-0.830497	0.406258	0.999954
ADAM11	130.27	0.0822031	0.239421	0.343341	0.731342	0.999954
ADAM12	978.145	-0.0951523	0.166791	-0.570487	0.568347	0.999954
ADAM15	2177.37	0.175825	0.139556	1.25989	0.207709	0.999954
ADAM17	4296.73	-0.0217631	0.0474519	-0.458636	0.646496	0.999954
ADAM19	5552.9	0.0474735	0.128469	0.369532	0.711731	0.999954
ADAM22	1639.08	0.161424	0.169077	0.954735	0.339712	0.999954
ADAM23	249.196	-0.0491781	0.207594	-0.236896	0.812738	0.999954
ADAM32	296.945	0.0185542	0.236528	0.0784438	0.937475	0.999954
ADAM33	992.984	0.142635	0.272067	0.524266	0.600094	0.999954
ADAM8	711.399	0.0297594	0.211034	0.141017	0.887857	0.999954
ADAM9	2668.7	-0.131466	0.061012	-2.15475	0.0311812	0.999954
ADAMDEC1	161.708	-0.309692	0.337994	-0.916264	0.359528	0.999954
ADAMTS1	7252.76	-0.126993	0.197043	-0.644495	0.519255	0.999954
ADAMTS10	2711.59	0.148583	0.102474	1.44996	0.147069	0.999954
ADAMTS12	782.652	-0.0380679	0.196301	-0.193926	0.846233	0.999954
ADAMTS13	445.753	-0.0625741	0.206429	-0.303126	0.761794	0.999954
ADAMTS14	1850.71	-0.149734	0.191382	-0.782382	0.43399	0.999954
ADAMTS15	242.173	0.0743454	0.169485	0.438653	0.660913	0.999954
ADAMTS17	255.437	0.228801	0.182196	1.2558	0.209189	0.999954
ADAMTS2	459.537	0.375282	0.144452	2.59798	0.00937739	0.999954
ADAMTS3	282.124	0.444661	0.251167	1.77038	0.0766638	0.999954
ADAMTS4	144.346	0.174834	0.333597	0.524086	0.600219	0.999954
ADAMTS5	2059.9	0.176671	0.211263	0.83626	0.403009	0.999954
ADAMTS6	464.493	0.0154821	0.126029	0.122845	0.902229	0.999954
ADAMTS7	821.072	0.221069	0.131655	1.67915	0.0931226	0.999954
ADAMTS9	1114.07	0.103004	0.169009	0.609461	0.542219	0.999954
ADAMTSL1	1494.53	-0.0964194	0.182905	-0.527155	0.598086	0.999954
ADAMTSL2	208.339	0.2089	0.203711	1.02547	0.30514	0.999954
ADAMTSL3	2574.24	-0.0401772	0.0898919	-0.44695	0.654911	0.999954
ADAMTSL4	2736.31	-0.00077361	0.121068	-0.0063899	0.994902	0.999954
ADAMTSL5	2124.03	0.0396552	0.112042	0.353932	0.72339	0.999954
ADAP1	1884.37	0.0368337	0.0731609	0.503461	0.61464	0.999954
ADAP2	2501.69	0.170503	0.119344	1.42867	0.153098	0.999954
ADAR	9993.7	-0.0410397	0.0607665	-0.675367	0.499443	0.999954
ADARB1	1075.52	0.362853	0.162713	2.23001	0.0257465	0.999954
ADAT1	1367.5	0.0590042	0.14152	0.416931	0.676729	0.999954
ADAT2	413.566	0.125139	0.168969	0.740606	0.458932	0.999954
ADCK1	289.43	0.0364429	0.134271	0.271414	0.786073	0.999954
ADCK2	672.918	0.0989383	0.114939	0.860788	0.389355	0.999954
ADCK5	4662.83	0.0763537	0.0982025	0.777513	0.436856	0.999954
ADCY2	337.189	0.0672783	0.263117	0.255697	0.798185	0.999954
ADCY3	3636.95	-0.147976	0.181672	-0.814522	0.415346	0.999954
ADCY4	1277.82	0.273284	0.140452	1.94575	0.0516848	0.999954
ADCY5	4956.9	0.148857	0.106575	1.39674	0.162492	0.999954
ADCY6	2537.97	0.135591	0.117363	1.15531	0.247963	0.999954
ADCY7	18687.8	-0.0111096	0.0826327	-0.134446	0.89305	0.999954
ADCY9	7034.58	-0.0509794	0.128726	-0.39603	0.692083	0.999954
ADD1	17296	-0.190517	0.118345	-1.60984	0.107432	0.999954
ADD2	707.56	-0.44754	0.287277	-1.55787	0.119264	0.999954
ADD3	6205.64	-0.0509988	0.126387	-0.403512	0.686572	0.999954
ADGRA2	2420.58	0.258694	0.146314	1.76808	0.0770476	0.999954
ADGRA3	1849.95	-0.032216	0.121065	-0.266106	0.790158	0.999954
ADGRB2	268.811	-0.10796	0.300224	-0.359598	0.719147	0.999954
ADGRD1	772.175	0.093735	0.221171	0.423813	0.671702	0.999954
ADGRE1	2138.27	-0.134812	0.325364	-0.414341	0.678624	0.999954
ADGRE2	430.281	-0.102787	0.262537	-0.391513	0.695418	0.999954
ADGRE5	25676.6	-0.105301	0.0873374	-1.20568	0.227941	0.999954
ADGRF2	1327.79	-0.432686	0.490864	-0.881479	0.378059	0.999954
ADGRF5	5906.72	-0.067489	0.125645	-0.537138	0.591172	0.999954
ADGRG1	1513.71	-0.0926927	0.125266	-0.739965	0.459321	0.999954
ADGRG2	2964.63	-0.361546	0.147397	-2.45286	0.0141725	0.999954
ADGRG5	1065.83	0.0264316	0.170431	0.155086	0.876753	0.999954
ADGRG6	13849.8	-0.0100746	0.154686	-0.0651293	0.948071	0.999954
ADGRL1	8503.78	0.0501243	0.125628	0.398991	0.6899	0.999954
ADGRL2	5118.37	-0.10125	0.105307	-0.961478	0.336312	0.999954
ADGRL4	1429.52	-0.180922	0.111749	-1.61901	0.105446	0.999954
ADHFE1	401.785	0.180003	0.201791	0.892028	0.372378	0.999954
ADI1	2661.69	-0.15406	0.149993	-1.02711	0.304368	0.999954
ADIPOR1	2443.61	-0.0169	0.08106	-0.208488	0.834848	0.999954
ADIPOR2	2013.22	-0.184433	0.127257	-1.4493	0.147255	0.999954
ADIRF	407.147	0.163921	0.196042	0.83615	0.403071	0.999954
ADK	1072.45	-0.135424	0.0898232	-1.50767	0.131638	0.999954
ADM	646.378	0.0381057	0.23946	0.159131	0.873565	0.999954
ADM2	730.121	-0.119669	0.181715	-0.658556	0.510181	0.999954
ADM5	344.195	-0.113626	0.148665	-0.764311	0.444682	0.999954
ADNP2	2417.8	-0.0348486	0.0505417	-0.689501	0.490508	0.999954
ADO	2758.73	-0.0364505	0.0996936	-0.365626	0.714644	0.999954
ADORA1	122.031	-0.33441	0.210833	-1.58613	0.112709	0.999954
ADORA2A	432.682	-0.17251	0.162427	-1.06207	0.288202	0.999954
ADORA2B	261.843	0.0871126	0.149046	0.584469	0.558905	0.999954
ADORA3	3104.13	0.199555	0.178304	1.11919	0.26306	0.999954
ADPGK	2222.65	-0.0586574	0.0589606	-0.994856	0.319806	0.999954
ADPRH	1661.9	-0.149391	0.0951573	-1.56994	0.116429	0.999954
ADPRM	2081.27	0.0166776	0.0901662	0.184965	0.853256	0.999954
ADPRS	781.621	-0.0882155	0.0932989	-0.945515	0.344396	0.999954
ADRA1A	6274.12	0.0472376	0.0982068	0.481001	0.630515	0.999954
ADRA1B	704.59	0.000486111	0.105845	0.00459267	0.996336	0.999954
ADRA2A	196.456	0.148024	0.286412	0.516822	0.60528	0.999954
ADRA2B	1159.25	0.19097	0.156879	1.2173	0.223489	0.999954
ADRA2C	434.896	0.199558	0.16642	1.19912	0.230482	0.999954
ADRB1	2957.31	0.190137	0.221048	0.86016	0.389701	0.999954
ADRB2	320.865	0.0426069	0.13608	0.313101	0.754204	0.999954
ADRM1	1621.07	-0.0408362	0.0923686	-0.4421	0.658417	0.999954
ADSL	1619.37	0.0585348	0.0654947	0.893733	0.371465	0.999954
ADSS1	673.745	0.0375649	0.165381	0.227142	0.820314	0.999954
ADSS2	1102.89	-0.0204555	0.0720776	-0.283798	0.776565	0.999954
AEBP1	5965.36	0.0563547	0.145202	0.388113	0.697932	0.999954
AEBP2	3561.74	-0.0631628	0.0510381	-1.23756	0.215879	0.999954
AEN	892.821	0.0117163	0.121475	0.0964506	0.923163	0.999954
AFAP1	2148.54	-0.0499796	0.106117	-0.470986	0.637651	0.999954
AFAP1L1	279.98	0.0465723	0.150871	0.308689	0.757558	0.999954
AFAP1L2	4543.06	-0.0203763	0.108355	-0.188052	0.850836	0.999954
AFDN	3848.59	-0.083345	0.10453	-0.79733	0.425259	0.999954
AFF1	9282.93	-0.145863	0.0687244	-2.12243	0.0338016	0.999954
AFF2	2015.3	-0.1012	0.0881384	-1.1482	0.250888	0.999954
AFF3	8202.55	-0.105442	0.130041	-0.810839	0.417458	0.999954
AFF4	10154.3	-0.0226313	0.044981	-0.50313	0.614873	0.999954
AFG1L	801.557	0.135759	0.144482	0.939625	0.34741	0.999954
AFG3L2	2986.97	-0.0384259	0.0605392	-0.634728	0.525606	0.999954
AFMID	164.079	0.645671	0.28355	2.27709	0.0227806	0.999954
AFTPH	4458.72	-0.0486851	0.0537734	-0.905375	0.365267	0.999954
AGA	1135.75	-0.0831546	0.144144	-0.576884	0.564018	0.999954
AGAP1	1956.29	0.0935904	0.127162	0.735994	0.461735	0.999954
AGAP2	1598.52	-0.0156889	0.0990324	-0.158422	0.874124	0.999954
AGAP3	1426.15	-0.0177707	0.0589246	-0.301583	0.76297	0.999954
AGBL5	579.308	0.0435803	0.0992707	0.439005	0.660658	0.999954
AGER	175.692	0.230672	0.185353	1.2445	0.213314	0.999954
AGFG1	4545.5	-0.0182716	0.0725044	-0.252007	0.801035	0.999954
AGFG2	1971.34	0.0192818	0.0718208	0.268471	0.788337	0.999954
AGGF1	3382.37	-0.0138692	0.0600497	-0.230963	0.817344	0.999954
AGK	2392.72	-0.113672	0.129994	-0.874444	0.381877	0.999954
AGL	2470.47	0.0351689	0.0946569	0.371541	0.710234	0.999954
AGO2	9546.93	-0.031075	0.0803033	-0.386971	0.698778	0.999954
AGO3	7668.95	0.0631864	0.0971313	0.650525	0.515353	0.999954
AGO4	3988.26	-0.0518916	0.0717934	-0.72279	0.469809	0.999954
AGPAT1	4591.01	-0.0392977	0.0752627	-0.522141	0.601572	0.999954
AGPAT2	546.271	0.0941965	0.168647	0.558544	0.576473	0.999954
AGPAT3	4701.76	-0.025104	0.0967417	-0.259496	0.795253	0.999954
AGPAT4	66.0542	-0.122309	0.308109	-0.396966	0.691392	0.999954
AGPAT5	1076.84	-0.0532721	0.112815	-0.47221	0.636777	0.999954
AGPS	5902.67	0.00736079	0.0879226	0.0837189	0.93328	0.999954
AGRN	5324.34	-0.0578938	0.110022	-0.526202	0.598748	0.999954
AGTPBP1	5971.29	-0.0873037	0.0893847	-0.976718	0.328709	0.999954
AGTR1	1493.55	0.0115648	0.187884	0.0615531	0.950919	0.999954
AHCTF1	7591.21	-0.0100679	0.0543134	-0.185366	0.852942	0.999954
AHCY	10275.6	-0.0480742	0.26551	-0.181064	0.856318	0.999954
AHCYL1	4860.57	-0.00642583	0.0739258	-0.0869227	0.930733	0.999954
AHCYL2	2015.09	-0.12109	0.0917204	-1.32021	0.186764	0.999954
AHDC1	4768.89	0.0536575	0.0685765	0.782448	0.433951	0.999954
AHI1	1754.16	0.14614	0.12429	1.17579	0.239678	0.999954
AHNAK	52614.2	0.01583	0.103245	0.153325	0.878142	0.999954
AHNAK2	1057.34	0.25421	0.132484	1.91881	0.0550087	0.999954
AHR	2735.98	-0.114148	0.0928141	-1.22986	0.218751	0.999954
AHSA1	2427.75	-0.154099	0.148134	-1.04027	0.298214	0.999954
AHSA2P	741.502	-0.136909	0.199734	-0.685457	0.493056	0.999954
AICDA	1865.2	-0.238957	0.312851	-0.763805	0.444983	0.999954
AIDA	3707.14	0.0713939	0.0832541	0.857542	0.391145	0.999954
AIF1	2413.35	0.112218	0.23361	0.480363	0.630969	0.999954
AIF1L	167.21	-0.489313	0.219294	-2.23131	0.0256608	0.999954
AIFM1	1253.09	-0.0484118	0.0805395	-0.601094	0.547777	0.999954
AIFM2	500.177	-0.0613352	0.117704	-0.521095	0.6023	0.999954
AIG1	819.364	0.136575	0.124413	1.09775	0.272312	0.999954
AIMP1	1160.6	0.000479547	0.0920513	0.00520957	0.995843	0.999954
AIMP2	505.671	0.0283326	0.121916	0.232394	0.816232	0.999954
AIPL1	36.1155	-0.236291	0.380502	-0.620999	0.534601	0.999954
AJM1	162.245	0.0572938	0.183263	0.312633	0.75456	0.999954
AJUBA	1074.91	0.0238681	0.126258	0.189042	0.85006	0.999954
AK1	177.939	0.0931119	0.158459	0.587608	0.556795	0.999954
AK2	1612.38	-0.0355655	0.103847	-0.34248	0.73199	0.999954
AK3	2205.75	0.0382102	0.0877444	0.435472	0.66322	0.999954
AK4	749.535	0.255683	0.161469	1.58348	0.113313	0.999954
AK5	526.734	0.38806	0.403318	0.962168	0.335965	0.999954
AK6	186.037	-0.0757865	0.138007	-0.549148	0.582904	0.999954
AK7	55.4429	-0.243807	0.346599	-0.703427	0.481789	0.999954
AK8	199.999	-0.0585937	0.210189	-0.278766	0.780424	0.999954
AKAP1	2780.86	-0.00328847	0.0617248	-0.0532763	0.957512	0.999954
AKAP10	4178.37	-0.036632	0.058171	-0.62973	0.528871	0.999954
AKAP11	18987.6	-0.039667	0.053425	-0.74248	0.457796	0.999954
AKAP12	7918.72	-0.0785583	0.13098	-0.599775	0.548656	0.999954
AKAP13	37955.8	-0.10667	0.103876	-1.0269	0.304468	0.999954
AKAP17A	1557.18	-0.0542734	0.0630316	-0.86105	0.389211	0.999954
AKAP4	292.68	0.111738	0.213606	0.523105	0.600901	0.999954
AKAP5	19387.8	-0.0124192	0.139776	-0.0888507	0.929201	0.999954
AKAP6	766.37	0.0740818	0.147915	0.500839	0.616485	0.999954
AKAP7	381.886	0.0476067	0.146963	0.323937	0.745986	0.999954
AKAP8	2472.42	-0.0260248	0.0325414	-0.799744	0.423859	0.999954
AKAP8L	3290.1	-0.00779555	0.112237	-0.069456	0.944627	0.999954
AKAP9	8782.28	-0.0523295	0.0958799	-0.545782	0.585216	0.999954
AKIP1	531.063	0.0113533	0.12222	0.0928924	0.925989	0.999954
AKIRIN1	1308.39	-0.0459638	0.0802523	-0.572742	0.56682	0.999954
AKIRIN2	1397.26	-0.0524843	0.099982	-0.524937	0.599627	0.999954
AKNA	19123.4	0.169275	0.112992	1.49812	0.134103	0.999954
AKNAD1	290.038	-0.0803293	0.205798	-0.390331	0.696292	0.999954
AKR1A1	1612.58	0.118294	0.143353	0.825199	0.409259	0.999954
AKR1B1	822.736	-0.130818	0.133251	-0.981738	0.326229	0.999954
AKR1E2	2955.22	0.189814	0.207835	0.913292	0.361089	0.999954
AKR7A2	1807.31	-9.6481e-05	0.194834	-0.000495196	0.999605	0.999954
AKT1	7649.01	-0.0463549	0.102542	-0.452058	0.651227	0.999954
AKT1S1	760.355	0.0618749	0.106403	0.581513	0.560895	0.999954
AKT2	5603.29	-0.0800895	0.058589	-1.36697	0.171634	0.999954
AKT3	6457.02	-0.0388642	0.0641503	-0.605831	0.544627	0.999954
ALAD	435.749	-0.0167088	0.199795	-0.0836298	0.933351	0.999954
ALAS1	1546.71	-0.0432078	0.069976	-0.617466	0.536928	0.999954
ALAS2	472.831	-1.23802	0.962209	-1.28664	0.198218	0.999954
ALCAM	1929.7	-0.0546541	0.0794303	-0.688076	0.491405	0.999954
ALDH16A1	1711.8	-0.0344905	0.09356	-0.368646	0.712391	0.999954
ALDH18A1	1526.43	-0.00559019	0.0856517	-0.0652665	0.947962	0.999954
ALDH1A1	22548.3	-0.233629	0.271292	-0.861173	0.389143	0.999954
ALDH1A2	170.775	-0.447632	0.42442	-1.05469	0.291567	0.999954
ALDH1A3	1465.07	0.215929	0.148366	1.45538	0.145563	0.999954
ALDH1L2	8879	-0.105604	0.153747	-0.686868	0.492166	0.999954
ALDH2	11038.8	-0.0243261	0.131781	-0.184595	0.853547	0.999954
ALDH3A2	2202.41	0.0281786	0.0830871	0.339146	0.7345	0.999954
ALDH3B1	543.102	0.432272	0.245573	1.76026	0.0783643	0.999954
ALDH4A1	1190.43	-0.27665	0.149016	-1.85652	0.0633801	0.999954
ALDH5A1	5501.27	0.125882	0.154078	0.817001	0.413928	0.999954
ALDH6A1	2970.15	0.0861558	0.0993776	0.866954	0.385967	0.999954
ALDH7A1	2204.29	-0.0671667	0.0942954	-0.712301	0.476278	0.999954
ALDH9A1	5107.63	-0.0309837	0.0926999	-0.334237	0.738201	0.999954
ALDOA	8795.44	-0.0337478	0.109328	-0.308684	0.757562	0.999954
ALDOC	199.46	-0.0159863	0.198991	-0.080337	0.935969	0.999954
ALG1	1363.96	-0.0192761	0.111003	-0.173653	0.862138	0.999954
ALG11	1500.7	-0.0364715	0.0641811	-0.568259	0.569859	0.999954
ALG12	1195.28	-0.0930372	0.0530704	-1.75309	0.0795865	0.999954
ALG13	2723.23	-0.00702477	0.10081	-0.069683	0.944446	0.999954
ALG14	356.836	-0.0202619	0.0807044	-0.251063	0.801766	0.999954
ALG2	722.586	0.0200755	0.0814265	0.246547	0.805259	0.999954
ALG3	559.21	0.0542235	0.0854751	0.634377	0.525835	0.999954
ALG5	839.67	0.00338171	0.114122	0.0296325	0.97636	0.999954
ALG6	641.616	0.00995715	0.0825065	0.120683	0.903942	0.999954
ALG8	326.577	0.0732912	0.130427	0.561933	0.574162	0.999954
ALG9	1179.9	0.0169484	0.0765324	0.221454	0.824739	0.999954
ALKBH1	777.551	-0.0150009	0.0862343	-0.173955	0.861901	0.999954
ALKBH2	142.296	0.142978	0.148924	0.960074	0.337018	0.999954
ALKBH3	578.355	-0.00805257	0.0806555	-0.0998391	0.920472	0.999954
ALKBH4	467.808	-0.0478177	0.094784	-0.504492	0.613916	0.999954
ALKBH5	4639.65	-0.0160341	0.104565	-0.153341	0.87813	0.999954
ALKBH6	319.012	0.0551592	0.145158	0.379995	0.703949	0.999954
ALKBH7	328.496	-0.114752	0.123644	-0.92809	0.353361	0.999954
ALKBH8	1112.79	0.079451	0.13084	0.607236	0.543694	0.999954
ALMS1	7665.42	0.0937496	0.119353	0.785485	0.432169	0.999954
ALOX12B	181.348	-0.0264469	0.205514	-0.128687	0.897605	0.999954
ALOX15	270.597	-0.574023	0.40104	-1.43133	0.152335	0.999954
ALOX5	5418.86	0.223389	0.139859	1.59724	0.110213	0.999954
ALPK1	1514.37	-0.00795849	0.141624	-0.0561945	0.955187	0.999954
ALPK3	1615.13	0.0494206	0.194577	0.25399	0.799503	0.999954
ALPL	302.319	0.0505964	0.277028	0.18264	0.85508	0.999954
ALS2	1669.4	0.086902	0.0967556	0.89816	0.3691	0.999954
ALS2CL	2623.43	0.0388455	0.147946	0.262566	0.792885	0.999954
ALYREF	863.395	-0.0907984	0.119991	-0.756708	0.449225	0.999954
AMACR	503.462	0.078031	0.141868	0.550025	0.582302	0.999954
AMBRA1	4800.92	0.0066635	0.0634381	0.105039	0.916345	0.999954
AMD1	3779.02	0.0246096	0.0927677	0.265282	0.790793	0.999954
AMDHD1	62.7336	-0.0707719	0.215305	-0.328705	0.742379	0.999954
AMDHD2	1082.97	-0.0520988	0.0953895	-0.546169	0.58495	0.999954
AMER1	3855.4	-0.0673749	0.0834519	-0.807351	0.419465	0.999954
AMER2	704.21	-0.0846369	0.233353	-0.362699	0.71683	0.999954
AMFR	6980.23	-0.0467597	0.0741224	-0.630844	0.528142	0.999954
AMHR2	610.431	-0.0696474	0.240005	-0.290192	0.771669	0.999954
AMIGO1	994.166	0.0453104	0.077719	0.583003	0.559891	0.999954
AMIGO2	1083.28	0.0695113	0.15425	0.450642	0.652248	0.999954
AMIGO3	157.692	0.281552	0.174869	1.61007	0.107382	0.999954
AMMECR1	652.647	-0.0664459	0.0943148	-0.704511	0.481115	0.999954
AMMECR1L	2075.05	0.00503512	0.0672811	0.0748371	0.940344	0.999954
AMN	267.792	0.0358352	0.224193	0.159841	0.873006	0.999954
AMN1	660.742	-0.138007	0.117165	-1.17789	0.238841	0.999954
AMOT	2805.04	-0.0289936	0.0780886	-0.371291	0.710421	0.999954
AMOTL1	10374.8	-0.0651339	0.0851969	-0.764511	0.444563	0.999954
AMOTL2	2722.85	-0.0147491	0.234769	-0.0628236	0.949907	0.999954
AMPD2	2152.83	-0.08399	0.0471606	-1.78094	0.0749225	0.999954
AMPD3	172.258	-0.3304	0.321111	-1.02893	0.303514	0.999954
AMPH	460.416	-0.46969	0.283545	-1.65649	0.0976228	0.999954
AMT	1263.02	0.036935	0.11142	0.331493	0.740272	0.999954
AMZ1	1395.21	-0.412428	0.233495	-1.76633	0.0773407	0.999954
AMZ2	947.742	0.0140998	0.126159	0.111762	0.911012	0.999954
ANAPC1	3802.27	-0.0149177	0.0694368	-0.214839	0.829893	0.999954
ANAPC10	508.742	-0.10715	0.10025	-1.06883	0.285147	0.999954
ANAPC11	653.204	-0.111378	0.114955	-0.968882	0.332604	0.999954
ANAPC13	321.447	0.128859	0.163361	0.788799	0.430229	0.999954
ANAPC15	593.944	-0.0759912	0.152514	-0.498257	0.618303	0.999954
ANAPC16	1464.91	0.0433482	0.105979	0.409027	0.68252	0.999954
ANAPC2	2677.44	0.0522823	0.0716422	0.72977	0.465531	0.999954
ANAPC4	1242.67	0.10124	0.0778437	1.30055	0.193412	0.999954
ANAPC5	1422.85	0.00421684	0.0536341	0.0786224	0.937333	0.999954
ANAPC7	2552.74	0.0538291	0.0371093	1.45056	0.146903	0.999954
ANGEL1	817.913	0.0229182	0.0987891	0.231992	0.816544	0.999954
ANGEL2	3968.49	0.00595431	0.0444441	0.133973	0.893424	0.999954
ANGPT1	1439.92	-0.0677121	0.113465	-0.596766	0.550663	0.999954
ANGPT4	364.332	-0.0934193	0.298356	-0.313114	0.754194	0.999954
ANGPTL1	703.635	0.460179	0.178761	2.57426	0.0100454	0.999954
ANGPTL2	6486.64	0.00579187	0.142196	0.0407317	0.96751	0.999954
ANGPTL4	487.7	0.0484592	0.282126	0.171764	0.863623	0.999954
ANGPTL6	49.0955	-0.205088	0.28273	-0.725382	0.468217	0.999954
ANK1	453.206	-0.00995953	0.195435	-0.0509608	0.959357	0.999954
ANK2	4317.58	0.252214	0.229626	1.09837	0.272043	0.999954
ANK3	1292.32	0.101039	0.165503	0.610497	0.541533	0.999954
ANKFY1	9665.69	0.0423871	0.0475139	0.892098	0.372341	0.999954
ANKH	2454.12	0.0379436	0.102908	0.368713	0.712342	0.999954
ANKIB1	3787.2	-0.0570082	0.0502958	-1.13346	0.257021	0.999954
ANKLE1	290.44	-0.0900951	0.147821	-0.609489	0.5422	0.999954
ANKLE2	4723.64	-0.129219	0.0681632	-1.89573	0.0579956	0.999954
ANKMY1	120.487	-0.0521165	0.208582	-0.249861	0.802695	0.999954
ANKMY2	1239.27	-0.110412	0.0928843	-1.1887	0.234558	0.999954
ANKRA2	478.193	0.0655216	0.0859932	0.761939	0.446096	0.999954
ANKRD10	4412.81	-0.021958	0.0787875	-0.278699	0.780476	0.999954
ANKRD11	11217.7	-0.111172	0.0823792	-1.34951	0.177173	0.999954
ANKRD12	12856.2	-0.00286737	0.060999	-0.0470068	0.962508	0.999954
ANKRD13A	5472.56	-0.094405	0.0819286	-1.15228	0.249204	0.999954
ANKRD13B	121.425	0.0343612	0.11992	0.286536	0.774468	0.999954
ANKRD13C	1987.59	0.0276045	0.0568262	0.48577	0.62713	0.999954
ANKRD13D	884.228	0.0451785	0.0965182	0.468083	0.639726	0.999954
ANKRD16	769.573	-0.0991968	0.112104	-0.884867	0.376228	0.999954
ANKRD17	12380.4	-0.0914384	0.0482542	-1.89493	0.0581013	0.999954
ANKRD2	54.7443	0.0548578	0.243213	0.225555	0.821548	0.999954
ANKRD22	149.738	0.0881796	0.243519	0.362106	0.717273	0.999954
ANKRD23	394.084	0.279522	0.157562	1.77405	0.0760553	0.999954
ANKRD24	124.892	-0.318918	0.231289	-1.37887	0.167934	0.999954
ANKRD27	3405.29	-0.0147821	0.0552901	-0.267355	0.789196	0.999954
ANKRD28	3232.58	0.0097863	0.0771121	0.12691	0.899012	0.999954
ANKRD29	162.907	-0.13586	0.165887	-0.81899	0.412792	0.999954
ANKRD33	825.06	-0.090441	0.2233	-0.40502	0.685463	0.999954
ANKRD33B	907.813	-0.107843	0.186301	-0.578862	0.562682	0.999954
ANKRD34C	509.522	-0.0414135	0.248705	-0.166516	0.867751	0.999954
ANKRD35	116.808	0.0441111	0.24303	0.181504	0.855972	0.999954
ANKRD39	433.522	0.194305	0.113892	1.70604	0.0880003	0.999954
ANKRD40	2400.01	-0.0261446	0.0662093	-0.394878	0.692933	0.999954
ANKRD40CL	50.5792	-0.0424882	0.279792	-0.151856	0.8793	0.999954
ANKRD42	2479.72	-0.0471448	0.111051	-0.424532	0.671178	0.999954
ANKRD44	10832.4	-0.00291158	0.0887713	-0.0327987	0.973835	0.999954
ANKRD45	712.438	0.0724069	0.221647	0.326677	0.743912	0.999954
ANKRD46	2085.79	0.00990516	0.121086	0.0818029	0.934803	0.999954
ANKRD49	1023.92	0.0192772	0.101392	0.190126	0.84921	0.999954
ANKRD50	3458.18	-0.097756	0.0815161	-1.19922	0.230441	0.999954
ANKRD52	4930.64	-0.00629596	0.102854	-0.0612125	0.95119	0.999954
ANKRD54	1252.18	0.027999	0.066723	0.41963	0.674756	0.999954
ANKRD63	2281.62	0.102812	0.149178	0.689189	0.490705	0.999954
ANKRD66	66.1094	-0.0869184	0.266726	-0.325871	0.744522	0.999954
ANKRD7	204.887	0.179958	0.178404	1.00871	0.313112	0.999954
ANKRD9	175.732	0.209315	0.222131	0.942307	0.346035	0.999954
ANKS1A	6905.95	0.098835	0.115333	0.856956	0.391469	0.999954
ANKS3	842.187	0.0294611	0.0871072	0.338217	0.7352	0.999954
ANKS6	287.067	-0.0928088	0.19195	-0.483506	0.628737	0.999954
ANKUB1	77.6688	-0.143284	0.231529	-0.61886	0.536008	0.999954
ANKZF1	1627.69	0.0119205	0.124416	0.0958119	0.92367	0.999954
ANLN	307.991	-0.0326046	0.163728	-0.199139	0.842154	0.999954
ANO1	264.032	0.229283	0.219456	1.04478	0.296125	0.999954
ANO10	1279.98	0.0271472	0.0799816	0.339418	0.734295	0.999954
ANO3	261.534	0.134682	0.151856	0.886907	0.375129	0.999954
ANO6	9915.16	0.0208314	0.0790349	0.263572	0.79211	0.999954
ANO8	2569.8	0.0785974	0.0887443	0.885661	0.3758	0.999954
ANOS1	598.292	-0.210625	0.152908	-1.37746	0.168371	0.999954
ANP32A	3020.29	-0.0231008	0.104784	-0.220462	0.825512	0.999954
ANP32B	3766.42	-0.0813274	0.105779	-0.768842	0.441987	0.999954
ANP32E	3644.14	-0.00811589	0.109074	-0.0744074	0.940686	0.999954
ANTKMT	524.554	-0.0921545	0.145237	-0.634509	0.525748	0.999954
ANTXR1	7616.05	-0.0555576	0.118138	-0.470277	0.638157	0.999954
ANTXR2	6470.75	0.00292931	0.0984938	0.0297411	0.976274	0.999954
ANXA1	3375.68	-0.00638893	0.225353	-0.0283508	0.977382	0.999954
ANXA11	8087.07	-0.0317062	0.0601934	-0.526739	0.598375	0.999954
ANXA2	3268.39	0.139919	0.145757	0.959943	0.337084	0.999954
ANXA3	2435.04	-0.090553	0.162581	-0.556971	0.577547	0.999954
ANXA4	1844.38	-0.0139447	0.150302	-0.0927775	0.92608	0.999954
ANXA5	9975.79	0.121384	0.131201	0.925179	0.354873	0.999954
ANXA6	7804.56	-0.0202372	0.140405	-0.144135	0.885394	0.999954
ANXA7	6974.61	-0.0669702	0.0935488	-0.715885	0.474062	0.999954
AOAH	2250.17	-0.0556559	0.255969	-0.217432	0.827872	0.999954
AOC1	578.725	-0.450196	0.344347	-1.30739	0.191079	0.999954
AOC2	1315.33	-0.0450641	0.0752431	-0.598914	0.54923	0.999954
AOC3	2356.13	0.104554	0.132723	0.787764	0.430835	0.999954
AOPEP	1475.02	0.119721	0.117314	1.02052	0.307484	0.999954
AOX1	4934.37	0.198309	0.154079	1.28706	0.198073	0.999954
AP1AR	1180.02	-0.0255385	0.0712932	-0.358217	0.720181	0.999954
AP1B1	4618.94	-0.0298623	0.0741271	-0.402853	0.687056	0.999954
AP1G1	6912.47	-0.019892	0.0358486	-0.55489	0.57897	0.999954
AP1G2	2130.71	-0.0097425	0.0693492	-0.140485	0.888277	0.999954
AP1M1	4109.13	-0.0367919	0.118115	-0.311493	0.755426	0.999954
AP1S1	1096.1	-0.0229097	0.123442	-0.185591	0.852766	0.999954
AP1S2	2922.1	-0.111837	0.111679	-1.00142	0.316624	0.999954
AP1S3	510.184	-0.151836	0.159033	-0.954746	0.339706	0.999954
AP2A1	3050.07	-0.0535029	0.0645159	-0.829298	0.406936	0.999954
AP2A2	4578.6	0.0410589	0.073814	0.556249	0.578041	0.999954
AP2B1	7766.05	-0.0210195	0.0553187	-0.379972	0.703966	0.999954
AP2M1	8036.47	-0.0113634	0.0876227	-0.129686	0.896815	0.999954
AP2S1	649.82	-0.0660143	0.141438	-0.466736	0.640689	0.999954
AP3B1	4562.86	-0.0431268	0.0458607	-0.940387	0.347019	0.999954
AP3D1	9179.4	-0.0178503	0.0539427	-0.330913	0.74071	0.999954
AP3M1	3924.82	-0.0407102	0.0589875	-0.69015	0.4901	0.999954
AP3M2	200.082	0.150239	0.213197	0.704695	0.481	0.999954
AP3S1	1110.73	-0.100046	0.159044	-0.629042	0.529321	0.999954
AP4B1	1741.11	0.0355162	0.0932094	0.381036	0.703176	0.999954
AP4E1	4092.27	-0.0274352	0.0359683	-0.762758	0.445608	0.999954
AP4M1	470.354	-0.0173065	0.0947254	-0.182702	0.855032	0.999954
AP4S1	380.005	-0.0220632	0.0969873	-0.227485	0.820047	0.999954
AP5B1	1047.64	0.00650154	0.125449	0.0518262	0.958667	0.999954
AP5M1	4421.57	0.0480793	0.0428666	1.1216	0.262031	0.999954
AP5S1	663.882	0.0765201	0.105	0.728764	0.466146	0.999954
AP5Z1	2530.02	0.000299893	0.0702527	0.00426877	0.996594	0.999954
APAF1	3568.3	-0.00627284	0.063812	-0.098302	0.921692	0.999954
APBA1	1138.83	0.0473097	0.204025	0.231882	0.81663	0.999954
APBA3	1276.23	0.00528625	0.0760748	0.0694875	0.944602	0.999954
APBB1	886.093	0.0561489	0.0913069	0.614947	0.53859	0.999954
APBB2	2595.29	-0.0812147	0.0857397	-0.947223	0.343525	0.999954
APBB3	822.633	0.161107	0.108355	1.48685	0.137055	0.999954
APC	8083.16	-0.0525428	0.0549584	-0.956048	0.339048	0.999954
APC2	888.128	0.0146075	0.159402	0.0916392	0.926985	0.999954
APCDD1	3102.82	-0.0144864	0.167268	-0.0866064	0.930984	0.999954
APEH	2082.13	0.0289563	0.0632707	0.457657	0.647199	0.999954
APEX1	1409	-0.0603099	0.141322	-0.426754	0.669558	0.999954
APEX2	942.108	0.0318812	0.107534	0.296475	0.766868	0.999954
APH1A	2523.84	-0.0271399	0.082667	-0.328304	0.742682	0.999954
APH1B	1004.55	0.0683392	0.115268	0.592871	0.553267	0.999954
API5	5351.29	-0.0326449	0.0839729	-0.388755	0.697457	0.999954
APLF	4623.73	-0.148372	0.129317	-1.14735	0.251236	0.999954
APLN	352.675	-0.134609	0.229643	-0.586167	0.557763	0.999954
APLNR	2898.25	0.15753	0.277954	0.56675	0.570884	0.999954
APLP1	484.696	0.18971	0.100377	1.88997	0.0587616	0.999954
APLP2	36550.9	-0.139742	0.188143	-0.742741	0.457638	0.999954
APOA1	1702.86	-0.100118	0.167633	-0.597248	0.550342	0.999954
APOBEC3F	1843.55	-0.116421	0.0941408	-1.23666	0.216212	0.999954
APOBR	2531.76	-0.085076	0.1385	-0.614266	0.53904	0.999954
APOD	162.506	-0.525673	0.294231	-1.7866	0.074002	0.999954
APOE	13177.9	-0.0175711	0.233146	-0.0753651	0.939924	0.999954
APOLD1	267.984	0.00023939	0.225209	0.00106297	0.999152	0.999954
APOM	207.883	-0.167064	0.126345	-1.32228	0.186074	0.999954
APOO	203.621	0.131563	0.122697	1.07225	0.283607	0.999954
APOOL	352.301	-0.0712326	0.133707	-0.532749	0.594207	0.999954
APPBP2	6205.59	-0.0321018	0.0640018	-0.501577	0.615965	0.999954
APPL1	7391.28	-0.0207838	0.0603673	-0.344289	0.730629	0.999954
APPL2	2040.96	-0.0166697	0.0831201	-0.200549	0.841051	0.999954
APRT	1040.4	0.000234738	0.0940237	0.00249658	0.998008	0.999954
APTX	227.919	0.060596	0.17187	0.352569	0.724412	0.999954
AQP1	1015.16	0.202985	0.171895	1.18087	0.237656	0.999954
AQP11	62.5477	-0.196845	0.305469	-0.644405	0.519313	0.999954
AQP3	7844.77	-0.0537206	0.16548	-0.324635	0.745458	0.999954
AQP4	315.483	0.0697213	0.215668	0.323281	0.746482	0.999954
AQR	5660.32	-0.0290762	0.0419342	-0.693377	0.488073	0.999954
AR	81.0844	-0.146779	0.265499	-0.552842	0.580372	0.999954
ARAF	2777.04	0.00323316	0.06521	0.0495807	0.960457	0.999954
ARAP1	10298	-0.022452	0.0402051	-0.558436	0.576547	0.999954
ARAP2	18902.5	0.107685	0.158327	0.680144	0.496413	0.999954
ARAP3	2119.74	0.0870689	0.0994093	0.875863	0.381105	0.999954
ARCN1	9284.96	-0.070288	0.07235	-0.971499	0.3313	0.999954
AREL1	3532.76	-0.0515898	0.0550004	-0.93799	0.34825	0.999954
ARF1	11047.6	0.0323715	0.0831167	0.38947	0.696928	0.999954
ARF3	5457.75	0.037959	0.108967	0.348354	0.727574	0.999954
ARF4	2769.59	-0.0404596	0.0952256	-0.424881	0.670923	0.999954
ARF5	448.542	-0.160166	0.103395	-1.54908	0.121364	0.999954
ARF6	7428.19	-0.0035962	0.136583	-0.0263298	0.978994	0.999954
ARFGAP2	3315.09	0.0229853	0.0543215	0.423135	0.672196	0.999954
ARFGAP3	2064.6	0.0845043	0.0995341	0.848998	0.395882	0.999954
ARFGEF1	8049.12	-0.0388121	0.0400037	-0.970212	0.331941	0.999954
ARFGEF2	4931.44	0.00612843	0.0633124	0.0967966	0.922888	0.999954
ARFGEF3	403.602	0.123812	0.183693	0.674016	0.500301	0.999954
ARFIP1	1553.86	-0.0118521	0.0527882	-0.224522	0.822351	0.999954
ARFIP2	1014.75	0.0252163	0.084705	0.297695	0.765936	0.999954
ARFRP1	1571.54	0.0720413	0.0753067	0.956639	0.33875	0.999954
ARG2	122.883	-0.020705	0.23011	-0.0899787	0.928304	0.999954
ARGLU1	15940.1	-0.0713294	0.103853	-0.686833	0.492188	0.999954
ARHGAP1	4549.25	-0.0533002	0.0718159	-0.742179	0.457979	0.999954
ARHGAP10	5388.96	-0.151962	0.167101	-0.909401	0.363138	0.999954
ARHGAP11A	392.11	-0.13489	0.187732	-0.718526	0.472433	0.999954
ARHGAP12	3710.22	-0.00399076	0.0837782	-0.0476348	0.962007	0.999954
ARHGAP15	2840.45	-0.0519805	0.0948041	-0.548293	0.58349	0.999954
ARHGAP17	8890.29	-0.169876	0.0731173	-2.32333	0.0201613	0.999954
ARHGAP18	4167.75	-0.14226	0.128475	-1.10729	0.268167	0.999954
ARHGAP19	1136.25	-0.0109625	0.0709483	-0.154513	0.877205	0.999954
ARHGAP21	3027.05	0.0558202	0.0709593	0.786651	0.431486	0.999954
ARHGAP22	584.784	-0.0734665	0.109557	-0.67058	0.502488	0.999954
ARHGAP23	1792.01	-0.0453027	0.0741127	-0.611267	0.541023	0.999954
ARHGAP24	2417.08	0.0247943	0.09313	0.266233	0.79006	0.999954
ARHGAP25	5440.35	-0.012221	0.0960394	-0.12725	0.898742	0.999954
ARHGAP26	6378.4	0.209545	0.117023	1.79063	0.0733519	0.999954
ARHGAP27	4738.63	0.0593116	0.0805631	0.736213	0.461601	0.999954
ARHGAP28	1615.78	-0.105221	0.148561	-0.708271	0.478777	0.999954
ARHGAP29	5118.31	-0.0976086	0.0951189	-1.02617	0.30481	0.999954
ARHGAP30	11619.8	-0.017497	0.102306	-0.171025	0.864204	0.999954
ARHGAP31	8649.35	-0.00321487	0.0614076	-0.0523529	0.958247	0.999954
ARHGAP32	1905.87	-0.146874	0.146662	-1.00144	0.316612	0.999954
ARHGAP33	211.875	0.0610369	0.172664	0.353501	0.723713	0.999954
ARHGAP35	7511.32	-0.00389424	0.0591362	-0.065852	0.947496	0.999954
ARHGAP39	4151.12	-0.15089	0.149499	-1.00931	0.312828	0.999954
ARHGAP4	7187.62	-0.00730874	0.0642833	-0.113696	0.909479	0.999954
ARHGAP42	4002.78	-0.191918	0.13213	-1.45249	0.146365	0.999954
ARHGAP44	122.228	-0.0177605	0.125442	-0.141583	0.887409	0.999954
ARHGAP45	9098.29	-0.0511788	0.0871855	-0.58701	0.557197	0.999954
ARHGAP5	20298.8	-0.139647	0.17274	-0.80842	0.418849	0.999954
ARHGAP6	1047.57	-0.071503	0.109789	-0.651276	0.514868	0.999954
ARHGAP8	33.8773	0.0281467	0.241629	0.116487	0.907266	0.999954
ARHGAP9	3380.94	-0.00441801	0.141792	-0.0311584	0.975143	0.999954
ARHGDIA	15768.7	-0.0591031	0.0916299	-0.64502	0.518914	0.999954
ARHGDIB	10328.1	-0.116003	0.157466	-0.736686	0.461313	0.999954
ARHGDIG	26.1137	0.0581941	0.319226	0.182298	0.855349	0.999954
ARHGEF1	13642.5	-0.022647	0.0818382	-0.276729	0.781988	0.999954
ARHGEF10	1235.82	0.10809	0.0960564	1.12528	0.260471	0.999954
ARHGEF10L	1579.66	0.262955	0.114742	2.29171	0.0219224	0.999954
ARHGEF11	4020.13	0.113696	0.0759859	1.49628	0.13458	0.999954
ARHGEF12	7644.89	-0.00333931	0.0581298	-0.0574456	0.95419	0.999954
ARHGEF15	480.651	0.125726	0.132887	0.946116	0.344089	0.999954
ARHGEF17	3854.54	0.134885	0.111191	1.21309	0.225096	0.999954
ARHGEF18	11487.1	0.071399	0.0855589	0.834501	0.403999	0.999954
ARHGEF19	570.05	0.00518359	0.181612	0.0285421	0.97723	0.999954
ARHGEF2	12775.4	0.0237567	0.0373082	0.636769	0.524276	0.999954
ARHGEF25	2947.5	0.116616	0.144253	0.808416	0.418851	0.999954
ARHGEF26	485.905	0.330434	0.172284	1.91796	0.0551163	0.999954
ARHGEF3	2823.25	0.133697	0.098976	1.3508	0.176758	0.999954
ARHGEF37	220.606	0.26354	0.170114	1.54919	0.121335	0.999954
ARHGEF39	193.838	-0.00937076	0.183309	-0.05112	0.95923	0.999954
ARHGEF4	264.975	-0.311595	0.349074	-0.892632	0.372054	0.999954
ARHGEF40	4826.62	0.18092	0.137346	1.31726	0.18775	0.999954
ARHGEF6	6921.6	-0.0430729	0.0898323	-0.479481	0.631597	0.999954
ARHGEF7	5103.5	0.00738118	0.0532813	0.138532	0.88982	0.999954
ARHGEF9	583.068	-0.0198848	0.123924	-0.160459	0.872519	0.999954
ARID1A	23374.2	-0.13485	0.0714699	-1.88681	0.0591862	0.999954
ARID1B	8620.69	-0.075322	0.0553694	-1.36036	0.173718	0.999954
ARID2	5443.22	-0.0648587	0.0588054	-1.10294	0.270054	0.999954
ARID3A	2591.76	-0.0367687	0.0903115	-0.407132	0.683911	0.999954
ARID3B	964.918	0.000215105	0.0726186	0.00296212	0.997637	0.999954
ARID4A	6121.76	-0.014955	0.0683103	-0.218927	0.826707	0.999954
ARID4B	6074.37	-0.0981622	0.0717486	-1.36814	0.171268	0.999954
ARID5A	1466.63	0.0585247	0.170002	0.344259	0.730651	0.999954
ARID5B	8162.03	-0.186657	0.087641	-2.12979	0.0331886	0.999954
ARIH1	7603.79	-0.0451044	0.0562447	-0.801932	0.422592	0.999954
ARIH2	3475.6	0.00571873	0.0673571	0.0849016	0.93234	0.999954
ARL1	3278.63	0.0509475	0.0916644	0.555805	0.578344	0.999954
ARL10	564.643	-0.0817447	0.125668	-0.65048	0.515382	0.999954
ARL11	1477.04	0.131097	0.155937	0.840707	0.400512	0.999954
ARL13B	750.302	0.019404	0.0827537	0.234479	0.814613	0.999954
ARL14EPL	74.4888	0.128796	0.319508	0.403107	0.686869	0.999954
ARL15	845.979	-0.056665	0.0639033	-0.88673	0.375224	0.999954
ARL16	1039.66	-0.00270832	0.0897316	-0.0301824	0.975922	0.999954
ARL2	607.683	-0.0993073	0.130358	-0.761806	0.446176	0.999954
ARL2BP	456.193	-0.0879429	0.121923	-0.721297	0.470727	0.999954
ARL3	262.62	0.0109884	0.148139	0.0741758	0.940871	0.999954
ARL4A	447.232	-0.114821	0.15148	-0.757991	0.448456	0.999954
ARL4C	581.176	-0.152686	0.165569	-0.922192	0.356428	0.999954
ARL4D	50.5913	0.183951	0.453133	0.405954	0.684776	0.999954
ARL5A	13111.5	-0.269514	0.118682	-2.2709	0.0231528	0.999954
ARL5B	2484.62	0.00857372	0.0824605	0.103974	0.91719	0.999954
ARL5C	512.99	-0.35094	0.27459	-1.27805	0.201232	0.999954
ARL6	466.178	0.0304086	0.135294	0.22476	0.822166	0.999954
ARL6IP1	7143.81	0.0427702	0.108818	0.393042	0.694288	0.999954
ARL6IP4	616.207	0.033426	0.0918806	0.363798	0.716009	0.999954
ARL6IP5	1867.84	0.112576	0.109205	1.03087	0.302602	0.999954
ARL6IP6	1118.64	-0.0272556	0.0942057	-0.289319	0.772337	0.999954
ARL8A	1531.48	-0.02991	0.0696885	-0.429195	0.667782	0.999954
ARL8B	1255.1	0.0203069	0.106894	0.189971	0.849332	0.999954
ARMC1	2323.26	-0.0371637	0.0586662	-0.633477	0.526422	0.999954
ARMC10	4799.52	-0.0136476	0.0561046	-0.243252	0.80781	0.999954
ARMC12	2194.89	-0.0425747	0.175293	-0.242877	0.808101	0.999954
ARMC2	349.801	0.0776477	0.127162	0.610621	0.541451	0.999954
ARMC5	649.563	0.0413672	0.0961812	0.430097	0.667125	0.999954
ARMC6	411.72	-0.000184721	0.0888878	-0.00207814	0.998342	0.999954
ARMC7	901.912	0.0135975	0.102046	0.133248	0.893997	0.999954
ARMC8	2629.87	0.0260107	0.0971959	0.267611	0.788999	0.999954
ARMC9	342.528	-0.161353	0.119121	-1.35453	0.175568	0.999954
ARMCX1	542.424	-0.00372219	0.125635	-0.029627	0.976365	0.999954
ARMCX2	1210.28	-0.0560123	0.123937	-0.45194	0.651312	0.999954
ARMCX3	6231.93	0.0224066	0.0559858	0.40022	0.688995	0.999954
ARMCX5	696.151	0.0899469	0.104061	0.864364	0.387388	0.999954
ARMH1	236.765	0.0947113	0.221764	0.427081	0.66932	0.999954
ARMH2	31.7395	-0.137851	0.355624	-0.387631	0.698289	0.999954
ARMH3	1912.46	-0.0120851	0.0715616	-0.168877	0.865894	0.999954
ARMH4	484.479	-0.00890619	0.0888783	-0.100207	0.92018	0.999954
ARMT1	300.134	0.19385	0.122406	1.58366	0.113271	0.999954
ARNT	2860.53	-0.139995	0.0432883	-3.23401	0.00122066	0.999954
ARNT2	386.367	-0.207013	0.22704	-0.91179	0.361879	0.999954
ARNTL	1047.77	0.0183268	0.104552	0.175289	0.860852	0.999954
ARNTL2	433.21	0.00701142	0.189957	0.0369105	0.970556	0.999954
ARPC1A	3106.12	0.00589965	0.0645095	0.0914539	0.927132	0.999954
ARPC1B	11747.5	-0.27343	0.153805	-1.77777	0.0754421	0.999954
ARPC2	12917.4	-0.058598	0.107976	-0.542696	0.587339	0.999954
ARPC3	4395.65	0.0194447	0.117535	0.165438	0.868599	0.999954
ARPC4	3603.56	-0.0175355	0.126464	-0.138661	0.889718	0.999954
ARPC5	6371.36	-0.0643226	0.100321	-0.641167	0.521414	0.999954
ARPC5L	1468.46	-0.0900057	0.152894	-0.588679	0.556076	0.999954
ARPIN	1187.05	0.0294901	0.112675	0.261727	0.793532	0.999954
ARPP19	6780.77	0.0163388	0.0913169	0.178924	0.857997	0.999954
ARPP21	120.283	-0.382609	0.265977	-1.43851	0.15029	0.999954
ARRB1	24423.7	0.124906	0.110289	1.13254	0.257407	0.999954
ARRB2	2213.54	0.0285984	0.0702893	0.406867	0.684105	0.999954
ARRDC1	1973.66	-0.0447957	0.0544781	-0.822271	0.410923	0.999954
ARRDC2	2949.1	-0.127464	0.222582	-0.57266	0.566875	0.999954
ARRDC3	13552.9	0.101551	0.13385	0.758694	0.448036	0.999954
ARRDC4	2562.03	-0.0683041	0.117389	-0.58186	0.560661	0.999954
ARRDC5	653.415	-0.0897716	0.125846	-0.713344	0.475633	0.999954
ARSA	970.566	-0.0423141	0.125072	-0.338318	0.735124	0.999954
ARSB	3482.26	-0.296548	0.109301	-2.71314	0.00666483	0.999954
ARSD	317.277	-0.131857	0.362057	-0.36419	0.715716	0.999954
ARSG	2099.03	0.118405	0.155714	0.760397	0.447017	0.999954
ARSH	297.535	-0.112936	0.240759	-0.469085	0.639009	0.999954
ARSJ	494.027	-0.106165	0.221652	-0.47897	0.63196	0.999954
ARSK	337.115	0.132478	0.147696	0.896962	0.369739	0.999954
ARSL	139.491	-0.0277857	0.199486	-0.139287	0.889224	0.999954
ART3	715.971	0.322011	0.409341	0.786657	0.431483	0.999954
ART4	2394.71	-0.161854	0.12738	-1.27064	0.203856	0.999954
ARV1	681.574	-0.162938	0.166543	-0.978355	0.327899	0.999954
ARVCF	1084.88	0.199719	0.1308	1.5269	0.126787	0.999954
AS3MT	408.042	0.0135615	0.155325	0.087311	0.930424	0.999954
ASAH1	3515.31	-0.0306739	0.0872447	-0.351585	0.72515	0.999954
ASAP1	6340.53	-0.0869906	0.075293	-1.15536	0.247943	0.999954
ASAP2	2406.74	-0.0819789	0.068457	-1.19752	0.231102	0.999954
ASAP3	523.12	0.146096	0.116626	1.25268	0.210321	0.999954
ASB1	3614.06	-0.0222319	0.113708	-0.195517	0.844989	0.999954
ASB11	258.664	0.149018	0.15335	0.971753	0.331173	0.999954
ASB12	60.1599	0.0202158	0.177921	0.113623	0.909537	0.999954
ASB13	358.25	0.0698433	0.129926	0.537561	0.59088	0.999954
ASB15	657.088	0.00180823	0.242974	0.00744207	0.994062	0.999954
ASB18	229.599	-0.117505	0.291959	-0.40247	0.687338	0.999954
ASB2	876.218	0.308293	0.193146	1.59616	0.110453	0.999954
ASB3	1911.1	-0.0638765	0.0450959	-1.41646	0.156642	0.999954
ASB6	889.705	-0.0489408	0.0991849	-0.49343	0.621709	0.999954
ASB7	2984.65	0.0196841	0.0678086	0.29029	0.771594	0.999954
ASB8	1992.74	-0.00857868	0.0847307	-0.101246	0.919355	0.999954
ASB9	81.6809	0.102095	0.215174	0.474476	0.63516	0.999954
ASCC1	1556.97	0.0881805	0.132707	0.664475	0.506386	0.999954
ASCC2	2581.73	0.0408898	0.059583	0.686267	0.492545	0.999954
ASCC3	3958.86	0.000105693	0.0669801	0.00157797	0.998741	0.999954
ASDURF	428.849	-0.0904833	0.226906	-0.39877	0.690062	0.999954
ASF1A	531.32	-0.136052	0.0843774	-1.61242	0.10687	0.999954
ASF1B	370.07	-0.298978	0.164225	-1.82054	0.0686767	0.999954
ASGR2	87.6461	-0.114063	0.335414	-0.340067	0.733806	0.999954
ASH1L	18919.3	-0.00953594	0.0808095	-0.118005	0.906064	0.999954
ASH2L	2192.07	-0.081808	0.0507577	-1.61173	0.10702	0.999954
ASIC4	234.596	-0.0211462	0.175703	-0.120352	0.904204	0.999954
ASIP	3742.78	-0.286444	0.249932	-1.14609	0.25176	0.999954
ASL	468.818	0.173842	0.108221	1.60636	0.108194	0.999954
ASMTL	1090.2	-0.0620076	0.143257	-0.432842	0.66513	0.999954
ASNS	558.632	-0.00112379	0.13232	-0.00849295	0.993224	0.999954
ASNSD1	2458.94	-0.0780157	0.156262	-0.499262	0.617595	0.999954
ASPA	1132.54	0.586249	0.494894	1.18459	0.236178	0.999954
ASPH	7167.05	-0.0826442	0.128061	-0.645352	0.518699	0.999954
ASPHD2	685.762	0.0167864	0.188537	0.0890349	0.929054	0.999954
ASPM	675.322	-0.0835467	0.19574	-0.426825	0.669507	0.999954
ASPN	772.761	-0.413826	0.216054	-1.91538	0.0554438	0.999954
ASPSCR1	2235.7	0.0161187	0.0386619	0.416914	0.676741	0.999954
ASRGL1	1208.58	-0.105205	0.203566	-0.516809	0.605289	0.999954
ASS1	222.161	0.00707363	0.156684	0.0451458	0.963991	0.999954
ASTE1	1439.26	0.0672429	0.162688	0.413324	0.679369	0.999954
ASTN1	1732.92	0.00494536	0.122742	0.0402907	0.967861	0.999954
ASTN2	223.079	0.17128	0.19914	0.860099	0.389734	0.999954
ASXL1	6845.59	-0.0308474	0.0684402	-0.450721	0.652191	0.999954
ASXL2	10795.5	-0.0736653	0.057192	-1.28803	0.197734	0.999954
ATAD1	3523.89	-0.000226252	0.0825589	-0.00274049	0.997813	0.999954
ATAD2	2482.29	-0.0388907	0.0710036	-0.547728	0.583878	0.999954
ATAD2B	4801.53	-0.0495011	0.0742979	-0.666251	0.50525	0.999954
ATAD5	736.175	0.0510463	0.0982923	0.519332	0.603529	0.999954
ATAT1	1518.27	-0.0496005	0.0987482	-0.502293	0.615461	0.999954
ATCAY	274.563	-0.0333097	0.278017	-0.119811	0.904632	0.999954
ATE1	6372.19	0.123023	0.0914947	1.34459	0.178759	0.999954
ATF1	1909.24	-0.0280575	0.0735007	-0.381731	0.702661	0.999954
ATF2	4992.15	-0.052209	0.0478262	-1.09164	0.274991	0.999954
ATF3	428.11	-0.0514323	0.278739	-0.184518	0.853607	0.999954
ATF4	11152.8	0.0047801	0.100459	0.0475826	0.962049	0.999954
ATF5	604.594	0.0426548	0.202117	0.21104	0.832856	0.999954
ATF6	5146.23	-0.022545	0.0729346	-0.309112	0.757236	0.999954
ATF6B	3224.51	0.0330352	0.0432332	0.764117	0.444797	0.999954
ATG10	349.464	-0.0180891	0.112768	-0.160409	0.872559	0.999954
ATG101	650.616	0.0344208	0.0917547	0.37514	0.707557	0.999954
ATG12	1776.51	-0.0137432	0.0777265	-0.176814	0.859654	0.999954
ATG13	4142.06	0.00562292	0.068518	0.0820649	0.934595	0.999954
ATG14	1252.51	-0.0304334	0.073366	-0.414816	0.678277	0.999954
ATG16L1	1988.14	0.0190345	0.0926171	0.205518	0.837168	0.999954
ATG16L2	4335.9	0.00758616	0.121902	0.0622315	0.950378	0.999954
ATG2A	7206.24	0.0184848	0.0809902	0.228235	0.819463	0.999954
ATG2B	4408.04	0.0108032	0.0935309	0.115504	0.908046	0.999954
ATG3	2654.02	-0.0379569	0.0727885	-0.521468	0.602041	0.999954
ATG4A	1419.21	0.0206508	0.156877	0.131637	0.895272	0.999954
ATG4B	1611.89	-0.0730903	0.0923098	-0.791794	0.428481	0.999954
ATG4C	1549.81	0.106298	0.104411	1.01807	0.308643	0.999954
ATG4D	1084.96	-0.061746	0.0732074	-0.84344	0.398982	0.999954
ATG5	1461.17	-0.0281018	0.0518788	-0.541683	0.588037	0.999954
ATG7	1276.72	-0.0462939	0.108626	-0.426176	0.669979	0.999954
ATG9A	2086.6	0.00401541	0.058363	0.0688006	0.945148	0.999954
ATIC	1292	-0.00939452	0.076189	-0.123305	0.901865	0.999954
ATL2	5866.08	0.383734	0.124849	3.07357	0.00211511	0.999954
ATL3	7480.58	-0.0877528	0.055953	-1.56833	0.116804	0.999954
ATM	5938.69	0.0215309	0.0826421	0.260532	0.794454	0.999954
ATMIN	2248.52	0.0169802	0.109278	0.155386	0.876517	0.999954
ATN1	9056.63	0.00774558	0.0823198	0.0940914	0.925037	0.999954
ATOH8	1014.07	0.0266335	0.100165	0.265897	0.790318	0.999954
ATOX1	1052.2	0.0749993	0.164865	0.454914	0.649171	0.999954
ATP10A	274.65	-0.129166	0.208504	-0.619488	0.535595	0.999954
ATP10D	7714.34	-0.0823189	0.145761	-0.564752	0.572242	0.999954
ATP11A	6250.84	0.0344419	0.10979	0.313707	0.753744	0.999954
ATP11B	4179.3	-0.0480444	0.0475527	-1.01034	0.312333	0.999954
ATP11C	4003.56	-0.124928	0.097999	-1.27479	0.202384	0.999954
ATP13A1	3408.01	-0.0622281	0.0708298	-0.878558	0.379641	0.999954
ATP13A2	2032.91	-0.0254664	0.100906	-0.252377	0.80075	0.999954
ATP13A3	10694.8	-0.128763	0.0580553	-2.21793	0.0265595	0.999954
ATP1A1	8036.34	-0.0315823	0.0790857	-0.399343	0.689641	0.999954
ATP1A2	2541.58	0.0931955	0.234076	0.398142	0.690526	0.999954
ATP1B1	4494.62	-0.0748232	0.106993	-0.69933	0.484346	0.999954
ATP1B2	234.483	-0.221599	0.118952	-1.86293	0.0624727	0.999954
ATP1B3	1368.85	-0.0803237	0.097714	-0.822028	0.411061	0.999954
ATP1B4	174.229	-0.0546996	0.23453	-0.233231	0.815582	0.999954
ATP23	558.389	0.0620694	0.146987	0.422279	0.672822	0.999954
ATP2A1	2952.2	0.183946	0.282067	0.652135	0.514314	0.999954
ATP2A2	11526.3	-0.0472479	0.0590443	-0.800212	0.423588	0.999954
ATP2A3	13554.6	0.0274224	0.0915346	0.299584	0.764494	0.999954
ATP2B1	12132.4	0.0149156	0.0499983	0.298323	0.765457	0.999954
ATP2B2	411.57	-0.430125	0.558771	-0.76977	0.441436	0.999954
ATP2B3	295.903	-0.0297642	0.183436	-0.16226	0.871101	0.999954
ATP2C1	5613.71	-0.0444851	0.0619399	-0.718199	0.472635	0.999954
ATP4A	121.297	-0.1292	0.290949	-0.444064	0.656996	0.999954
ATP5F1A	9306.65	-0.0806821	0.10901	-0.740138	0.459216	0.999954
ATP5F1B	13135.7	0.0192939	0.118754	0.16247	0.870936	0.999954
ATP5F1C	3738.89	0.0269562	0.0756338	0.356403	0.721539	0.999954
ATP5F1D	2332.94	-0.0515963	0.128751	-0.400745	0.688608	0.999954
ATP5F1E	2309.29	-0.131617	0.147027	-0.89519	0.370685	0.999954
ATP5IF1	833.101	-0.210279	0.267637	-0.785689	0.432049	0.999954
ATP5MC1	648.647	-0.0112008	0.103155	-0.108582	0.913534	0.999954
ATP5MC2	5124.01	-0.0376949	0.117588	-0.320567	0.748539	0.999954
ATP5MC3	2069.6	-0.0604284	0.1484	-0.4072	0.683861	0.999954
ATP5ME	668.496	-0.112018	0.196065	-0.571332	0.567775	0.999954
ATP5MF	1158.67	0.037773	0.180903	0.208803	0.834602	0.999954
ATP5MG	3750.67	-0.0851054	0.12937	-0.657844	0.510639	0.999954
ATP5MK	702.168	-0.0150481	0.13229	-0.113751	0.909435	0.999954
ATP5PB	1973.03	-0.0508919	0.164872	-0.308676	0.757568	0.999954
ATP5PD	843.69	-0.0220962	0.164038	-0.134702	0.892848	0.999954
ATP5PF	1674.2	-0.0891307	0.132272	-0.673843	0.500411	0.999954
ATP5PO	1739.24	0.0835738	0.137758	0.60667	0.54407	0.999954
ATP6AP1	4984.87	0.00760587	0.103163	0.0737269	0.941228	0.999954
ATP6AP2	3095.1	-0.0726634	0.10227	-0.710506	0.477391	0.999954
ATP6V0A1	2934.37	-0.0102587	0.0643225	-0.159488	0.873284	0.999954
ATP6V0A2	2801.71	-0.048072	0.0824555	-0.583006	0.55989	0.999954
ATP6V0A4	554.044	-0.327182	0.241641	-1.354	0.175737	0.999954
ATP6V0B	2122.58	0.0306462	0.115976	0.264246	0.791591	0.999954
ATP6V0C	2199.08	-0.0790857	0.110916	-0.713024	0.475831	0.999954
ATP6V0D1	1751.43	-0.0370419	0.0847564	-0.43704	0.662082	0.999954
ATP6V0E1	2377.28	-0.0314328	0.0993859	-0.31627	0.751797	0.999954
ATP6V0E2	718.789	-0.10992	0.09563	-1.14943	0.250378	0.999954
ATP6V1A	3729.68	0.00899216	0.107584	0.0835825	0.933388	0.999954
ATP6V1B2	3007.31	-0.0682046	0.110446	-0.61754	0.536878	0.999954
ATP6V1C1	2172.89	-0.0304778	0.067871	-0.449055	0.653392	0.999954
ATP6V1C2	51.9525	-0.525123	0.205466	-2.55576	0.0105955	0.999954
ATP6V1D	1551.78	-0.00292513	0.105984	-0.0275999	0.977981	0.999954
ATP6V1E1	1885.39	-0.0945543	0.0880904	-1.07338	0.283101	0.999954
ATP6V1E2	156.7	-0.0300673	0.198936	-0.151141	0.879864	0.999954
ATP6V1F	908.473	0.0116062	0.129463	0.0896492	0.928566	0.999954
ATP6V1FNB	27.9976	0.523303	0.335622	1.55921	0.118948	0.999954
ATP6V1G1	3468.42	-0.110019	0.131039	-0.839586	0.40114	0.999954
ATP6V1H	1429.34	0.0318653	0.0677399	0.470407	0.638064	0.999954
ATP7A	2705.23	-0.111031	0.0461266	-2.40708	0.0160805	0.999954
ATP8A1	6991.75	0.00559573	0.121594	0.0460196	0.963295	0.999954
ATP8B1	200.395	-0.0591072	0.209535	-0.282087	0.777876	0.999954
ATP8B2	7607.93	-0.0654272	0.0850566	-0.76922	0.441763	0.999954
ATP8B3	213.922	-0.00717307	0.19008	-0.0377372	0.969897	0.999954
ATP8B4	1377.85	-0.162997	0.191724	-0.850165	0.395233	0.999954
ATP9A	1747.66	0.066606	0.094136	0.70755	0.479224	0.999954
ATP9B	3480.16	-0.00343944	0.0750563	-0.0458247	0.96345	0.999954
ATPAF1	1494	0.0253643	0.0721191	0.351699	0.725064	0.999954
ATPAF2	536.383	-0.0546296	0.0801136	-0.681901	0.495301	0.999954
ATPSCKMT	1302.72	-0.065284	0.0827474	-0.788956	0.430138	0.999954
ATR	2654.41	-0.0160551	0.0754558	-0.212775	0.831502	0.999954
ATRAID	1102.41	0.00646693	0.069492	0.0930601	0.925856	0.999954
ATRN	4540.64	-0.0751571	0.0510972	-1.47086	0.141328	0.999954
ATRNL1	958.342	0.176548	0.236805	0.745542	0.455944	0.999954
ATRX	14933.5	-0.0436315	0.0727605	-0.599659	0.548734	0.999954
ATXN1	6390.99	-0.0401561	0.0804758	-0.498983	0.617791	0.999954
ATXN10	8726.35	-0.0343253	0.123794	-0.277278	0.781567	0.999954
ATXN1L	6410.46	-0.00428019	0.0521634	-0.0820534	0.934604	0.999954
ATXN2	5126.22	-0.0762105	0.072996	-1.04404	0.296469	0.999954
ATXN2L	12129.9	-0.065005	0.0582023	-1.11688	0.264046	0.999954
ATXN3	2319.03	-0.0439753	0.0819495	-0.536614	0.591534	0.999954
ATXN7	6934.64	-0.0122653	0.0787168	-0.155815	0.876179	0.999954
ATXN7L1	2030.53	0.0755077	0.0863113	0.874829	0.381667	0.999954
ATXN7L2	451.395	0.0184525	0.101771	0.181313	0.856122	0.999954
ATXN7L3	3941.34	-0.0146622	0.0661138	-0.221771	0.824492	0.999954
ATXN7L3B	1004.37	-0.0986906	0.121713	-0.810847	0.417454	0.999954
AUH	1564.16	0.0340156	0.121185	0.280692	0.778947	0.999954
AUP1	3396.89	0.0555667	0.0694328	0.800295	0.42354	0.999954
AURKA	100.975	0.0891888	0.239158	0.372929	0.709201	0.999954
AURKAIP1	715.039	-0.0484951	0.13737	-0.353025	0.724069	0.999954
AURKB	181.853	-0.213616	0.258305	-0.826992	0.408242	0.999954
AURKC	37.7649	-0.236464	0.395585	-0.597757	0.550002	0.999954
AUTS2	2069.02	-0.197135	0.221114	-0.891555	0.372631	0.999954
AVEN	1849.09	-0.0587332	0.137743	-0.426396	0.669819	0.999954
AVIL	197.724	-0.0254769	0.257391	-0.0989815	0.921153	0.999954
AVL9	4265.35	0.024781	0.0794539	0.311892	0.755123	0.999954
AVPI1	331.375	-0.19125	0.188141	-1.01652	0.309381	0.999954
AXIN1	2390.91	-0.102841	0.0673544	-1.52686	0.126795	0.999954
AXIN2	853.027	-0.0847161	0.18775	-0.451217	0.651833	0.999954
AXL	18873.8	0.0779409	0.165715	0.470329	0.63812	0.999954
AZI2	2029.19	-0.0265892	0.0629579	-0.422334	0.672781	0.999954
AZIN1	8012.16	-0.0191372	0.0884283	-0.216415	0.828664	0.999954
AZU1	139.232	-1.23001	0.931183	-1.32092	0.186529	0.999954
B2M	52133.4	0.1303	0.253562	0.513879	0.607337	0.999954
B3GALNT1	111.332	0.38545	0.331279	1.16352	0.244618	0.999954
B3GALNT2	3785.53	-0.114019	0.153266	-0.74393	0.456919	0.999954
B3GALT2	976.387	0.185573	0.106905	1.73586	0.0825887	0.999954
B3GALT4	460.689	0.0336301	0.140287	0.239724	0.810544	0.999954
B3GALT5	192.65	-0.290228	0.363841	-0.797677	0.425058	0.999954
B3GALT6	305.637	-0.0436236	0.0734092	-0.594252	0.552343	0.999954
B3GAT1	290.209	-0.00858748	0.0987221	-0.0869864	0.930682	0.999954
B3GAT3	1181.75	-0.177766	0.0867752	-2.04859	0.0405025	0.999954
B3GLCT	764.847	0.124912	0.112193	1.11337	0.26555	0.999954
B3GNT2	1598.02	-0.056994	0.166217	-0.342888	0.731682	0.999954
B3GNT3	918.234	-0.0534272	0.140844	-0.379337	0.704438	0.999954
B3GNT4	35.9013	-0.206174	0.329746	-0.62525	0.531807	0.999954
B3GNT5	1580.18	0.0518908	0.118189	0.43905	0.660625	0.999954
B3GNT6	246.61	0.0601933	0.28532	0.210967	0.832913	0.999954
B3GNT7	188.67	0.0697265	0.355145	0.196332	0.84435	0.999954
B3GNT9	1130.52	-0.0651094	0.0995584	-0.653982	0.513123	0.999954
B3GNTL1	2707.66	0.131769	0.144984	0.90885	0.36343	0.999954
B4GALNT1	143.29	-0.358868	0.210282	-1.7066	0.0878957	0.999954
B4GALNT4	919.493	0.86461	0.461441	1.87372	0.0609695	0.999954
B4GALT1	2588.83	-0.0623461	0.0798873	-0.780426	0.43514	0.999954
B4GALT2	1437.85	-0.0245408	0.0988797	-0.248189	0.803988	0.999954
B4GALT3	2046.87	-0.0635579	0.103215	-0.615779	0.53804	0.999954
B4GALT4	590.578	-0.251447	0.117488	-2.1402	0.032339	0.999954
B4GALT5	1673.81	-0.0206161	0.115337	-0.178747	0.858136	0.999954
B4GALT6	718.431	-0.0915449	0.22085	-0.414511	0.6785	0.999954
B4GALT7	686.833	-0.0107501	0.0824391	-0.1304	0.89625	0.999954
B4GAT1	849.831	0.106452	0.137147	0.776188	0.437638	0.999954
B9D1	91.5225	0.0708407	0.162478	0.436002	0.662835	0.999954
B9D2	178.336	0.147744	0.186196	0.793487	0.427494	0.999954
BABAM1	1496.96	0.0398746	0.0955775	0.417196	0.676535	0.999954
BABAM2	1516.13	-0.0143564	0.0814577	-0.176244	0.860102	0.999954
BAC5	135.709	-0.0441024	1.10887	-0.0397724	0.968275	0.999954
BACE1	1822.93	0.0222304	0.0704407	0.31559	0.752314	0.999954
BACE2	988.566	0.0245339	0.0979757	0.250408	0.802272	0.999954
BACH1	5047.23	-0.0285101	0.0555449	-0.51328	0.607755	0.999954
BACH2	3240.51	-0.224042	0.119733	-1.87118	0.0613199	0.999954
BAD	520.715	-0.11457	0.136569	-0.838921	0.401514	0.999954
BAG1	3032.35	-0.0317262	0.086181	-0.368134	0.712773	0.999954
BAG2	1694.01	-0.0717863	0.140026	-0.512663	0.608187	0.999954
BAG3	2023.05	-0.0494713	0.162944	-0.303609	0.761426	0.999954
BAG4	3453.88	-0.0619551	0.0611123	-1.01379	0.310682	0.999954
BAG5	2254.45	-0.00983989	0.0878101	-0.112059	0.910777	0.999954
BAG6	10472.3	-0.0331107	0.0602532	-0.549527	0.582644	0.999954
BAHCC1	3645.28	0.0574927	0.135357	0.424748	0.671021	0.999954
BAHD1	3152.28	-0.00853719	0.0653684	-0.130601	0.896091	0.999954
BAIAP2	4855.46	-0.0936275	0.121384	-0.771331	0.440511	0.999954
BAIAP2L1	112.5	-0.31132	0.231962	-1.34211	0.179559	0.999954
BAIAP3	214.664	-0.0874058	0.195128	-0.44794	0.654196	0.999954
BAK1	1933.59	0.00818963	0.103422	0.0791865	0.936884	0.999954
BAMBI	565.161	-0.0140441	0.17509	-0.0802109	0.93607	0.999954
BANF1	3446.17	0.0524079	0.109591	0.478214	0.632498	0.999954
BANK1	4318.42	0.0225804	0.16675	0.135415	0.892284	0.999954
BAP1	3354.43	-0.0876362	0.0872382	-1.00456	0.315108	0.999954
BARD1	448.046	0.0938116	0.0896202	1.04677	0.295206	0.999954
BASP1	2865.68	-0.295702	0.136316	-2.16924	0.0300643	0.999954
BATF	223.852	0.174407	0.203892	0.855387	0.392337	0.999954
BATF2	191.26	0.140654	0.244073	0.57628	0.564426	0.999954
BATF3	544.474	-0.176464	0.170803	-1.03314	0.301537	0.999954
BAX	642.546	-0.0293698	0.121915	-0.240904	0.80963	0.999954
BAZ1A	4820.2	-0.0711533	0.0851436	-0.835686	0.403332	0.999954
BAZ1B	10073.1	-0.0619598	0.0591071	-1.04826	0.294518	0.999954
BAZ2A	13288.3	-0.108902	0.0558668	-1.94931	0.0512588	0.999954
BAZ2B	4834.31	0.0962125	0.100844	0.954071	0.340048	0.999954
BBC3	433.044	-0.314901	0.184131	-1.7102	0.087228	0.999954
BBIP1	203.988	0.0208409	0.183185	0.113769	0.909421	0.999954
BBLN	1692.34	0.0890549	0.139632	0.637784	0.523614	0.999954
BBOF1	126.002	0.0840659	0.211158	0.398119	0.690543	0.999954
BBS1	2223.87	-0.000758552	0.128727	-0.0058927	0.995298	0.999954
BBS10	774.626	-0.0196677	0.104079	-0.188969	0.850117	0.999954
BBS12	216.233	0.181783	0.16806	1.08165	0.279407	0.999954
BBS2	822.333	-0.0603847	0.10889	-0.55455	0.579203	0.999954
BBS4	1053.3	-0.0539593	0.0583088	-0.925406	0.354755	0.999954
BBS5	109.614	0.185346	0.165057	1.12292	0.26147	0.999954
BBS7	389.123	0.18825	0.101362	1.85719	0.0632836	0.999954
BBS9	953.954	0.0398157	0.0968889	0.410941	0.681116	0.999954
BBX	9708.99	-0.065743	0.0588924	-1.11632	0.264283	0.999954
BCAM	3275.23	-0.0483248	0.131888	-0.366408	0.714061	0.999954
BCAP29	625.561	0.00669755	0.0899416	0.0744656	0.94064	0.999954
BCAP31	3521.65	0.0199342	0.13958	0.142816	0.886436	0.999954
BCAR1	2780.06	0.131103	0.0909199	1.44197	0.149312	0.999954
BCAR3	1888.62	-0.111595	0.120208	-0.928343	0.353229	0.999954
BCAS2	469.47	-0.0577502	0.131068	-0.440612	0.659494	0.999954
BCAS3	2064.45	-0.0224497	0.0778116	-0.288513	0.772954	0.999954
BCAS4	335.047	-0.158424	0.147862	-1.07143	0.283976	0.999954
BCAT1	1433.06	-0.08435	0.13397	-0.629621	0.528943	0.999954
BCAT2	584.661	-0.0200451	0.064358	-0.311462	0.755449	0.999954
BCDIN3D	656.978	0.0601435	0.0986239	0.609827	0.541976	0.999954
BCHE	325.167	0.179627	0.266794	0.67328	0.500769	0.999954
BCKDHA	935.094	-0.00554777	0.105687	-0.0524924	0.958136	0.999954
BCKDHB	473.361	-0.15285	0.0990805	-1.54269	0.122907	0.999954
BCKDK	975.279	0.075843	0.0632956	1.19823	0.230826	0.999954
BCL10	1488.18	0.0589165	0.109667	0.537231	0.591108	0.999954
BCL11A	2012.9	-0.0595729	0.158449	-0.375974	0.706936	0.999954
BCL11B	6648.42	-0.131174	0.141042	-0.930034	0.352354	0.999954
BCL2	5459.79	-0.138944	0.096897	-1.43393	0.151592	0.999954
BCL2A1	725.421	0.10172	0.197986	0.513777	0.607408	0.999954
BCL2L1	2662.67	0.00998249	0.118136	0.0845003	0.932659	0.999954
BCL2L11	3749.68	-0.143561	0.133163	-1.07809	0.280995	0.999954
BCL2L12	390.28	-0.0132013	0.092459	-0.14278	0.886464	0.999954
BCL2L13	3597.07	-0.0361788	0.0678278	-0.533391	0.593763	0.999954
BCL2L14	369.804	0.00189365	0.165369	0.0114511	0.990864	0.999954
BCL2L15	293.335	-0.267762	0.164498	-1.62775	0.103578	0.999954
BCL3	1252.26	0.100712	0.154296	0.65272	0.513937	0.999954
BCL6	7948.72	-0.0257218	0.157855	-0.162946	0.870561	0.999954
BCL6B	526.647	0.248529	0.192942	1.2881	0.197709	0.999954
BCL7A	618.511	-0.0535953	0.128633	-0.416652	0.676933	0.999954
BCL7B	1050.55	0.00992979	0.0669639	0.148286	0.882117	0.999954
BCL7C	2553	-0.15319	0.114185	-1.3416	0.179727	0.999954
BCL9	1702.18	-0.00461317	0.0840619	-0.0548783	0.956235	0.999954
BCL9L	10970.5	-0.0391358	0.0691164	-0.566231	0.571237	0.999954
BCLAF1	11950.5	-0.0342775	0.0561954	-0.60997	0.541882	0.999954
BCLAF3	1235.27	-0.0607147	0.10121	-0.599888	0.548581	0.999954
BCO2	1323.02	-0.286206	0.181898	-1.57344	0.115617	0.999954
BCOR	4716.23	-0.0804496	0.0877667	-0.91663	0.359336	0.999954
BCORL1	3307.08	-0.0979303	0.0916388	-1.06866	0.285225	0.999954
BCR	1330.74	0.0447335	0.117923	0.379345	0.704432	0.999954
BDH1	196.076	-0.180114	0.291074	-0.618792	0.536054	0.999954
BDH2	471.194	-0.207109	0.17805	-1.1632	0.244746	0.999954
BDKRB1	59.8166	-0.491971	0.236232	-2.08258	0.0372898	0.999954
BDKRB2	160.052	-0.195968	0.258521	-0.758037	0.448429	0.999954
BDP1	10205.7	-0.00610048	0.0743034	-0.0821022	0.934565	0.999954
BEAN1	240.732	-0.153971	0.191083	-0.805782	0.420369	0.999954
BECN1	3219.12	0.00613385	0.0864011	0.0709927	0.943404	0.999954
BEGAIN	121.278	-0.288232	0.506123	-0.569491	0.569023	0.999954
BEND3	695.055	0.055095	0.0989222	0.556953	0.57756	0.999954
BEND5	595.651	-0.013759	0.0984902	-0.139699	0.888898	0.999954
BEND6	85.1802	0.276956	0.242673	1.14127	0.253758	0.999954
BEND7	923.18	0.140568	0.0917753	1.53165	0.125608	0.999954
BET1	910.797	-0.0916121	0.101472	-0.902835	0.366613	0.999954
BET1L	1383.38	-0.0242387	0.0743376	-0.326062	0.744377	0.999954
BEX2	459.179	-0.0632856	0.10284	-0.61538	0.538304	0.999954
BEX3	569.685	-0.128506	0.141601	-0.907523	0.36413	0.999954
BEX4	133.335	-0.106306	0.217158	-0.489535	0.624463	0.999954
BEX5	65.0092	-1.01928	0.47011	-2.16818	0.0301452	0.999954
BFAR	2239.95	-0.00161404	0.0603202	-0.0267579	0.978653	0.999954
BFSP2	42.0838	0.131189	0.365151	0.359275	0.71939	0.999954
BGLAP	29.1133	0.248183	0.329313	0.753638	0.451067	0.999954
BGN	20014.4	0.148107	0.138605	1.06855	0.285271	0.999954
BHLHA15	2473.56	-0.0235489	0.177508	-0.132663	0.89446	0.999954
BHLHE40	1254.12	0.118181	0.221091	0.534535	0.592972	0.999954
BHLHE41	1261.72	0.0879453	0.136214	0.645638	0.518514	0.999954
BHMT	206.22	-0.0689942	0.246	-0.280464	0.779122	0.999954
BICC1	710.092	-0.0283283	0.11298	-0.250738	0.802017	0.999954
BICD1	1495.18	0.0311968	0.159749	0.195286	0.845169	0.999954
BICD2	3479.11	-0.0948159	0.0524466	-1.80786	0.0706289	0.999954
BICDL1	843.853	-0.185632	0.186498	-0.995357	0.319563	0.999954
BICDL2	42.3079	-0.269931	0.297467	-0.907433	0.364178	0.999954
BICRA	3488.79	-0.12105	0.0840343	-1.44048	0.149732	0.999954
BICRAL	5089.68	-0.0375968	0.0639476	-0.587932	0.556578	0.999954
BID	1381.39	-0.0584733	0.0842471	-0.694069	0.487639	0.999954
BIN1	4540.68	-0.0473516	0.0772219	-0.613189	0.539752	0.999954
BIN2	4378.55	-0.144072	0.1052	-1.36951	0.170838	0.999954
BIN3	869.85	0.00903064	0.0832797	0.108438	0.913649	0.999954
BIRC2	3873.88	-0.0154422	0.0671261	-0.230048	0.818054	0.999954
BIRC3	15550	0.0188688	0.137319	0.137408	0.890708	0.999954
BIRC5	202.873	-0.272545	0.254045	-1.07282	0.28335	0.999954
BIRC6	25842.2	-0.0404956	0.0730457	-0.554388	0.579313	0.999954
BIVM	1766.31	-0.0779191	0.0622155	-1.25241	0.210422	0.999954
BLK	1142.03	-0.0752649	0.207931	-0.36197	0.717375	0.999954
BLM	702.145	-0.0650977	0.0795928	-0.817884	0.413423	0.999954
BLMH	1687.45	-0.0239421	0.0904004	-0.264846	0.791128	0.999954
BLNK	3132.31	-0.0402393	0.115133	-0.349504	0.726711	0.999954
BLOC1S1	523.174	-0.126849	0.171669	-0.738914	0.459959	0.999954
BLOC1S2	600.6	-0.0631715	0.127788	-0.494345	0.621062	0.999954
BLOC1S3	565.219	0.0721787	0.12663	0.569995	0.568681	0.999954
BLOC1S4	410.183	-0.0602124	0.161111	-0.373733	0.708603	0.999954
BLOC1S5	1432.76	0.0085188	0.0838651	0.101577	0.919092	0.999954
BLOC1S6	2099.77	0.0278027	0.0740024	0.375699	0.70714	0.999954
BLVRA	1313.6	-0.12539	0.18992	-0.660229	0.509107	0.999954
BLVRB	5902.13	0.011828	0.201391	0.0587316	0.953166	0.999954
BLZF1	2016.75	0.0835352	0.0779487	1.07167	0.283869	0.999954
BMERB1	77.3114	-0.0550148	0.21504	-0.255836	0.798078	0.999954
BMF	6356.06	-0.053994	0.112959	-0.477998	0.632652	0.999954
BMI1	3345.03	0.0679805	0.109485	0.620911	0.534658	0.999954
BMP1	2205.75	0.0739758	0.130129	0.568482	0.569708	0.999954
BMP2	1423.09	-0.131072	0.151349	-0.866027	0.386475	0.999954
BMP2K	10275	-0.0837337	0.0739085	-1.13294	0.25724	0.999954
BMP3	256.731	-0.0639152	0.241731	-0.264407	0.791466	0.999954
BMP4	1771.81	-0.205007	0.155127	-1.32154	0.186321	0.999954
BMP6	1678.11	0.0202837	0.142	0.142843	0.886414	0.999954
BMPER	169.997	-0.328445	0.297394	-1.10441	0.269415	0.999954
BMPR1A	2779.23	0.118499	0.0908809	1.30389	0.192271	0.999954
BMPR2	4312.72	-0.0632266	0.0823736	-0.767559	0.442749	0.999954
BMS1	2527.05	-0.00612361	0.0580806	-0.105433	0.916032	0.999954
BMT2	1057.46	-0.0455383	0.0785924	-0.579423	0.562304	0.999954
BMX	108.323	0.00149832	0.209607	0.00714821	0.994297	0.999954
BNC2	277.429	1.01129	0.332183	3.04437	0.00233171	0.999954
BNIP1	348.76	-0.0348537	0.0798812	-0.436319	0.662605	0.999954
BNIP2	5866.85	-0.0596614	0.0611993	-0.97487	0.329625	0.999954
BNIP3	1281.21	-0.0153988	0.109322	-0.140857	0.887983	0.999954
BNIP3L	4852.54	-0.037158	0.095975	-0.387163	0.698636	0.999954
BNIPL	179.272	0.132667	0.215198	0.616485	0.537574	0.999954
BOC	1672.63	0.0811521	0.145339	0.558363	0.576597	0.999954
BOD1	498.405	-0.0449394	0.0778438	-0.577301	0.563736	0.999954
BOD1L1	6657.16	-0.0646868	0.0896154	-0.721827	0.470401	0.999954
BOK	655.107	0.0950205	0.110203	0.862232	0.38856	0.999954
BOLA1	204.277	-0.164146	0.170463	-0.96294	0.335578	0.999954
BOLA2B	684.619	-0.018833	0.15109	-0.124648	0.900802	0.999954
BOLA3	163.983	-0.0900468	0.175398	-0.513386	0.607682	0.999954
BOP1	1092.38	-0.0178767	0.0713196	-0.250656	0.80208	0.999954
BORA	568.087	0.0795237	0.0965142	0.823958	0.409963	0.999954
BORCS5	596.845	-0.0167761	0.101259	-0.165674	0.868413	0.999954
BORCS6	691.582	-0.072159	0.137619	-0.524338	0.600043	0.999954
BORCS7	434.588	-0.0453297	0.113199	-0.400441	0.688831	0.999954
BORCS8	479.861	0.109377	0.0772826	1.41528	0.156986	0.999954
BPGM	600.425	0.00313807	0.0989183	0.0317238	0.974692	0.999954
BPHL	1723.13	0.0662761	0.0890775	0.744027	0.45686	0.999954
BPI	55.608	0.225068	0.482291	0.466664	0.64074	0.999954
BPNT1	539.87	-0.093504	0.120725	-0.774518	0.438625	0.999954
BPNT2	5852.7	-0.0664954	0.0683062	-0.973489	0.33031	0.999954
BPTF	14149.9	-0.0781074	0.068747	-1.13616	0.255891	0.999954
BRAF	4580.67	0.0279511	0.10077	0.277374	0.781493	0.999954
BRAT1	1132.17	-0.0477866	0.131916	-0.362251	0.717165	0.999954
BRCA1	381.435	0.00225285	0.14197	0.0158685	0.987339	0.999954
BRCA2	995.895	0.00666776	0.181789	0.0366786	0.970741	0.999954
BRCC3	1452.13	-0.013712	0.0798759	-0.171666	0.8637	0.999954
BRD1	4295.05	-0.0117859	0.074359	-0.1585	0.874062	0.999954
BRD2	16798	-0.00409184	0.0563621	-0.0725993	0.942125	0.999954
BRD3	3742.39	-0.114822	0.0546412	-2.10137	0.0356081	0.999954
BRD3OS	91.1736	0.326028	0.246346	1.32345	0.185685	0.999954
BRD4	13253.9	-0.111167	0.061573	-1.80545	0.0710047	0.999954
BRD7	2688.2	-0.06292	0.0590118	-1.06623	0.286321	0.999954
BRD8	4221.12	0.0105801	0.0639915	0.165336	0.868679	0.999954
BRD9	2454.92	-0.00484166	0.048588	-0.0996473	0.920624	0.999954
BRDT	1112.83	-0.000762757	0.223314	-0.00341563	0.997275	0.999954
BRF1	3508.94	-0.0274867	0.0880544	-0.312156	0.754922	0.999954
BRF2	396.319	0.0387898	0.134676	0.288024	0.773328	0.999954
BRI3	2226.31	0.0761531	0.138545	0.549663	0.582551	0.999954
BRINP1	526.112	0.16471	0.317448	0.518856	0.603861	0.999954
BRINP2	889.995	-0.555258	0.29846	-1.86041	0.0628276	0.999954
BRINP3	119.381	-0.491949	0.556852	-0.883445	0.376996	0.999954
BRIP1	285.125	-0.0033796	0.121865	-0.0277324	0.977876	0.999954
BRIX1	836.302	0.0597066	0.0771123	0.774281	0.438765	0.999954
BRK1	1644.74	-0.0198443	0.105087	-0.188837	0.850221	0.999954
BRMS1	1983.19	0.035191	0.0980042	0.359077	0.719538	0.999954
BRMS1L	881.696	0.0114832	0.0578373	0.198543	0.84262	0.999954
BROX	4158.51	0.00553797	0.0943099	0.0587209	0.953174	0.999954
BRPF1	2273.16	-0.0551964	0.0598797	-0.921788	0.356639	0.999954
BRPF3	3731.49	0.0121691	0.068931	0.176541	0.859869	0.999954
BRSK1	70.6372	0.305516	0.239309	1.27666	0.201723	0.999954
BRSK2	380.202	-0.258081	0.439611	-0.587066	0.557159	0.999954
BRWD1	11154.8	-0.0177285	0.0830036	-0.213586	0.83087	0.999954
BRWD3	4564.33	-0.0286409	0.136784	-0.209388	0.834146	0.999954
BSCL2	1466.66	0.116869	0.0729474	1.6021	0.109134	0.999954
BSDC1	2195.5	0.111683	0.0654155	1.70728	0.0877702	0.999954
BSG	4933.7	0.016738	0.126832	0.13197	0.895008	0.999954
BST-2A	885.202	0.121308	0.224618	0.540065	0.589152	0.999954
BST-2B	845.056	0.00377628	0.265105	0.0142445	0.988635	0.999954
BTAF1	5852.47	-0.0616383	0.0475442	-1.29644	0.194824	0.999954
BTBD1	1905.36	-0.153249	0.0793514	-1.93127	0.0534502	0.999954
BTBD10	1065.21	0.0740138	0.0739508	1.00085	0.316898	0.999954
BTBD11	1403.48	-0.0114817	0.126071	-0.0910736	0.927434	0.999954
BTBD19	151.026	0.105184	0.161075	0.653012	0.513749	0.999954
BTBD2	3195.1	-0.0289687	0.0890607	-0.325269	0.744978	0.999954
BTBD3	1156.34	-0.0684316	0.0786177	-0.870435	0.384063	0.999954
BTBD6	887.86	0.0480027	0.13582	0.35343	0.723766	0.999954
BTBD7	4908.68	0.00188293	0.0541452	0.0347755	0.972259	0.999954
BTBD8	1944.99	0.105493	0.0956151	1.10331	0.269892	0.999954
BTBD9	2136.35	0.0248123	0.114057	0.217543	0.827785	0.999954
BTC	301.744	0.0697196	0.197337	0.353302	0.723862	0.999954
BTD	957.725	-0.0254513	0.126624	-0.200999	0.8407	0.999954
BTF3	6652.59	-0.0784418	0.112074	-0.69991	0.483983	0.999954
BTF3L4	895.202	0.0254772	0.0874545	0.291319	0.770807	0.999954
BTG1	14955.1	-0.0847979	0.164448	-0.515652	0.606098	0.999954
BTG2	4726.66	0.0421073	0.198834	0.211771	0.832286	0.999954
BTG3	534.882	-0.0381409	0.105195	-0.362574	0.716923	0.999954
BTK	3731.57	0.0177833	0.0687716	0.258584	0.795956	0.999954
BTLA	1167.12	-0.377228	0.173289	-2.17688	0.0294895	0.999954
BTNL9	349.707	-0.169822	0.171291	-0.991427	0.321477	0.999954
BTRC	2110.19	-0.00209127	0.0588151	-0.0355568	0.971636	0.999954
BUB1	302.106	-0.167959	0.197478	-0.850521	0.395035	0.999954
BUB1B	304.492	-0.125695	0.168723	-0.744982	0.456283	0.999954
BUB3	3821.83	-0.0274249	0.0659668	-0.415738	0.677602	0.999954
BUD13	1192.45	0.0432687	0.0530528	0.815578	0.414742	0.999954
BUD23	1146.5	-0.0250341	0.171597	-0.145888	0.884009	0.999954
BUD31	1470.62	-0.0247905	0.0988042	-0.250906	0.801887	0.999954
BYSL	500.549	-0.0590522	0.0867905	-0.680399	0.496252	0.999954
BZW1	13858.4	-0.0235403	0.0974799	-0.241489	0.809176	0.999954
BZW2	1054.4	0.0382366	0.0905468	0.422285	0.672817	0.999954
C11H17orf100	1818.71	-0.0307311	0.215584	-0.142548	0.886647	0.999954
C11H17orf113	313.983	-0.00231515	0.21812	-0.0106142	0.991531	0.999954
C11H17orf49	868.357	-0.0104074	0.142937	-0.0728109	0.941957	0.999954
C11H17orf58	186.764	0.218298	0.151112	1.44461	0.148567	0.999954
C11H17orf75	1289.41	0.0915231	0.0551284	1.66018	0.0968781	0.999954
C11H17orf80	1617.75	-0.0296656	0.105861	-0.280231	0.7793	0.999954
C12H1orf112	418.319	0.0176014	0.162609	0.108243	0.913803	0.999954
C12H1orf115	3652.69	-0.0989648	0.104868	-0.94371	0.345318	0.999954
C12H1orf116	116.863	-0.0653358	0.241463	-0.270583	0.786712	0.999954
C12H1orf159	903.502	0.077296	0.16409	0.471059	0.637599	0.999954
C12H1orf174	696.747	-0.0564163	0.109142	-0.516907	0.605221	0.999954
C12H1orf21	2035.69	-0.0291777	0.119955	-0.243238	0.807821	0.999954
C12H1orf53	126.819	0.04287	0.163006	0.262997	0.792553	0.999954
C12H1orf74	425.474	-0.0249848	0.0947098	-0.263804	0.791931	0.999954
C13H20orf204	149.478	0.140629	0.194389	0.723442	0.469409	0.999954
C13H20orf27	2048.86	0.0104943	0.0727135	0.144324	0.885245	0.999954
C13H20orf96	64.1491	0.0819685	0.150913	0.543149	0.587027	0.999954
C14H16orf46	477.744	0.0763282	0.209128	0.364983	0.715124	0.999954
C14H16orf74	1477.84	-0.276766	0.194691	-1.42157	0.155152	0.999954
C14H16orf87	569.215	-0.209799	0.0962313	-2.18016	0.0292459	0.999954
C14H16orf95	97.7848	0.193283	0.254109	0.76063	0.446878	0.999954
C14H19orf12	1169.09	0.0508274	0.108841	0.466987	0.640509	0.999954
C14H19orf33	7.08969	-0.591092	0.541591	-1.0914	0.275097	0.999954
C14H19orf47	1577.7	0.0416953	0.082237	0.507014	0.612145	0.999954
C14H19orf54	884.252	0.0623963	0.171097	0.364684	0.715347	0.999954
C14H19orf84	57.0203	-0.497851	0.424773	-1.17204	0.24118	0.999954
C15H11orf1	435.282	-0.0382681	0.214549	-0.178365	0.858436	0.999954
C15H11orf49	250.852	0.00754014	0.132031	0.057109	0.954458	0.999954
C15H11orf58	4715.92	-0.0116921	0.0901582	-0.129684	0.896817	0.999954
C15H11orf71	59.3829	0.267708	0.249692	1.07216	0.28365	0.999954
C15H11orf91	90.5543	-0.392572	0.288367	-1.36136	0.173399	0.999954
C15H11orf96	584.666	-0.0108731	0.21674	-0.0501664	0.95999	0.999954
C16H5orf22	1340.61	0.013718	0.0757687	0.181052	0.856327	0.999954
C16H5orf34	833.522	-0.00876059	0.0830355	-0.105504	0.915976	0.999954
C16H5orf51	5392.62	0.0308032	0.0641284	0.480336	0.630988	0.999954
C17H12orf43	597.268	0.0309646	0.121448	0.254962	0.798753	0.999954
C17H12orf76	197.653	0.125601	0.14714	0.853617	0.393317	0.999954
C17H22orf15	158.033	0.015851	0.222051	0.0713847	0.943092	0.999954
C17H22orf39	706.33	-0.0635987	0.125248	-0.507783	0.611606	0.999954
C17H4orf33	231.256	0.130595	0.13746	0.950062	0.342081	0.999954
C17H4orf46	481.125	-0.0291591	0.104977	-0.277767	0.781191	0.999954
C17H5orf52	119.88	0.0777454	0.264523	0.293908	0.768828	0.999954
C18H14orf28	468.476	0.026335	0.10021	0.262798	0.792706	0.999954
C18H15orf39	4959.1	-0.0457579	0.0999542	-0.457789	0.647104	0.999954
C18H15orf40	1555.23	0.0389142	0.115855	0.335888	0.736955	0.999954
C19H3orf18	68.1084	0.198778	0.21114	0.941449	0.346475	0.999954
C19H3orf20	722.548	-0.010527	0.182764	-0.057599	0.954068	0.999954
C19H3orf22	226.002	-0.0626766	0.246948	-0.253805	0.799646	0.999954
C19H3orf62	568.232	-0.0158395	0.0913771	-0.173342	0.862383	0.999954
C19H3orf84	37.9068	-0.0179284	0.238193	-0.0752685	0.940001	0.999954
C1D	1849.75	0.0285595	0.0950167	0.300573	0.76374	0.999954
C1GALT1	4113.04	-0.00377098	0.0934421	-0.0403563	0.967809	0.999954
C1GALT1C1	685.747	-0.0163312	0.0986796	-0.165498	0.868552	0.999954
C1H1orf109	1864.93	0.0418083	0.132515	0.315498	0.752383	0.999954
C1H1orf122	195.584	-0.000859474	0.134678	-0.0063817	0.994908	0.999954
C1H1orf162	166.435	0.291317	0.226618	1.2855	0.198619	0.999954
C1H1orf189	128.199	0.0630751	0.158794	0.397213	0.691211	0.999954
C1H1orf216	426.534	-0.0554722	0.0977649	-0.567405	0.570439	0.999954
C1H1orf226	359.646	-0.193289	0.248035	-0.779279	0.435815	0.999954
C1H1orf43	2272.77	0.0623342	0.10678	0.583764	0.559379	0.999954
C1H1orf50	530.535	0.0479378	0.0773131	0.620048	0.535226	0.999954
C1H1orf52	491.309	0.0363099	0.092499	0.392543	0.694657	0.999954
C1H1orf54	1000.26	0.012654	0.174615	0.0724683	0.942229	0.999954
C1H1orf87	288.019	-0.12874	0.212759	-0.605097	0.545114	0.999954
C1H21orf140	157.923	-0.0862773	0.286523	-0.301119	0.763324	0.999954
C1H21orf62	60.459	0.109191	0.206417	0.528983	0.596817	0.999954
C1H21orf91	3918.94	-0.020437	0.0922585	-0.221519	0.824689	0.999954
C1H3orf33	184.805	0.0879351	0.126797	0.69351	0.48799	0.999954
C1H3orf38	1411.66	-0.00826234	0.0699871	-0.118055	0.906024	0.999954
C1H3orf52	202.403	-0.280908	0.180882	-1.55299	0.120426	0.999954
C1H3orf70	2076.93	-0.0401276	0.100065	-0.401015	0.688409	0.999954
C1QA	54169.5	0.0604464	0.197868	0.305488	0.759994	0.999954
C1QB	51031.3	0.0613934	0.177491	0.345896	0.729421	0.999954
C1QC	64267.7	0.0180753	0.190652	0.0948079	0.924467	0.999954
C1QL1	35.9312	0.244381	0.413478	0.591038	0.554495	0.999954
C1QTNF1	273.243	0.0281699	0.152264	0.185007	0.853223	0.999954
C1QTNF12	125.723	0.11309	0.228485	0.494958	0.62063	0.999954
C1QTNF2	132.178	-0.17189	0.219651	-0.782562	0.433885	0.999954
C1QTNF3	234.438	0.01194	0.270324	0.0441691	0.96477	0.999954
C1QTNF5	172.378	0.346956	0.226612	1.53106	0.125755	0.999954
C1QTNF6	1384.43	-0.0090633	0.200176	-0.0452766	0.963887	0.999954
C1QTNF7	777.206	0.0250447	0.135578	0.184725	0.853445	0.999954
C1QTNF9	117.032	0.0302263	0.437608	0.0690715	0.944933	0.999954
C1R	10810.6	-0.0482554	0.194999	-0.247465	0.804549	0.999954
C1S	6580.23	-0.146418	0.186953	-0.783183	0.43352	0.999954
C2	422.724	-0.338632	0.255537	-1.32518	0.185112	0.999954
C20H6orf132	826.587	-0.098422	0.144376	-0.681706	0.495425	0.999954
C20H6orf136	485.727	-0.10507	0.0962381	-1.09177	0.274935	0.999954
C20H6orf226	268.365	0.0548551	0.171307	0.320215	0.748806	0.999954
C20H6orf47	1252.38	-0.049677	0.108073	-0.459662	0.645759	0.999954
C20H6orf52	799.168	-0.230758	0.175828	-1.31241	0.189383	0.999954
C20H6orf62	14877	0.0294566	0.0661008	0.445631	0.655864	0.999954
C20H6orf89	5732.33	-0.00402418	0.0613776	-0.0655643	0.947725	0.999954
C21H11orf24	1608.28	0.0442096	0.110846	0.398838	0.690012	0.999954
C21H11orf54	583.943	0.0501707	0.0861107	0.58263	0.560143	0.999954
C21H11orf68	1357.32	-0.108207	0.107226	-1.00915	0.312903	0.999954
C21H11orf80	113.108	-0.0428016	0.18381	-0.232859	0.815871	0.999954
C21H11orf98	195.496	-0.109725	0.220005	-0.49874	0.617963	0.999954
C22H10orf143	325.07	-0.125276	0.106134	-1.18035	0.23786	0.999954
C22H10orf62	379.103	0.223773	0.251136	0.891042	0.372907	0.999954
C22H10orf88	4092.54	-0.0463697	0.183474	-0.252733	0.800475	0.999954
C22H10orf95	285.33	-0.00877155	0.230985	-0.0379746	0.969708	0.999954
C23H18orf21	1758.28	-0.0762188	0.113789	-0.669827	0.502968	0.999954
C23H18orf25	2625.41	-0.0308877	0.0723646	-0.426834	0.6695	0.999954
C23H18orf32	1286.08	0.0112692	0.0687322	0.163958	0.869764	0.999954
C23H18orf54	733.761	0.0604862	0.117097	0.51655	0.605471	0.999954
C24H16orf54	1338.65	0.0296627	0.183603	0.161559	0.871653	0.999954
C24H16orf72	4690.26	-0.107454	0.0654006	-1.64302	0.100379	0.999954
C24H16orf91	466.811	-0.0231385	0.122372	-0.189083	0.850028	0.999954
C24H16orf96	200.894	-0.115723	0.216692	-0.534045	0.593311	0.999954
C24H7orf26	1841.15	0.0154487	0.0568836	0.271585	0.785941	0.999954
C24H7orf50	2720.64	0.165221	0.0824491	2.00391	0.0450793	0.999954
C24H7orf61	64.9454	-0.088943	0.192601	-0.4618	0.644225	0.999954
C25H1orf131	355.022	-0.120632	0.102726	-1.1743	0.240273	0.999954
C25H1orf198	4048.99	-0.106717	0.122966	-0.867857	0.385473	0.999954
C26H4orf47	483.948	-0.11419	0.219021	-0.521364	0.602113	0.999954
C2CD2	5105.15	-0.0816537	0.134673	-0.606309	0.544309	0.999954
C2CD2L	3642.14	0.123922	0.0776414	1.59608	0.11047	0.999954
C2CD3	3398.93	-0.0740971	0.108948	-0.680114	0.496432	0.999954
C2CD4D	153.119	-0.122866	0.289733	-0.424066	0.671518	0.999954
C2CD5	5216.27	-0.0327076	0.0469625	-0.696461	0.48614	0.999954
C2H2orf69	1034.27	0.0135564	0.095134	0.142498	0.886687	0.999954
C2H2orf72	387.112	-0.016817	0.131879	-0.127519	0.89853	0.999954
C2H2orf76	8537.16	-0.135945	0.111754	-1.21646	0.223808	0.999954
C2H8orf58	388.336	0.165449	0.155406	1.06463	0.287045	0.999954
C2H9orf40	358.625	-0.101728	0.106867	-0.951911	0.341142	0.999954
C2H9orf43	107.716	0.000237015	0.244661	0.000968748	0.999227	0.999954
C2H9orf64	669.379	0.0399607	0.128577	0.310792	0.755959	0.999954
C2H9orf85	995.118	0.0246632	0.159682	0.154452	0.877253	0.999954
C3AR1	3843.82	-0.0657223	0.18053	-0.364052	0.715819	0.999954
C3H12orf29	626.079	0.139557	0.0682689	2.04422	0.0409315	0.999954
C3H12orf4	669.642	0.155275	0.100751	1.54117	0.123274	0.999954
C3H12orf40	129.294	0.00129914	0.260954	0.00497843	0.996028	0.999954
C3H12orf57	1160.75	-0.0228994	0.155645	-0.147126	0.883033	0.999954
C3H12orf73	129.581	-0.205533	0.141162	-1.456	0.145392	0.999954
C3H12orf75	247.713	-0.137336	0.171635	-0.80016	0.423618	0.999954
C3H2orf42	622.008	0.0170054	0.0822646	0.206716	0.836232	0.999954
C3H2orf49	1059.48	-0.011114	0.0597982	-0.185858	0.852556	0.999954
C3H2orf68	2784.26	-0.0120324	0.0702491	-0.171282	0.864002	0.999954
C3H9orf116	743.835	0.0203073	0.104527	0.194277	0.845959	0.999954
C3H9orf78	804.429	-0.175886	0.134334	-1.30932	0.190425	0.999954
C4H7orf25	563.277	0.0531153	0.0894811	0.593593	0.552784	0.999954
C4H7orf31	207.672	0.14508	0.165356	0.877381	0.38028	0.999954
C4H7orf57	114.445	0.14255	0.190529	0.748182	0.45435	0.999954
C5AR1	2984.94	0.0534917	0.165932	0.32237	0.747172	0.999954
C5AR2	980.999	0.148508	0.104057	1.42717	0.15353	0.999954
C5H19orf25	809.112	-0.0756314	0.11949	-0.632949	0.526767	0.999954
C5H19orf38	57.7029	0.227697	0.291602	0.78085	0.43489	0.999954
C5H19orf44	1064.22	0.123513	0.0876801	1.40868	0.158929	0.999954
C5H19orf53	1654.09	-0.0389347	0.133566	-0.291502	0.770667	0.999954
C5H19orf71	621.919	0.0460703	0.165461	0.278437	0.780677	0.999954
C5H1orf35	1042.2	-0.0440915	0.096512	-0.45685	0.647779	0.999954
C5H5orf15	2612.22	-0.0185892	0.110657	-0.16799	0.866591	0.999954
C5H5orf24	4123.79	-0.023303	0.083976	-0.277497	0.781399	0.999954
C5H5orf63	2358.24	0.106412	0.169808	0.626659	0.530883	0.999954
C6H4orf3	1909.31	0.043463	0.132204	0.328757	0.742339	0.999954
C6H4orf48	116.473	0.00727702	0.33707	0.0215891	0.982776	0.999954
C7	14890.8	0.0212154	0.279906	0.0757947	0.939582	0.999954
C7H14orf119	770.646	-0.0108882	0.133885	-0.0813256	0.935183	0.999954
C7H14orf93	645.882	0.0412878	0.132774	0.310963	0.755828	0.999954
C7H15orf48	101.866	0.657963	0.328025	2.00583	0.0448741	0.999954
C7H15orf61	97.93	-0.162945	0.170758	-0.954244	0.33996	0.999954
C7H15orf62	504.145	0.0435525	0.307135	0.141802	0.887236	0.999954
C8A	265.409	0.0001035	0.251559	0.000411436	0.999672	0.999954
C8G	91.2701	0.243394	0.203185	1.19789	0.23096	0.999954
C8H6orf118	135.114	0.0553778	0.344183	0.160896	0.872175	0.999954
C8H6orf120	1849.91	0.0137507	0.0891877	0.154177	0.877471	0.999954
C9H8orf33	578.491	-0.0526011	0.0961815	-0.546895	0.584451	0.999954
C9H8orf76	494.552	0.0417142	0.0858203	0.486064	0.626922	0.999954
C9H8orf82	359.523	-0.0173848	0.0858881	-0.202412	0.839595	0.999954
C9H8orf89	236.174	0.0509641	0.21239	0.239956	0.810365	0.999954
C9orf72	1959.3	0.00198465	0.104765	0.0189439	0.984886	0.999954
CA11	42.8424	-0.188873	0.275458	-0.685668	0.492923	0.999954
CA13	143.821	0.0779624	0.226303	0.344504	0.730467	0.999954
CA2	954.637	-0.763363	0.391243	-1.95112	0.0510425	0.999954
CA4	437.505	0.416273	0.329695	1.2626	0.206733	0.999954
CA5B	607.944	-0.121165	0.101694	-1.19147	0.23347	0.999954
CA8	612.851	-0.066529	0.156902	-0.424017	0.671553	0.999954
CAAP1	923.264	-0.0420714	0.129001	-0.326132	0.744324	0.999954
CAB39	8063.3	-0.059378	0.0867652	-0.684353	0.493752	0.999954
CAB39L	1019.84	-0.0102836	0.134713	-0.0763373	0.939151	0.999954
CABCOCO1	362.556	-0.107363	0.180392	-0.595165	0.551733	0.999954
CABIN1	3911.29	0.00401656	0.0567223	0.070811	0.943548	0.999954
CABLES1	1423.62	-0.044956	0.171765	-0.26173	0.79353	0.999954
CABLES2	627.448	0.0290254	0.113359	0.256048	0.797914	0.999954
CABP1	441.18	-0.0301204	0.230956	-0.130416	0.896237	0.999954
CABP5	114.432	-0.292898	0.291017	-1.00646	0.314193	0.999954
CABYR	948.305	0.0911458	0.158825	0.573875	0.566052	0.999954
CACFD1	459.018	-0.0954436	0.0913022	-1.04536	0.295857	0.999954
CACHD1	1150.35	-0.0393486	0.127297	-0.30911	0.757238	0.999954
CACNA1C	2847.68	0.104772	0.161927	0.647028	0.517614	0.999954
CACNA1D	406.163	0.0654348	0.157041	0.416674	0.676917	0.999954
CACNA1H	5695.22	0.15496	0.28766	0.538692	0.5901	0.999954
CACNA2D1	1200.58	0.0932558	0.0956364	0.975108	0.329507	0.999954
CACNA2D2	257.232	-0.429644	0.632666	-0.679102	0.497073	0.999954
CACNA2D3	225.862	0.0895584	0.202508	0.442247	0.65831	0.999954
CACNB1	807.537	0.0288866	0.0909856	0.317485	0.750875	0.999954
CACNB2	846.186	0.274086	0.15743	1.74101	0.081682	0.999954
CACNB3	838.588	-0.0635108	0.1005	-0.631946	0.527422	0.999954
CACNB4	417.026	-0.377295	0.196576	-1.91933	0.0549422	0.999954
CACNG5	251.102	0.348829	0.23594	1.47846	0.139284	0.999954
CACTIN	2107.27	-0.0238149	0.069616	-0.342089	0.732284	0.999954
CACUL1	6051.53	-0.032923	0.0539438	-0.610321	0.541649	0.999954
CAD	2866.32	0.0015232	0.105326	0.0144618	0.988462	0.999954
CADM1	5072.62	-0.221373	0.112806	-1.96242	0.0497132	0.999954
CADM3	150.239	0.0973376	0.195209	0.498634	0.618037	0.999954
CADM4	179.485	-0.343508	0.265911	-1.29182	0.196421	0.999954
CADPS2	284.704	0.00598604	0.20019	0.0299018	0.976145	0.999954
CAGE1	171.436	-0.371447	0.197316	-1.8825	0.0597682	0.999954
CALCA	97.3895	0.614029	1.17595	0.522156	0.601562	0.999954
CALCOCO1	4587.15	-0.0785868	0.0703462	-1.11714	0.263933	0.999954
CALCOCO2	5389.29	0.0434544	0.075304	0.577053	0.563904	0.999954
CALCRL	2890.28	-0.110875	0.10413	-1.06477	0.28698	0.999954
CALD1	23105.1	0.125223	0.0772876	1.62022	0.105185	0.999954
CALHM2	834.044	-0.050104	0.114589	-0.437248	0.661931	0.999954
CALHM5	451.204	0.0695021	0.173653	0.400235	0.688983	0.999954
CALM1	16565.5	0.0228772	0.0854167	0.26783	0.78883	0.999954
CALM2	3396.96	-0.0236181	0.168755	-0.139955	0.888695	0.999954
CALM3	7071.84	0.0937133	0.122351	0.765935	0.443715	0.999954
CALML4	259.794	-0.099455	0.208329	-0.477393	0.633082	0.999954
CALR	27804.6	-0.076743	0.12318	-0.623013	0.533276	0.999954
CALU	6028.52	-0.0470099	0.0742069	-0.633498	0.526408	0.999954
CALY	501.362	0.103461	0.212328	0.487273	0.626065	0.999954
CAMK1	591.864	0.0562304	0.125035	0.449718	0.652914	0.999954
CAMK1D	2710.08	-0.0971107	0.09996	-0.971495	0.331302	0.999954
CAMK2D	4069.18	0.0672419	0.0801184	0.839281	0.401311	0.999954
CAMK2G	4252.61	0.0862245	0.0752437	1.14594	0.251821	0.999954
CAMK2N1	1508.89	0.224581	0.141904	1.58263	0.113506	0.999954
CAMK4	2126.06	-0.266716	0.103688	-2.57229	0.0101028	0.999954
CAMKK1	825.335	0.0605061	0.0808803	0.748095	0.454403	0.999954
CAMKK2	4031.5	0.0153028	0.0686646	0.222863	0.823642	0.999954
CAMKMT	206.45	-0.0852658	0.137191	-0.62151	0.534264	0.999954
CAMLG	730.663	0.0164844	0.0727345	0.226638	0.820705	0.999954
CAMSAP1	2493.88	-0.0671347	0.0725701	-0.925102	0.354913	0.999954
CAMSAP2	6284.16	-0.00899488	0.0569865	-0.157842	0.874581	0.999954
CAMTA1	387.038	0.00328522	0.137036	0.0239734	0.980874	0.999954
CAMTA2	5591.03	0.09314	0.0885399	1.05195	0.29282	0.999954
CAND1	7157.61	-0.00147319	0.0693133	-0.0212541	0.983043	0.999954
CAND2	211.212	-0.00744957	0.155252	-0.0479837	0.961729	0.999954
CANT1	1808.08	0.00309933	0.0865466	0.0358111	0.971433	0.999954
CANX	17662.9	-0.0814953	0.0815247	-0.999639	0.317485	0.999954
CAP1	13115.1	0.0193732	0.0991258	0.19544	0.845048	0.999954
CAP2	731.549	0.212615	0.117777	1.80523	0.0710392	0.999954
CAPG	844.899	-0.188364	0.172936	-1.08922	0.276059	0.999954
CAPN1	7933.84	-0.0856598	0.0892287	-0.960002	0.337054	0.999954
CAPN10	1341.83	-0.00780575	0.0799595	-0.0976212	0.922233	0.999954
CAPN13	194.242	0.0900002	0.274253	0.328165	0.742787	0.999954
CAPN15	3531.94	0.129174	0.0761633	1.69601	0.0898835	0.999954
CAPN2	2947.62	0.0381786	0.110114	0.346718	0.728803	0.999954
CAPN3	173.994	-0.327289	0.317945	-1.02939	0.303298	0.999954
CAPN5	2544.66	0.159727	0.11112	1.43743	0.150597	0.999954
CAPN7	2355.82	-0.0207645	0.0788763	-0.263254	0.792355	0.999954
CAPNS1	7779.72	-0.0230556	0.104678	-0.220252	0.825675	0.999954
CAPRIN1	13736.3	-0.08534	0.0882922	-0.966563	0.333763	0.999954
CAPRIN2	589.839	0.0475679	0.108411	0.438776	0.660824	0.999954
CAPS	96.0956	0.0261656	0.138021	0.189577	0.849641	0.999954
CAPS2	210.839	0.0998064	0.229294	0.435277	0.663361	0.999954
CAPZA1	11593.8	-0.00945388	0.105277	-0.0897998	0.928446	0.999954
CAPZA2	3472.36	0.019258	0.0775079	0.248465	0.803775	0.999954
CAPZB	7051.08	-0.0686925	0.0916491	-0.749517	0.453546	0.999954
CARD10	381.574	0.245266	0.117573	2.08608	0.0369711	0.999954
CARD11	6935.68	-0.0119838	0.0772676	-0.155095	0.876746	0.999954
CARD19	819.26	-0.0688869	0.092401	-0.745521	0.455957	0.999954
CARD6	3622.25	0.00199486	0.0619727	0.0321893	0.974321	0.999954
CARF	1797.39	0.0704805	0.0818792	0.860786	0.389356	0.999954
CARHSP1	1509.51	-0.0524046	0.128401	-0.408131	0.683177	0.999954
CARM1	3022.17	-0.0990693	0.0784452	-1.26291	0.206621	0.999954
CARMIL1	7074.85	0.282558	0.154403	1.83	0.0672502	0.999954
CARMIL2	2443.36	0.0170974	0.0866533	0.197308	0.843586	0.999954
CARNMT1	1343.73	-0.0168101	0.0848743	-0.198059	0.842999	0.999954
CARS1	2013.8	-0.0846292	0.139803	-0.605344	0.54495	0.999954
CARS2	1130.3	0.0248862	0.0686118	0.362711	0.716821	0.999954
CASC3	5506.84	-0.00925309	0.050189	-0.184365	0.853727	0.999954
CASD1	1646.05	-0.0142598	0.059978	-0.237751	0.812074	0.999954
CASK	1995.59	-0.0242355	0.0620456	-0.390608	0.696087	0.999954
CASKIN1	194.314	-0.00167509	0.205234	-0.00816185	0.993488	0.999954
CASKIN2	3348.69	0.0824165	0.104468	0.788916	0.430161	0.999954
CASP2	1432.53	0.0342294	0.0715655	0.478295	0.63244	0.999954
CASP3	1161.38	-0.0104521	0.132723	-0.0787512	0.93723	0.999954
CASP6	623.362	-0.0143249	0.1038	-0.138005	0.890237	0.999954
CASP7	1821.6	0.0124758	0.0632562	0.197227	0.84365	0.999954
CASP8	2186.82	0.0593586	0.0783512	0.757596	0.448693	0.999954
CASP8AP2	2950.78	-0.0281357	0.0449146	-0.626427	0.531035	0.999954
CASP9	2295.43	-0.138823	0.080857	-1.71689	0.0859988	0.999954
CASS4	475.776	0.117221	0.143126	0.819002	0.412785	0.999954
CAST	2803.95	-0.0397851	0.0804695	-0.494412	0.621015	0.999954
CASTOR1	997.931	0.0318364	0.0830504	0.383338	0.701469	0.999954
CASTOR2	1919.78	-0.0990351	0.14653	-0.675872	0.499122	0.999954
CASZ1	1270.2	-0.0100508	0.154599	-0.0650122	0.948164	0.999954
CAT	6129.42	-0.0623532	0.104746	-0.59528	0.551657	0.999954
CATHL1B	116.215	-0.182919	1.1757	-0.155584	0.876361	0.999954
CATHL3	62.614	-0.044913	1.25515	-0.0357829	0.971455	0.999954
CATSPER2	168.206	-0.0258167	0.133605	-0.193231	0.846778	0.999954
CATSPER3	217.192	0.197767	0.289345	0.683499	0.494292	0.999954
CATSPER4	238.591	-0.100684	0.239505	-0.420383	0.674206	0.999954
CATSPERG	166.953	-0.0812629	0.247284	-0.328622	0.742442	0.999954
CAV1	927.428	0.262198	0.134906	1.94357	0.0519478	0.999954
CAV2	959.551	0.174117	0.151574	1.14873	0.250668	0.999954
CAVIN1	10546.7	0.0848727	0.109436	0.775543	0.438019	0.999954
CAVIN2	2418.45	0.123576	0.145639	0.848513	0.396153	0.999954
CAVIN3	971.849	0.158291	0.172923	0.915382	0.359991	0.999954
CAVIN4	97.3674	-0.330062	0.212437	-1.55369	0.120258	0.999954
CBFA2T2	1090.34	-0.0745974	0.0845105	-0.8827	0.377398	0.999954
CBFA2T3	2522.59	0.151337	0.0997848	1.51663	0.12936	0.999954
CBFB	2710.77	-0.0946801	0.116676	-0.811479	0.417091	0.999954
CBL	16592.2	-0.049612	0.0732609	-0.677197	0.498281	0.999954
CBLB	11224	-0.0633253	0.144063	-0.439567	0.660251	0.999954
CBLL1	2518.56	-0.00352471	0.0426945	-0.0825565	0.934204	0.999954
CBLN3	713.758	-0.0543206	0.117878	-0.460822	0.644926	0.999954
CBR4	1597.18	0.0130504	0.124605	0.104734	0.916587	0.999954
CBS	527.312	-0.0579771	0.1631	-0.355469	0.722238	0.999954
CBWD1	2449.69	-0.0987956	0.125436	-0.787617	0.430921	0.999954
CBX1	1732.55	-0.0150227	0.0799135	-0.187988	0.850886	0.999954
CBX2	230.334	-0.163675	0.15308	-1.06922	0.284972	0.999954
CBX3	3774.51	-0.0158597	0.0888837	-0.178432	0.858383	0.999954
CBX4	2542.2	-0.0897583	0.094603	-0.948789	0.342728	0.999954
CBX5	15591.9	-0.141338	0.0877905	-1.60994	0.107411	0.999954
CBX6	15941.5	0.0135128	0.155994	0.0866241	0.93097	0.999954
CBX7	3979.74	-0.0726425	0.0748473	-0.970543	0.331776	0.999954
CBX8	232.712	-0.0301582	0.154541	-0.195147	0.845278	0.999954
CBY1	822.937	0.132316	0.0721125	1.83486	0.066527	0.999954
CC2D1A	2183.13	0.0372944	0.0629678	0.592278	0.553664	0.999954
CC2D1B	3550.44	-0.00198678	0.0553483	-0.035896	0.971365	0.999954
CC2D2A	690.928	0.00852117	0.155393	0.0548363	0.956269	0.999954
CC2D2B	7328.37	-0.0113867	0.0779655	-0.146048	0.883884	0.999954
CCAR1	5173.05	-0.040244	0.0752132	-0.535066	0.592605	0.999954
CCAR2	8883.62	-0.00460884	0.0477097	-0.0966018	0.923043	0.999954
CCBE1	626.166	0.268999	0.18165	1.48087	0.138642	0.999954
CCDC102A	594.178	-0.121068	0.132185	-0.915897	0.359721	0.999954
CCDC102B	172.404	-0.25306	0.273868	-0.924021	0.355475	0.999954
CCDC106	400.071	-0.0385774	0.275633	-0.139959	0.888692	0.999954
CCDC107	655.253	0.118382	0.107777	1.0984	0.272029	0.999954
CCDC112	311.151	-0.0538204	0.126952	-0.423945	0.671606	0.999954
CCDC115	1423.19	-0.102064	0.150672	-0.677391	0.498158	0.999954
CCDC116	78.4324	-0.202568	0.321756	-0.629569	0.528977	0.999954
CCDC117	2663	-0.107717	0.156576	-0.687953	0.491482	0.999954
CCDC12	1784.23	-0.0949776	0.0752548	-1.26208	0.20692	0.999954
CCDC120	911.4	0.0143368	0.0670412	0.21385	0.830664	0.999954
CCDC121	141.293	-0.00745377	0.172661	-0.0431699	0.965566	0.999954
CCDC124	499.855	0.0565838	0.149309	0.378971	0.704709	0.999954
CCDC125	1438.49	-0.145256	0.179759	-0.808061	0.419056	0.999954
CCDC126	381.667	-0.0979725	0.108777	-0.900672	0.367763	0.999954
CCDC127	583.071	-0.0378404	0.0861062	-0.439462	0.660327	0.999954
CCDC134	985.269	-0.151495	0.12403	-1.22144	0.22192	0.999954
CCDC136	401.608	0.0688457	0.212389	0.324148	0.745826	0.999954
CCDC137	1354.16	0.0488831	0.0834398	0.585849	0.557977	0.999954
CCDC138	630.873	-0.0944057	0.159094	-0.593394	0.552917	0.999954
CCDC14	522.292	0.196056	0.164212	1.19392	0.232509	0.999954
CCDC141	948.981	-0.0963548	0.162032	-0.594665	0.552067	0.999954
CCDC142	787.934	0.0782126	0.102324	0.76436	0.444653	0.999954
CCDC149	1117.61	0.0581004	0.102754	0.565434	0.571778	0.999954
CCDC15	1235.69	-0.0236771	0.136456	-0.173515	0.862247	0.999954
CCDC150	360.108	-0.117157	0.229223	-0.511105	0.609278	0.999954
CCDC154	399.104	0.130922	0.18497	0.7078	0.479069	0.999954
CCDC157	305.97	-0.0551379	0.130077	-0.423885	0.671649	0.999954
CCDC158	311.089	-0.558407	0.275118	-2.0297	0.0423871	0.999954
CCDC160	77.8941	-0.484739	0.188119	-2.57676	0.00997307	0.999954
CCDC163	1115.45	-0.0487448	0.216703	-0.224938	0.822028	0.999954
CCDC166	4474.4	-0.0549871	0.254112	-0.216389	0.828684	0.999954
CCDC167	358.273	-0.112769	0.127913	-0.88161	0.377988	0.999954
CCDC17	435.203	0.198905	0.153832	1.293	0.19601	0.999954
CCDC171	1190.65	0.102818	0.139423	0.737452	0.460848	0.999954
CCDC174	972.384	-0.0568194	0.0794839	-0.714854	0.474699	0.999954
CCDC18	777.685	0.103634	0.148981	0.695621	0.486666	0.999954
CCDC181	327.539	-0.133303	0.23237	-0.573666	0.566194	0.999954
CCDC186	4855.36	-0.0108258	0.0558468	-0.193848	0.846295	0.999954
CCDC187	1190.66	0.118506	0.174523	0.679024	0.497123	0.999954
CCDC189	41.7453	0.24986	0.287919	0.867812	0.385497	0.999954
CCDC190	58.366	0.409137	0.567051	0.721517	0.470591	0.999954
CCDC191	877.273	0.0669052	0.190758	0.350734	0.725788	0.999954
CCDC194	108.891	0.210765	0.252039	0.836241	0.403019	0.999954
CCDC22	1013.72	0.0147423	0.0671654	0.219492	0.826267	0.999954
CCDC24	143.08	0.247172	0.179951	1.37355	0.16958	0.999954
CCDC25	1918.39	-0.0570285	0.0929722	-0.613393	0.539616	0.999954
CCDC28A	478.802	-0.116981	0.0788151	-1.48424	0.137744	0.999954
CCDC28B	478.669	-0.104222	0.105658	-0.986409	0.323932	0.999954
CCDC30	312.086	0.0241168	0.237517	0.101537	0.919124	0.999954
CCDC32	925.287	0.0595653	0.105586	0.56414	0.572659	0.999954
CCDC34	131.959	0.252614	0.180202	1.40183	0.160965	0.999954
CCDC42	45.5355	0.00506269	0.454023	0.0111507	0.991103	0.999954
CCDC43	1148.52	0.00916323	0.0905643	0.101179	0.919408	0.999954
CCDC47	2232.79	-0.124327	0.112067	-1.1094	0.267257	0.999954
CCDC50	5832.57	-0.0630131	0.0702473	-0.897017	0.36971	0.999954
CCDC51	362.002	-0.0138705	0.0786375	-0.176385	0.859991	0.999954
CCDC57	239.579	0.0739857	0.198854	0.37206	0.709848	0.999954
CCDC59	368.666	0.0180083	0.113531	0.15862	0.873968	0.999954
CCDC6	5433.24	-0.0896723	0.0591889	-1.51502	0.129768	0.999954
CCDC61	1021.02	-0.0369016	0.0526442	-0.700962	0.483327	0.999954
CCDC62	811.62	-0.0239205	0.127546	-0.187545	0.851234	0.999954
CCDC66	1117.92	0.0962833	0.0804718	1.19649	0.231507	0.999954
CCDC69	2531.09	0.0111487	0.12256	0.0909656	0.92752	0.999954
CCDC7	735.498	-0.0426449	0.143029	-0.298156	0.765584	0.999954
CCDC71	1130.25	0.0546618	0.10092	0.541636	0.588069	0.999954
CCDC71L	1565.82	-0.129539	0.113762	-1.13869	0.254834	0.999954
CCDC77	957.276	0.0457231	0.0831031	0.550197	0.582184	0.999954
CCDC78	54.9455	0.0269252	0.267275	0.10074	0.919757	0.999954
CCDC8	1628.83	0.158121	0.12611	1.25383	0.209903	0.999954
CCDC80	1503.06	-0.0748089	0.302691	-0.247146	0.804795	0.999954
CCDC82	3531.85	-0.0144268	0.0608693	-0.237013	0.812647	0.999954
CCDC85A	174.858	-0.0778835	0.149248	-0.52184	0.601782	0.999954
CCDC85B	442.322	-0.104114	0.139762	-0.74494	0.456308	0.999954
CCDC85C	329.255	0.10195	0.195089	0.522581	0.601266	0.999954
CCDC86	808.166	0.052539	0.107828	0.487249	0.626082	0.999954
CCDC88A	4380.71	-0.0324506	0.0956061	-0.33942	0.734293	0.999954
CCDC88B	1988.21	-0.0330593	0.114875	-0.287784	0.773512	0.999954
CCDC88C	7001.79	-0.0267131	0.134711	-0.1983	0.84281	0.999954
CCDC9	1474.21	-0.013119	0.0643643	-0.203825	0.83849	0.999954
CCDC90B	912.187	0.0988133	0.0840882	1.17511	0.239949	0.999954
CCDC91	1067.46	-0.0513966	0.0805022	-0.63845	0.523181	0.999954
CCDC92	315.323	0.00444573	0.105394	0.0421821	0.966354	0.999954
CCDC93	1854.72	-0.0742343	0.0686594	-1.0812	0.27961	0.999954
CCDC97	3574.93	-0.0203758	0.0538082	-0.378675	0.704929	0.999954
CCDC9B	1222.02	0.170844	0.0969702	1.76182	0.078099	0.999954
CCER2	881.733	0.100105	0.18048	0.554661	0.579126	0.999954
CCHCR1	482.55	0.14638	0.0851804	1.71848	0.0857099	0.999954
CCIN	93.9773	0.319231	0.228005	1.40011	0.161481	0.999954
CCL19	711.249	-0.207518	0.331577	-0.625851	0.531412	0.999954
CCL21	4487.82	-0.155505	0.387029	-0.401791	0.687838	0.999954
CCL22	185.129	-0.124892	0.164639	-0.758583	0.448102	0.999954
CCL25	354.135	0.0808833	0.129044	0.626787	0.530799	0.999954
CCL26	2511.04	-0.227488	0.215551	-1.05538	0.291253	0.999954
CCL27	147.274	0.138241	0.139877	0.988304	0.323004	0.999954
CCL28	8.66078	0.152119	0.558424	0.272408	0.785308	0.999954
CCL5	3255.95	-0.159067	0.204288	-0.77864	0.436192	0.999954
CCM2	2449.51	-0.132977	0.0644157	-2.06435	0.0389844	0.999954
CCM2L	670.414	-0.00222927	0.124187	-0.0179509	0.985678	0.999954
CCN1	1229.98	-0.173322	0.460984	-0.375983	0.70693	0.999954
CCN2	397.348	-0.118351	0.244556	-0.483944	0.628426	0.999954
CCN4	174.128	0.0123576	0.199746	0.0618668	0.950669	0.999954
CCN6	71.543	-0.798767	0.521399	-1.53197	0.12553	0.999954
CCNA2	279.031	-0.114485	0.164462	-0.696121	0.486353	0.999954
CCNB1	318.249	-0.168003	0.190713	-0.880923	0.378359	0.999954
CCNB2	180.728	-0.381095	0.185837	-2.0507	0.0402965	0.999954
CCNB3	197.838	0.0814887	0.144501	0.563933	0.5728	0.999954
CCNC	1580.45	-0.000418341	0.0731788	-0.0057167	0.995439	0.999954
CCND1	4370.79	-0.0723549	0.149409	-0.484274	0.628191	0.999954
CCND2	4684.61	0.0854554	0.0821682	1.04001	0.298337	0.999954
CCND3	7177.04	-0.0754479	0.135563	-0.556552	0.577834	0.999954
CCNDBP1	2338.64	-0.0456536	0.0607867	-0.751046	0.452625	0.999954
CCNE1	331.101	-0.0553416	0.158747	-0.348615	0.727378	0.999954
CCNF	348.271	-0.129905	0.131267	-0.989625	0.322357	0.999954
CCNG1	13922.6	-0.0639313	0.125026	-0.511343	0.609111	0.999954
CCNG2	2235.93	-0.20776	0.100876	-2.05955	0.0394417	0.999954
CCNH	1831.81	-0.0494771	0.0759992	-0.651022	0.515032	0.999954
CCNI	15075.1	-0.105661	0.114798	-0.920411	0.357358	0.999954
CCNI2	37.7052	0.12498	0.290394	0.43038	0.666919	0.999954
CCNJ	912.586	0.0270708	0.0773321	0.350059	0.726295	0.999954
CCNJL	2973.77	0.22168	0.123805	1.79056	0.073364	0.999954
CCNK	1832.95	-0.0813258	0.0582774	-1.3955	0.162867	0.999954
CCNL1	4804.02	0.00949501	0.0565094	0.168025	0.866563	0.999954
CCNL2	6096.27	0.000892999	0.0978223	0.00912879	0.992716	0.999954
CCNQ	509.289	-0.0576363	0.0826931	-0.69699	0.485809	0.999954
CCNT1	6533.47	-0.00676192	0.048884	-0.138326	0.889983	0.999954
CCNT2	6165.02	0.0465891	0.0730084	0.638133	0.523387	0.999954
CCNY	6091.78	-0.0872365	0.0933462	-0.934547	0.350022	0.999954
CCNYL1	1445.64	0.0118536	0.111678	0.106141	0.915471	0.999954
CCP110	2575.92	-0.0426965	0.0714587	-0.5975	0.550174	0.999954
CCPG1	6121.31	-0.0186415	0.0643323	-0.289769	0.771993	0.999954
CCR10	84.4692	0.303552	0.325178	0.933493	0.350566	0.999954
CCR3	1070.81	0.382201	0.249502	1.53185	0.125558	0.999954
CCR4	252.873	-0.220765	0.249182	-0.885957	0.375641	0.999954
CCR5	1257.79	0.200182	0.167531	1.19489	0.232129	0.999954
CCR6	868.654	-0.0583578	0.10037	-0.581425	0.560954	0.999954
CCR7	1807.72	-0.272903	0.217525	-1.25458	0.20963	0.999954
CCR8	765.108	-0.40393	0.326606	-1.23675	0.216179	0.999954
CCR9	388.479	-0.265063	0.225514	-1.17537	0.239845	0.999954
CCRL2	315.585	0.442064	0.191235	2.31163	0.0207982	0.999954
CCS	1159.85	-0.0410431	0.0697764	-0.588208	0.556393	0.999954
CCSER1	1560.54	-0.126697	0.185713	-0.682219	0.4951	0.999954
CCSER2	3051.29	0.00187156	0.0629992	0.0297076	0.9763	0.999954
CCT2	3388.86	0.00485201	0.0836799	0.057983	0.953762	0.999954
CCT3	5670.58	-0.0717436	0.12384	-0.579325	0.56237	0.999954
CCT4	2541.86	-0.347037	0.157561	-2.20256	0.0276257	0.999954
CCT5	3426.87	-0.0981452	0.100509	-0.976481	0.328826	0.999954
CCT6A	1251.16	-0.50733	0.331361	-1.53105	0.125757	0.999954
CCT7	4667.19	-0.0885781	0.0950585	-0.931827	0.351426	0.999954
CCT8	3262.48	-0.0694442	0.0914937	-0.759006	0.447849	0.999954
CD101	1079.03	-0.81353	0.449687	-1.8091	0.0704348	0.999954
CD109	2536.65	-0.0827382	0.118034	-0.700971	0.483321	0.999954
CD14	1633.51	-0.0404083	0.150715	-0.268112	0.788613	0.999954
CD151	2380.36	0.000646546	0.144146	0.00448536	0.996421	0.999954
CD164	12946.7	-0.0222322	0.083936	-0.264871	0.791109	0.999954
CD180	2522.48	0.0178459	0.160604	0.111117	0.911523	0.999954
CD19	2415.39	0.108655	0.22513	0.482632	0.629357	0.999954
CD1D	5038.39	-0.00169181	0.11472	-0.0147473	0.988234	0.999954
CD2	5586.53	0.000678639	0.155866	0.00435398	0.996526	0.999954
CD200	624.161	-0.0187578	0.12559	-0.149358	0.881272	0.999954
CD22	3351.98	-0.00330607	0.201394	-0.016416	0.986903	0.999954
CD226	453.876	0.115653	0.168397	0.686789	0.492216	0.999954
CD24	459.069	-0.0911613	0.269026	-0.338857	0.734717	0.999954
CD244	5877.88	-0.0976769	0.180951	-0.539796	0.589337	0.999954
CD247	6953.48	-0.232154	0.208129	-1.11543	0.264665	0.999954
CD248	352.15	-0.0908011	0.224037	-0.405296	0.68526	0.999954
CD27	2829.7	-0.0768004	0.139129	-0.552011	0.580941	0.999954
CD274	650.482	0.0610721	0.173659	0.351677	0.72508	0.999954
CD276	1445.79	0.0768938	0.125067	0.614821	0.538673	0.999954
CD28	483.252	-0.0386341	0.190864	-0.202416	0.839591	0.999954
CD2BP2	1033.38	0.0383965	0.123648	0.310531	0.756157	0.999954
CD300E	158.521	0.0512146	0.282362	0.181379	0.85607	0.999954
CD300H	2952.61	0.0399431	0.192146	0.207879	0.835324	0.999954
CD300LD	1291.11	0.19183	0.302118	0.634952	0.52546	0.999954
CD300LF	1739.74	0.193275	0.193393	0.999387	0.317607	0.999954
CD300LG	5786.77	0.278252	0.174443	1.59509	0.110693	0.999954
CD320	154.003	0.197947	0.199682	0.991311	0.321534	0.999954
CD34	2583.3	-0.121856	0.113888	-1.06996	0.284636	0.999954
CD37	5616.07	-0.154671	0.126641	-1.22134	0.221959	0.999954
CD3D	3529.69	-0.0697832	0.200805	-0.347518	0.728202	0.999954
CD3E	13423.5	-0.166377	0.188439	-0.882921	0.377279	0.999954
CD3G	6318.11	-0.0742712	0.216037	-0.343789	0.731005	0.999954
CD4	2252.72	-0.266241	0.186349	-1.42872	0.153083	0.999954
CD40	678.971	-0.109091	0.157917	-0.690815	0.489682	0.999954
CD40LG	171.579	-0.435054	0.211223	-2.0597	0.0394276	0.999954
CD44	2506.2	-0.114233	0.146899	-0.777629	0.436788	0.999954
CD46	5520.58	-0.0609575	0.0923474	-0.660088	0.509197	0.999954
CD47	12041	0.00264874	0.0467155	0.0566994	0.954785	0.999954
CD5	2352.95	-0.0971601	0.148909	-0.652481	0.514091	0.999954
CD52	1767.26	-0.128566	0.239669	-0.536433	0.591659	0.999954
CD53	6983.96	0.00872801	0.128264	0.0680473	0.945748	0.999954
CD55	3565.94	0.0893578	0.175739	0.508469	0.611124	0.999954
CD58	9292.92	-0.0524784	0.0837526	-0.626589	0.530929	0.999954
CD59	6598.56	0.0736782	0.129259	0.570004	0.568675	0.999954
CD6	8788.81	-0.0776607	0.195974	-0.396281	0.691898	0.999954
CD63	5862.72	0.0146559	0.146787	0.0998446	0.920468	0.999954
CD68	10704.8	-0.0743677	0.150009	-0.495754	0.620068	0.999954
CD69	413.02	-0.0605733	0.225111	-0.269082	0.787866	0.999954
CD7	628.661	0.0587378	0.219458	0.267649	0.788969	0.999954
CD72	343.027	-0.0575639	0.18786	-0.30642	0.759285	0.999954
CD74	154302	-0.0367812	0.147929	-0.248642	0.803638	0.999954
CD79A	4463.47	-0.185012	0.184852	-1.00087	0.316892	0.999954
CD79B	1566.73	-0.189016	0.237757	-0.794997	0.426615	0.999954
CD80	1017.38	0.0143521	0.149122	0.0962443	0.923327	0.999954
CD81	18238.3	-0.0629793	0.116772	-0.539335	0.589656	0.999954
CD82	10420.1	0.0786917	0.14376	0.547383	0.584116	0.999954
CD83	1188.45	0.336809	0.329255	1.02294	0.306334	0.999954
CD84	1832.44	0.00338381	0.15489	0.0218466	0.98257	0.999954
CD86	4197.44	0.00225752	0.0749295	0.0301286	0.975964	0.999954
CD8A	1934.64	0.316553	0.151816	2.08512	0.0370588	0.999954
CD8B	1441.54	-0.00574297	0.20158	-0.0284898	0.977272	0.999954
CD9	3421.08	0.0370383	0.152069	0.243563	0.807569	0.999954
CD93	1055.9	0.102709	0.15222	0.674739	0.499842	0.999954
CD96	957.022	-0.0616403	0.135729	-0.454143	0.649726	0.999954
CD99	4753.48	-0.0702482	0.104886	-0.669757	0.503013	0.999954
CD99L2	900.73	-0.143069	0.116072	-1.23258	0.217732	0.999954
CDA	263.513	-0.0285884	0.17081	-0.167369	0.867079	0.999954
CDADC1	2282.96	-0.0214418	0.0647131	-0.331336	0.740391	0.999954
CDAN1	1826.43	0.0580314	0.109763	0.5287	0.597014	0.999954
CDC123	898.059	0.0228036	0.0823381	0.276951	0.781818	0.999954
CDC14A	1823.16	-0.0622328	0.0953202	-0.652882	0.513832	0.999954
CDC14B	3305.71	0.0514347	0.0783353	0.656597	0.51144	0.999954
CDC16	1474.7	-0.0270745	0.0721582	-0.37521	0.707504	0.999954
CDC20	498.518	0.0170254	0.150498	0.113127	0.90993	0.999954
CDC23	1136.71	0.0215117	0.0558588	0.385108	0.700157	0.999954
CDC25A	118.977	0.118306	0.196081	0.603353	0.546274	0.999954
CDC25B	4496.62	-0.0678978	0.125677	-0.540257	0.58902	0.999954
CDC26	238.622	0.14711	0.246377	0.59709	0.550447	0.999954
CDC27	4137.23	-0.0163312	0.0672469	-0.242855	0.808118	0.999954
CDC34	805.134	0.0127627	0.126218	0.101116	0.919458	0.999954
CDC37	2907.33	-0.115137	0.109857	-1.04806	0.29461	0.999954
CDC37L1	1586.26	0.116943	0.0814908	1.43504	0.151276	0.999954
CDC40	2169.27	-0.0195283	0.044385	-0.439975	0.659956	0.999954
CDC42	14136.6	0.0210031	0.0878777	0.239004	0.811103	0.999954
CDC42BPA	8233.74	-0.062609	0.079501	-0.787525	0.430975	0.999954
CDC42BPB	7063.12	0.0554774	0.0480159	1.15539	0.247929	0.999954
CDC42BPG	967.895	0.041547	0.0846455	0.490835	0.623543	0.999954
CDC42EP1	3840.94	0.0278175	0.0752499	0.369668	0.71163	0.999954
CDC42EP2	903.321	0.0151182	0.133087	0.113597	0.909558	0.999954
CDC42EP3	2429.66	0.0704725	0.116105	0.606974	0.543868	0.999954
CDC42EP4	5853.03	0.0729859	0.122621	0.595218	0.551698	0.999954
CDC42EP5	288.778	0.00249255	0.126767	0.0196624	0.984313	0.999954
CDC42SE1	8039.96	0.00172175	0.0997478	0.017261	0.986228	0.999954
CDC42SE2	4637.56	-0.0248855	0.106781	-0.233051	0.815722	0.999954
CDC45	289.796	-0.161376	0.21871	-0.737854	0.460603	0.999954
CDC5L	5181.35	-0.0750459	0.0815669	-0.920053	0.357545	0.999954
CDC6	214.206	-0.126304	0.24698	-0.511392	0.609077	0.999954
CDC7	2967.74	0.0352651	0.12388	0.284671	0.775896	0.999954
CDC73	5149.48	0.0223796	0.0439461	0.509252	0.610576	0.999954
CDCA2	197.02	-0.118575	0.203862	-0.581644	0.560807	0.999954
CDCA3	142.892	-0.0770582	0.240839	-0.319957	0.749001	0.999954
CDCA7	1707.89	0.0242277	0.221345	0.109457	0.91284	0.999954
CDCA7L	1529.01	-0.140143	0.111908	-1.25231	0.210458	0.999954
CDCA8	153.839	-0.430568	0.20463	-2.10413	0.0353668	0.999954
CDCP1	269.391	-0.504267	0.24644	-2.04621	0.0407361	0.999954
CDH1	1084.75	0.00958346	0.112268	0.0853625	0.931973	0.999954
CDH11	1667.45	-0.0996466	0.316819	-0.314522	0.753124	0.999954
CDH13	561.752	0.0991424	0.25527	0.388383	0.697733	0.999954
CDH17	519.635	0.0714439	0.572942	0.124697	0.900764	0.999954
CDH19	401.744	0.00960264	0.168328	0.0570472	0.954508	0.999954
CDH2	1697.33	-0.17975	0.158798	-1.13194	0.25766	0.999954
CDH20	120.719	-0.151463	0.303764	-0.498621	0.618047	0.999954
CDH23	1760.44	0.206822	0.160997	1.28463	0.19892	0.999954
CDH24	599.609	0.0619249	0.112888	0.548549	0.583315	0.999954
CDH26	77.2708	0.158719	0.244388	0.649453	0.516046	0.999954
CDH3	1932.51	-0.205418	0.103736	-1.98021	0.0476802	0.999954
CDH4	584.19	0.0113326	0.332841	0.034048	0.972839	0.999954
CDH5	2987.6	-0.0810566	0.109755	-0.738522	0.460197	0.999954
CDH7	856.043	-0.244687	0.319648	-0.765488	0.443981	0.999954
CDHR4	233.318	0.0161739	0.271934	0.0594772	0.952572	0.999954
CDIN1	932.409	-0.124747	0.134189	-0.929637	0.352559	0.999954
CDIP1	2213.3	-0.0652342	0.0887647	-0.734912	0.462393	0.999954
CDIPT	1319.57	0.0367612	0.0989688	0.371442	0.710308	0.999954
CDK1	188.85	-0.0896762	0.203157	-0.441412	0.658915	0.999954
CDK10	1055.35	0.0383988	0.0911864	0.421102	0.67368	0.999954
CDK12	6310.24	-0.0438726	0.0464206	-0.945111	0.344602	0.999954
CDK13	7596.02	-0.114911	0.0532143	-2.15941	0.0308186	0.999954
CDK14	2269.3	0.127533	0.204529	0.623543	0.532928	0.999954
CDK16	3919.7	0.0395896	0.117941	0.335672	0.737119	0.999954
CDK17	4596.87	-0.108339	0.1016	-1.06633	0.286276	0.999954
CDK18	368.212	-0.0399302	0.170673	-0.233957	0.815018	0.999954
CDK19	4880.63	-0.0716769	0.0583796	-1.22777	0.219532	0.999954
CDK2	449.536	-0.173492	0.11718	-1.48056	0.138723	0.999954
CDK20	481.444	-0.136344	0.110121	-1.23813	0.215669	0.999954
CDK2AP1	1098.58	-0.126084	0.148876	-0.846902	0.39705	0.999954
CDK2AP2	2705.77	-0.164118	0.13617	-1.20524	0.228111	0.999954
CDK3	470.585	0.0412966	0.191575	0.215563	0.829328	0.999954
CDK4	1476.74	-0.119393	0.118298	-1.00926	0.312852	0.999954
CDK5	445.986	-0.082777	0.0985218	-0.84019	0.400802	0.999954
CDK5R1	611.091	-0.243137	0.217984	-1.11539	0.264684	0.999954
CDK5RAP1	1119.21	-0.0382699	0.0755127	-0.506801	0.612294	0.999954
CDK5RAP2	2936.51	-0.0162365	0.0917481	-0.176968	0.859534	0.999954
CDK5RAP3	1647.11	0.052845	0.101224	0.522063	0.601627	0.999954
CDK6	5945.82	-0.0777158	0.0757337	-1.02617	0.304811	0.999954
CDK7	2502.15	-0.0284143	0.0977121	-0.290796	0.771207	0.999954
CDK8	733.978	-0.0379657	0.0734483	-0.516903	0.605224	0.999954
CDK9	3357.56	-0.0711049	0.0712876	-0.997437	0.318552	0.999954
CDKAL1	1042.86	0.0154608	0.103252	0.149739	0.880971	0.999954
CDKL1	627.637	-0.0856057	0.3314	-0.258315	0.796163	0.999954
CDKL4	1033.01	-0.269839	0.227872	-1.18417	0.236347	0.999954
CDKL5	558.664	-0.0469366	0.119547	-0.392621	0.694599	0.999954
CDKN1A	808.7	0.0707547	0.158861	0.445389	0.656039	0.999954
CDKN1B	6058.68	-0.0311903	0.0859546	-0.36287	0.716702	0.999954
CDKN1C	797.81	0.037839	0.18365	0.206039	0.836761	0.999954
CDKN2AIPNL	1537.18	-0.0525234	0.121798	-0.431234	0.666298	0.999954
CDKN2C	520.03	0.0353728	0.141776	0.249498	0.802976	0.999954
CDKN2D	487.1	-0.139454	0.178512	-0.781204	0.434683	0.999954
CDKN3	184.705	-0.0771647	0.227079	-0.339815	0.733996	0.999954
CDNF	299.677	0.160702	0.16819	0.955479	0.339335	0.999954
CDON	420.036	-0.439382	0.182813	-2.40346	0.0162409	0.999954
CDPF1	934.124	-0.228547	0.0861106	-2.65411	0.00795168	0.999954
CDR2	424.534	-0.0279236	0.1248	-0.223747	0.822954	0.999954
CDR2L	1032.85	-0.0387108	0.114165	-0.339077	0.734552	0.999954
CDS1	1939.65	-0.104069	0.160209	-0.649581	0.515963	0.999954
CDS2	5990.2	0.00841869	0.0569671	0.147782	0.882515	0.999954
CDT1	262.17	-0.0723049	0.161673	-0.447228	0.65471	0.999954
CDV3	4291.63	-0.0711557	0.0941055	-0.756127	0.449573	0.999954
CDYL	1657.87	-0.00199793	0.0794529	-0.0251461	0.979938	0.999954
CDYL2	2532.78	0.184177	0.120151	1.53288	0.125305	0.999954
CEBPA	877.288	0.164951	0.252329	0.653714	0.513296	0.999954
CEBPB	2876.03	-0.162707	0.178734	-0.910332	0.362648	0.999954
CEBPD	3481.38	-0.0146492	0.190107	-0.0770579	0.938578	0.999954
CEBPG	2278.79	-0.0100209	0.0881753	-0.113648	0.909517	0.999954
CEBPZ	3870.92	0.00829348	0.0469994	0.176459	0.859933	0.999954
CEBPZOS	149.514	0.125893	0.154837	0.813067	0.416179	0.999954
CELA1	189.546	0.112216	0.240521	0.466554	0.640819	0.999954
CELF1	9863.43	-0.0631995	0.0518581	-1.2187	0.222957	0.999954
CELF2	17114.2	-0.0299401	0.0657798	-0.455157	0.648996	0.999954
CELF3	421.131	-0.0137298	0.23398	-0.0586794	0.953207	0.999954
CELF4	140.584	-0.333987	0.421189	-0.792962	0.4278	0.999954
CELSR1	567.547	-0.146353	0.231595	-0.631937	0.527428	0.999954
CELSR2	2598.06	-0.0437914	0.0994472	-0.440349	0.659685	0.999954
CEMIP2	5200.78	-0.00175484	0.118968	-0.0147506	0.988231	0.999954
CENATAC	586.793	0.105528	0.0802744	1.31459	0.188646	0.999954
CENPA	192.366	-0.227947	0.222905	-1.02262	0.306487	0.999954
CENPB	2486.28	0.053718	0.107855	0.498057	0.618444	0.999954
CENPC	2437.3	0.00414267	0.0504232	0.0821582	0.934521	0.999954
CENPE	505.33	-0.271767	0.184178	-1.47557	0.14006	0.999954
CENPF	949.741	-0.180455	0.179628	-1.0046	0.315087	0.999954
CENPH	433.872	-0.0204516	0.15534	-0.131657	0.895256	0.999954
CENPI	716.779	-0.0762938	0.061852	-1.23349	0.217393	0.999954
CENPJ	1205.35	-0.0228977	0.099834	-0.229358	0.818591	0.999954
CENPK	207.495	0.0366372	0.186767	0.196165	0.844481	0.999954
CENPL	206.747	0.0509007	0.133268	0.381943	0.702504	0.999954
CENPM	205.539	-0.236396	0.19076	-1.23923	0.215259	0.999954
CENPN	105.701	-0.0560024	0.269835	-0.207543	0.835586	0.999954
CENPO	489.835	0.00693448	0.10731	0.0646212	0.948476	0.999954
CENPQ	269.588	0.0527089	0.100201	0.526032	0.598866	0.999954
CENPT	145.285	0.00433256	0.153957	0.0281414	0.977549	0.999954
CENPU	274.222	0.0426213	0.155284	0.274472	0.783722	0.999954
CENPV	374.158	0.0488866	0.121033	0.403912	0.686278	0.999954
CENPW	33.4442	-0.363234	0.272429	-1.33332	0.182428	0.999954
CENPX	265.105	-0.0721993	0.152073	-0.474766	0.634954	0.999954
CEP104	2004.32	0.00830407	0.0487741	0.170256	0.864809	0.999954
CEP112	1565.15	0.228591	0.139378	1.64008	0.100988	0.999954
CEP120	4131.03	-0.0417767	0.055867	-0.747789	0.454588	0.999954
CEP126	383.142	-0.0581672	0.215359	-0.270094	0.787088	0.999954
CEP128	717.82	0.0316298	0.126544	0.249951	0.802625	0.999954
CEP131	587.701	-0.0554269	0.0957275	-0.579007	0.562584	0.999954
CEP135	893.85	-0.0733635	0.0908236	-0.807757	0.41923	0.999954
CEP152	563.202	0.102033	0.0906369	1.12573	0.260279	0.999954
CEP162	1460.67	-0.00448384	0.107483	-0.0417167	0.966725	0.999954
CEP164	1885.42	-0.0375723	0.104587	-0.359245	0.719412	0.999954
CEP170	8481.04	-0.0640625	0.0856001	-0.748393	0.454223	0.999954
CEP170B	1745.28	0.0692559	0.0711148	0.97386	0.330126	0.999954
CEP19	523.194	-0.154033	0.128094	-1.2025	0.229171	0.999954
CEP192	2869.91	0.00743462	0.107773	0.068984	0.945002	0.999954
CEP20	1798.77	-0.0410298	0.0820712	-0.499929	0.617125	0.999954
CEP250	2651.34	-0.0294544	0.0950234	-0.309969	0.756584	0.999954
CEP290	2083.63	0.130401	0.112446	1.15968	0.246181	0.999954
CEP295	8138.51	0.0101469	0.0725379	0.139884	0.888751	0.999954
CEP295NL	411.779	0.0749785	0.27749	0.270203	0.787004	0.999954
CEP350	12664	-0.0843461	0.0580089	-1.45402	0.145941	0.999954
CEP41	1490.47	-0.0338621	0.0399844	-0.846881	0.397061	0.999954
CEP43	1021.19	-0.095847	0.0990626	-0.967539	0.333275	0.999954
CEP44	431.134	0.0944964	0.081375	1.16125	0.245542	0.999954
CEP55	107.288	-0.0800308	0.177676	-0.45043	0.6524	0.999954
CEP57	1409.7	-0.105865	0.0916053	-1.15566	0.247819	0.999954
CEP57L1	904.828	0.0552052	0.137655	0.401041	0.68839	0.999954
CEP63	724.089	0.00482409	0.136309	0.0353907	0.971768	0.999954
CEP68	3762.56	-0.0363175	0.0957499	-0.379295	0.704469	0.999954
CEP70	1434.88	0.0110307	0.0791249	0.139409	0.889127	0.999954
CEP72	295.634	-0.0161452	0.18088	-0.0892594	0.928876	0.999954
CEP76	784.251	-0.0863588	0.0714444	-1.20876	0.226757	0.999954
CEP78	668.195	0.038039	0.074528	0.510399	0.609772	0.999954
CEP83	1018.83	-0.035969	0.122016	-0.29479	0.768155	0.999954
CEP85	762.312	0.00948126	0.0668881	0.141748	0.887279	0.999954
CEP85L	2670.69	-0.123344	0.0851291	-1.4489	0.147364	0.999954
CEP89	699.083	0.0496787	0.128686	0.386045	0.699463	0.999954
CEP95	1624.23	-0.00379481	0.106146	-0.0357508	0.971481	0.999954
CEP97	1856.21	0.040195	0.105929	0.379451	0.704353	0.999954
CEPT1	2233.14	-0.0154302	0.0621498	-0.248274	0.803922	0.999954
CER1	145.448	-0.112119	0.270801	-0.414028	0.678854	0.999954
CERCAM	761.095	0.232235	0.120844	1.92178	0.0546336	0.999954
CERK	4103	-0.0439046	0.115545	-0.379979	0.703961	0.999954
CERS1	130.412	0.0369932	0.180137	0.205362	0.837289	0.999954
CERS2	4852.8	-0.0310366	0.0681074	-0.455701	0.648605	0.999954
CERS4	520.784	-0.11374	0.147655	-0.770312	0.441115	0.999954
CERS5	1476.48	-0.0444457	0.0653075	-0.68056	0.49615	0.999954
CERS6	3140.44	0.149376	0.109005	1.37036	0.170576	0.999954
CERT1	4344.07	-0.0857904	0.0545392	-1.573	0.115718	0.999954
CETN2	697.066	0.022645	0.114294	0.19813	0.842944	0.999954
CETN3	850.383	0.0945012	0.10783	0.87639	0.380818	0.999954
CFAP100	69.0946	0.266621	0.337676	0.789577	0.429775	0.999954
CFAP126	173.291	0.0783924	0.248683	0.31523	0.752587	0.999954
CFAP157	1008.67	0.0431231	0.220018	0.195998	0.844612	0.999954
CFAP20	707.637	-0.0917366	0.138482	-0.662444	0.507687	0.999954
CFAP20DC	247.166	-0.205546	0.175212	-1.17313	0.240745	0.999954
CFAP298	498.661	0.145804	0.117785	1.23788	0.21576	0.999954
CFAP36	709.11	-0.0211325	0.0791845	-0.266876	0.789564	0.999954
CFAP410	686.525	0.0691674	0.0853138	0.810741	0.417515	0.999954
CFAP418	592.169	0.00241069	0.0942672	0.0255729	0.979598	0.999954
CFAP45	157.75	0.0203406	0.246133	0.0826407	0.934137	0.999954
CFAP46	663.324	0.417172	0.402026	1.03767	0.299422	0.999954
CFAP54	663.314	-0.450408	0.202782	-2.22115	0.0263411	0.999954
CFAP69	867.287	-0.127931	0.199567	-0.641041	0.521496	0.999954
CFAP74	596.244	0.281459	0.271369	1.03718	0.299652	0.999954
CFAP91	346.088	0.129752	0.169316	0.766327	0.443482	0.999954
CFAP97	3984.91	-0.113245	0.0822659	-1.37657	0.168644	0.999954
CFAP97D2	57.7865	0.0284051	0.311966	0.0910519	0.927451	0.999954
CFAP99	197.903	-0.163799	0.39382	-0.415925	0.677465	0.999954
CFB	998.872	0.00140631	0.182758	0.00769494	0.99386	0.999954
CFD	62407.5	-0.215495	0.214184	-1.00612	0.314356	0.999954
CFL1	9577.27	-0.0721093	0.121034	-0.595778	0.551323	0.999954
CFL2	1560.94	0.172355	0.10352	1.66494	0.0959241	0.999954
[truncated: 15,387 more rows]

## Sheet: DE_VA
Table S2C: Results of the differential expression analysis of all the genes in the Vaccine vs. Adjuvant comparison (DE_VA).
Gene	baseMean	log2FoldChange	lfcSE	stat	pvalue	padj
SELENOK	1161.59	0.62234	0.106179	5.86125	4.59404e-09	6.04535e-05			Up-regulated genes		109
SERPINB1	2557.23	1.03385	0.178808	5.78189	7.38679e-09	6.04535e-05			Down-regulated genes		79
FTL	9735.32	8.56886	1.53104	5.59676	2.184e-08	8.93692e-05			Total DE genes		188
PRDM1	4938.5	0.518456	0.0925906	5.59944	2.15043e-08	8.93692e-05
FAM181A	111.117	-1.24184	0.233838	-5.31067	1.09223e-07	0.000342086
SRP72	3236.57	0.37568	0.0710782	5.28545	1.25398e-07	0.000342086
CDCA8	153.839	1.0432	0.202431	5.15333	2.559e-07	0.000523571
RFC4	484.516	0.45578	0.088407	5.15547	2.52995e-07	0.000523571
ERP44	3415.81	0.348451	0.0698225	4.99053	6.02138e-07	0.000897702
LOC101110918	1227.37	0.448966	0.0899703	4.99016	6.03294e-07	0.000897702
LOC121817230	566.011	-0.667961	0.133093	-5.01876	5.20048e-07	0.000897702
HSP90B1	34461.2	0.58176	0.117479	4.95203	7.34418e-07	0.00100175
LOC121817744	147.957	-1.31302	0.26696	-4.9184	8.72536e-07	0.00109859
LOC114109686	1485.65	1.09448	0.223895	4.88836	1.01678e-06	0.00114802
MOGS	2350.3	0.410467	0.0840837	4.88164	1.05207e-06	0.00114802
TRAM1	8399.81	0.4561	0.0938006	4.86244	1.15948e-06	0.00118615
ALG12	1195.28	0.255163	0.0528834	4.82501	1.39997e-06	0.00128879
NUF2	249.399	0.760578	0.157713	4.82256	1.41729e-06	0.00128879
MTDH	9417.86	0.348246	0.0725902	4.79742	1.60719e-06	0.00138455
CCNF	348.271	0.619042	0.13004	4.76041	1.93198e-06	0.00147478
LOC105602976	1658.69	0.776968	0.16313	4.76288	1.90854e-06	0.00147478
LOC106990414	1286.94	1.16083	0.244579	4.74624	2.07233e-06	0.00147478
PDIA6	11073.1	0.467172	0.0983988	4.74774	2.05702e-06	0.00147478
LOC121820202	252.784	-1.5117	0.319277	-4.73475	2.19322e-06	0.00149578
CHAF1A	604.478	0.399355	0.085512	4.67016	3.00964e-06	0.00189469
E2F2	778.083	0.731626	0.15658	4.67255	2.97489e-06	0.00189469
CRELD2	1658.96	0.618708	0.133184	4.64551	3.39236e-06	0.00202166
POU2AF1	5537.27	0.637836	0.137419	4.64153	3.45836e-06	0.00202166
DDOST	4250.09	0.516159	0.112134	4.60306	4.1633e-06	0.00206849
LOC101101945	11863.2	0.302845	0.0656195	4.61517	3.92778e-06	0.00206849
LOC114109700	82.8837	1.17749	0.255189	4.61418	3.94648e-06	0.00206849
MTMR11	425.377	-0.443628	0.0964961	-4.59737	4.27862e-06	0.00206849
NT5E	1126.63	0.671602	0.146112	4.59649	4.29673e-06	0.00206849
TPD52	7179.44	0.306011	0.0661823	4.62376	3.76841e-06	0.00206849
DNAJC3	6467.02	0.395774	0.0863058	4.58572	4.52431e-06	0.00211583
VIRMA	7249.49	0.146485	0.03214	4.55773	5.17102e-06	0.00235109
TMEM44	102.851	-0.774569	0.172315	-4.49507	6.95462e-06	0.00307658
LMAN1	5335.46	0.316768	0.0706133	4.48595	7.25891e-06	0.00312668
SPG7	1739.8	0.217029	0.0485733	4.46807	7.89281e-06	0.00331255
DCP1A	3180.28	0.204569	0.0460442	4.44288	8.87627e-06	0.00349799
DNAJB9	2136.5	0.466308	0.105013	4.44048	8.97577e-06	0.00349799
ORC1	144.323	0.905594	0.203682	4.44611	8.7439e-06	0.00349799
CKAP4	2740.34	0.329325	0.07427	4.43416	9.24309e-06	0.00351839
DEPP1	511.132	0.903925	0.204318	4.42412	9.68368e-06	0.00352077
DESI1	1925.97	0.251964	0.0570974	4.41288	1.02004e-05	0.00352077
LOC114109582	265.06	0.9655	0.218668	4.41537	1.00836e-05	0.00352077
SDF2L1	622.803	0.719029	0.163036	4.41026	1.03248e-05	0.00352077
STT3A	5982.21	0.413507	0.0935223	4.42147	9.80297e-06	0.00352077
H1-2	2475.37	0.879805	0.200143	4.39589	1.1032e-05	0.00368515
LOC105602816	675.905	0.827762	0.188594	4.38912	1.1381e-05	0.00372569
ARID3A	2591.76	0.393807	0.090142	4.36874	1.24965e-05	0.00378782
ELL2	6779.88	0.388945	0.0888709	4.37652	1.20589e-05	0.00378782
SPCS2	5141.11	0.356729	0.0816434	4.36936	1.24611e-05	0.00378782
TACC3	829.536	0.46702	0.106887	4.36929	1.2465e-05	0.00378782
RYR1	3021.45	-0.821947	0.188792	-4.35371	1.33852e-05	0.00391232
TSPAN13	2703.75	0.451437	0.103645	4.35561	1.32698e-05	0.00391232
LOC121818741	132.733	-0.796677	0.183267	-4.34709	1.37958e-05	0.00396157
C17H4orf33	231.256	-0.606959	0.140103	-4.33222	1.47614e-05	0.00409516
LOC121817404	452.753	0.843418	0.194666	4.33265	1.47328e-05	0.00409516
LOC114108841	990405	0.831902	0.192349	4.32496	1.52556e-05	0.00416174
EIF2S2	2528.55	0.337746	0.0785353	4.30057	1.70362e-05	0.00452325
LOC101113108	867.985	0.797367	0.185464	4.2993	1.71335e-05	0.00452325
SEL1L	12217.9	0.270437	0.0629577	4.29554	1.7427e-05	0.00452769
CENPE	505.33	0.784519	0.183547	4.2742	1.91824e-05	0.00483043
TENT5C	15136.1	0.638852	0.149434	4.27513	1.91022e-05	0.00483043
COL4A5	1010.97	-0.61193	0.143572	-4.26219	2.02437e-05	0.00494722
NCLN	1818.42	0.223879	0.0525278	4.26211	2.02507e-05	0.00494722
KIF11	828.452	0.641436	0.151048	4.24658	2.17062e-05	0.00500404
LOC101120702	679.402	1.13355	0.266859	4.24775	2.15926e-05	0.00500404
NUS1	2202.65	0.283738	0.0668037	4.24733	2.16332e-05	0.00500404
SEC61A1	11090.7	0.390085	0.0918208	4.24833	2.15369e-05	0.00500404
DERPC	111.441	1.57813	0.372715	4.23414	2.29432e-05	0.00521574
XBP1	8700.01	0.682303	0.161321	4.22949	2.34227e-05	0.00525181
PARP3	304.378	-1.29951	0.307768	-4.22237	2.4175e-05	0.00534726
TMCO1	2309.77	0.345936	0.0821594	4.21055	2.5475e-05	0.00555967
ISG20	213.155	0.820176	0.19524	4.20086	2.65905e-05	0.00562464
LOC101120961	2125.46	0.693077	0.165056	4.19905	2.68036e-05	0.00562464
LOC121818057	161.37	-1.25125	0.29768	-4.20333	2.63019e-05	0.00562464
IPO7	10251.1	0.212659	0.0506917	4.19515	2.72695e-05	0.00564996
LOC101120200	462.707	1.1319	0.270223	4.18875	2.80491e-05	0.00571699
LOC105616812	1812.12	-0.913716	0.218237	-4.1868	2.82916e-05	0.00571699
GMPPB	1088.37	0.414295	0.0992149	4.17574	2.97025e-05	0.0059289
GGH	625.141	0.494673	0.118581	4.17161	3.0246e-05	0.00596467
GOT2	2347.93	0.350783	0.0842372	4.16423	3.12401e-05	0.00608737
FEN1	624.229	0.400778	0.0964983	4.15321	3.27841e-05	0.00631306
NTSR1	362.287	-1.06326	0.257046	-4.13647	3.52682e-05	0.00671244
UBA5	2067.8	0.192684	0.0467539	4.12123	3.7685e-05	0.00708999
H1-4	3375.03	0.783978	0.190847	4.1079	3.99281e-05	0.00742662
LOC101109397	2269.96	0.772563	0.188443	4.09971	4.13668e-05	0.00760778
LOC121817401	817.406	1.16116	0.28408	4.08744	4.36152e-05	0.00775971
SEC11C	1510.32	0.538605	0.131633	4.09173	4.28164e-05	0.00775971
USO1	6096.16	0.237974	0.0582165	4.08774	4.35596e-05	0.00775971
LOC101114959	725.357	0.615439	0.150944	4.07726	4.55687e-05	0.00785125
PADI2	1160.12	0.929212	0.227861	4.07797	4.54307e-05	0.00785125
SEC63	5023	0.230052	0.0564052	4.07856	4.5316e-05	0.00785125
LOC121816775	91.3057	-1.19841	0.294438	-4.07016	4.69807e-05	0.00786094
RNF144B	2231.83	0.40252	0.0988142	4.0735	4.63112e-05	0.00786094
SELL	2663.76	0.685444	0.168522	4.06737	4.7546e-05	0.00786094
UBE2C	233.134	0.922765	0.226817	4.06833	4.73515e-05	0.00786094
LOC114116824	691.099	1.22542	0.301802	4.06036	4.89976e-05	0.00801992
FAM107B	4297.31	0.451339	0.111537	4.04654	5.19799e-05	0.00842383
KLHL18	2652.84	-0.21147	0.052493	-4.02855	5.61225e-05	0.00897822
MANF	1597.29	0.63283	0.157148	4.02698	5.64979e-05	0.00897822
SPAG5	267.732	0.655127	0.163104	4.01663	5.90373e-05	0.00929157
PPP1R15B	7538.44	0.220278	0.0550117	4.00421	6.22247e-05	0.00969995
LOC121820470	128.83	-0.966402	0.242078	-3.99211	6.54878e-05	0.0101123
LOC106991656	111.036	-1.04717	0.26277	-3.98511	6.74498e-05	0.0103179
RHBDD1	711.076	0.260009	0.0654458	3.97288	7.10074e-05	0.0107616
CHAC1	203.262	2.31879	0.58519	3.96247	7.41795e-05	0.0108388
EPB41L5	804.788	-0.466939	0.117812	-3.96343	7.38791e-05	0.0108388
FKBP11	1280.89	0.563976	0.142201	3.96605	7.30746e-05	0.0108388
LOC101112606	2437.15	0.465434	0.117386	3.96498	7.34024e-05	0.0108388
SLC35B1	919.451	0.371002	0.0936782	3.96039	7.48277e-05	0.0108388
LRRC59	3362.24	0.438192	0.11079	3.95515	7.64876e-05	0.010982
BHLHA15	2473.56	0.700276	0.177321	3.94919	7.84171e-05	0.0110649
PRR11	95.1506	0.877728	0.222153	3.95101	7.78205e-05	0.0110649
SAE1	2188.62	0.21829	0.0553276	3.94541	7.96632e-05	0.0111447
BCAT2	584.661	0.251113	0.0637701	3.93779	8.22342e-05	0.0113117
GARS1	2376.19	0.289812	0.0735979	3.93778	8.22391e-05	0.0113117
DCTPP1	168.606	0.478069	0.121614	3.93104	8.45787e-05	0.0114584
IDE	3473.58	0.218066	0.0554797	3.93055	8.47501e-05	0.0114584
LOC101113369	1348.31	0.805579	0.205254	3.92479	8.68061e-05	0.0114584
LOC114109701	591.064	1.34228	0.341847	3.92656	8.61681e-05	0.0114584
LOC121818087	203.695	-0.915032	0.233028	-3.92671	8.61173e-05	0.0114584
HERPUD1	9127.51	0.457352	0.116647	3.92081	8.8252e-05	0.0115561
H1-1	247.839	0.887287	0.226451	3.91824	8.9199e-05	0.0115874
CKAP2	341.644	0.68089	0.174098	3.91096	9.19309e-05	0.0115905
CLIP3	1249.1	-0.277259	0.0708823	-3.91155	9.17073e-05	0.0115905
DLGAP5	268.873	0.854812	0.218587	3.91063	9.20554e-05	0.0115905
RAB29	1183.33	0.295218	0.0754583	3.91233	9.14084e-05	0.0115905
ADCY4	1277.82	-0.549867	0.140737	-3.90706	9.34271e-05	0.0116734
TOP2A	1914.76	0.723316	0.185543	3.89838	9.68402e-05	0.0120082
DERL3	2208.11	0.779753	0.200237	3.89415	9.85427e-05	0.0121274
SND1	10717.3	0.20366	0.0523412	3.891	9.98318e-05	0.0121944
GTSE1	148.086	0.692149	0.178023	3.88797	0.000101087	0.0122562
LOC105607297	635.34	-0.622604	0.160539	-3.87821	0.000105228	0.0126645
MZB1	3319.44	0.790054	0.204163	3.86972	0.000108961	0.0130181
GAB2	9222.04	0.306279	0.0792089	3.86672	0.000110307	0.0130834
FUCA1	2303.3	0.336501	0.0871411	3.86157	0.000112662	0.0132666
EDEM1	7305.61	0.283797	0.0736611	3.85273	0.000116806	0.0134943
ERLEC1	3071.69	0.384433	0.0998364	3.85063	0.000117816	0.0134943
HSPA5	17385	0.487882	0.126537	3.85565	0.000115421	0.0134943
KDELR3	774.208	0.41699	0.108297	3.85042	0.000117917	0.0134943
LOC106991342	1467.3	-0.617256	0.160378	-3.84876	0.000118718	0.0134943
DNAJB11	1312.58	0.440985	0.114799	3.84137	0.000122348	0.0137318
RRM2	494.586	0.835914	0.217624	3.8411	0.000122486	0.0137318
SLC31A1	1672.44	0.380753	0.0992044	3.83807	0.000124007	0.0138078
LOC101102809	3255.81	0.400006	0.104499	3.82786	0.00012926	0.0142902
SMC2	1610.39	0.391354	0.10228	3.8263	0.000130086	0.0142902
NCAPG	384.931	0.792156	0.207143	3.8242	0.000131198	0.0143164
MRPL38	1087.44	0.342443	0.0898121	3.81289	0.000137352	0.0148886
LOC114117712	39.14	-1.26432	0.332186	-3.80607	0.000141193	0.0150068
LOC121818482	39.14	-1.26432	0.332186	-3.80607	0.000141193	0.0150068
RCOR3	2386.48	-0.167115	0.0438987	-3.80683	0.000140758	0.0150068
LOC101106041	1282.09	0.847503	0.222988	3.80066	0.000144311	0.0152393
LOC121816044	1223.33	0.312234	0.0822852	3.79453	0.000147921	0.0153835
SERP1	4171.16	0.45408	0.119604	3.79653	0.000146737	0.0153835
SETD4	733.393	-0.349227	0.0920575	-3.79357	0.000148496	0.0153835
AURKB	181.853	0.970912	0.25642	3.78641	0.000152838	0.0156353
LOC101108789	3578.7	0.356939	0.0942596	3.78676	0.000152623	0.0156353
NUSAP1	368.11	0.69265	0.183037	3.7842	0.000154202	0.0156769
LOC101108057	521.084	0.861884	0.228042	3.7795	0.000157141	0.0158107
NDC80	173.254	0.685523	0.181403	3.77901	0.000157451	0.0158107
LOC114109622	79.8943	-0.824825	0.218772	-3.77025	0.000163085	0.016178
LOC121819999	317.728	-0.712708	0.189028	-3.77039	0.000162991	0.016178
LOC101110185	897.726	0.847007	0.225008	3.76434	0.000166992	0.0164659
SDC1	893.39	0.809803	0.215587	3.75627	0.000172466	0.0168415
SRPRA	6673.82	0.291955	0.0777675	3.75421	0.000173889	0.0168415
VNN2	1435.58	0.619545	0.164978	3.75531	0.000173124	0.0168415
UBE2J1	10290	0.460246	0.122645	3.75267	0.000174958	0.0168454
HMMR	293.152	0.579884	0.154734	3.74763	0.000178516	0.0170874
CALR	27804.6	0.459981	0.123168	3.7346	0.000188017	0.0172884
CD99	4753.48	0.391225	0.104813	3.7326	0.000189514	0.0172884
LOC121819029	696.918	-0.716484	0.191995	-3.73179	0.000190121	0.0172884
MAD2L2	549.635	0.348515	0.093316	3.73478	0.000187879	0.0172884
METTL13	382.271	0.309252	0.0827708	3.73624	0.000186789	0.0172884
PIK3R5	4505.48	0.240119	0.064322	3.73309	0.000189147	0.0172884
RGCC	451.255	0.456365	0.122131	3.73667	0.00018647	0.0172884
STAT3	8781.77	0.174984	0.0468877	3.73198	0.000189984	0.0172884
TMEM184B	1808.46	0.216763	0.0580441	3.73445	0.000188123	0.0172884
LOC121818516	481.181	-0.763451	0.204719	-3.72927	0.000192035	0.0173659
SLC7A5	1769.84	0.583365	0.156542	3.72658	0.000194096	0.0174559
LOC101102272	230.113	0.973727	0.261581	3.72247	0.000197285	0.0175625
LOC105605231	131.678	-1.38102	0.371015	-3.72229	0.000197428	0.0175625
PLAA	1541.8	0.250162	0.0672327	3.72083	0.000198567	0.0175683
CEBPG	2278.79	0.326579	0.0879917	3.71148	0.000206053	0.0177939
ERO1A	2366.77	0.32047	0.086307	3.71314	0.000204702	0.0177939
ILDR2	558.735	-0.610277	0.164398	-3.71219	0.000205475	0.0177939
LOC101115626	434.442	-0.640249	0.172534	-3.71087	0.000206552	0.0177939
LOC121817402	96.0761	0.689992	0.185873	3.71217	0.000205488	0.0177939
YARS1	1219.15	0.27942	0.0753966	3.706	0.000210557	0.018044
CANX	17662.9	0.301846	0.0815089	3.70323	0.000212873	0.0181474
ARHGAP11A	392.11	0.691003	0.18682	3.69875	0.00021666	0.0183078
ERO1B	1219.4	0.210156	0.056844	3.69706	0.000218109	0.0183078
UBALD2	2080.49	0.486335	0.131502	3.69831	0.000217042	0.0183078
RDH11	774.84	0.386898	0.104722	3.69454	0.000220283	0.0183959
CEP295NL	411.779	-1.03068	0.279087	-3.69305	0.000221576	0.01841
ICAM3	2602.49	0.343231	0.0930238	3.68971	0.000224512	0.018482
UHRF1	620.057	0.673948	0.182667	3.68949	0.000224702	0.018482
AGER	175.692	-0.692626	0.188083	-3.68255	0.000230915	0.0188981
CENPI	716.779	0.226338	0.0615596	3.67673	0.000236245	0.0192381
SSR3	3948.54	0.372705	0.101445	3.67395	0.00023883	0.0193523
PDIA3	19616.7	0.398741	0.108737	3.66704	0.000245377	0.0197849
TEKT2	96450.1	0.820962	0.224135	3.66281	0.000249465	0.0200159
LOC121816242	549.776	-0.568835	0.155732	-3.65266	0.000259541	0.0207228
ARCN1	9284.96	0.263961	0.0723215	3.64983	0.000262411	0.0208502
CPSF6	15879.9	-0.206503	0.056606	-3.64807	0.000264214	0.020892
ATAD5	736.175	0.355677	0.0976036	3.6441	0.000268326	0.0211152
UAP1	2568.05	0.269943	0.0741838	3.63884	0.000273869	0.0214482
LOC101109919	1224.5	0.617364	0.170089	3.62965	0.000283804	0.0221205
ARFIP1	1553.86	0.190718	0.0525876	3.62667	0.000287097	0.0222711
CHID1	2213.01	0.401641	0.110912	3.62125	0.00029318	0.0226357
KIF4A	302.737	0.696824	0.192556	3.61881	0.000295962	0.0227129
PFDN4	595.169	0.384361	0.106238	3.61794	0.000296955	0.0227129
EIF3F	5955.47	0.396117	0.109555	3.61568	0.000299559	0.0228055
KRTCAP2	1143.36	0.440833	0.122138	3.6093	0.000307029	0.023266
LOC114113983	811.148	-5.03949	1.39721	-3.60682	0.000309968	0.0233804
STARD3	1764.39	0.179554	0.0498	3.6055	0.000311558	0.0233926
MED14	3245.45	-0.227266	0.0631136	-3.6009	0.000317116	0.0237012
LOC105609212	317.537	-0.745053	0.207508	-3.59048	0.000330064	0.0245568
LOC101110135	170.991	0.46653	0.130005	3.58856	0.000332514	0.0246032
LOC106990143	113.074	-1.00876	0.281178	-3.58763	0.000333695	0.0246032
CHCHD4	440.617	0.383249	0.106968	3.58284	0.000339874	0.0248085
PWWP2A	3358.28	-0.22362	0.0624295	-3.58196	0.000341026	0.0248085
TMED2	9288.53	0.421666	0.11771	3.58225	0.000340643	0.0248085
CENPA	192.366	0.791091	0.221269	3.57524	0.000349908	0.025342
CALU	6028.52	0.264903	0.0741565	3.57222	0.000353968	0.0255231
ATP6V0D1	1751.43	0.301508	0.0845829	3.56465	0.000364341	0.0257049
LOC101118484	1064.02	0.529522	0.148446	3.56711	0.000360945	0.0257049
LOC121817968	381.117	-0.75907	0.212906	-3.56528	0.000363465	0.0257049
NEK2	104.381	0.827465	0.231964	3.56722	0.000360789	0.0257049
YIPF2	1023.58	0.300161	0.0841981	3.56494	0.00036394	0.0257049
HMGB2	2967.33	0.421149	0.118235	3.56196	0.000368096	0.0258584
ARFGAP3	2064.6	0.352469	0.099269	3.55065	0.000384285	0.0263546
ELOVL5	3811.45	0.264177	0.0744228	3.54968	0.000385703	0.0263546
FNDC3B	37948.9	0.201752	0.0567925	3.55245	0.000381663	0.0263546
H1-5	1514.63	0.980826	0.276243	3.55059	0.000384362	0.0263546
LOC121817240	76.222	-0.861173	0.242541	-3.55063	0.000384314	0.0263546
MMADHC	1977.91	0.215042	0.0606078	3.54809	0.000388042	0.0263546
P4HB	11919	0.37955	0.106751	3.55546	0.000377318	0.0263546
TF	2858.35	0.446594	0.125857	3.54844	0.000387527	0.0263546
LOC121817543	1937.5	-0.882994	0.249067	-3.54521	0.000392303	0.0265339
CDK1	188.85	0.71262	0.201156	3.54262	0.00039617	0.0265759
LOC101123417	740.999	0.797198	0.225021	3.54277	0.000395949	0.0265759
PIGX	810.415	0.283991	0.080276	3.53769	0.000403651	0.0268583
TAB2	6325.63	0.157325	0.0444713	3.53768	0.000403663	0.0268583
ROBO2	758.962	-0.863499	0.244418	-3.53288	0.000411064	0.02724
MCM2	1082.87	0.405407	0.114873	3.52917	0.000416864	0.027513
TNFRSF13B	482.041	0.476401	0.135309	3.52084	0.000430178	0.0282777
LOC114115251	428.227	-0.942368	0.268043	-3.51573	0.000438547	0.0285982
LOC121817866	178.029	-0.907905	0.258224	-3.51596	0.000438163	0.0285982
LOC114116827	859.245	-0.492298	0.140081	-3.51438	0.000440777	0.0286295
NPM3	177.896	0.546502	0.155631	3.51151	0.000445564	0.0288261
LOC101108131	8513.15	0.625965	0.178573	3.50537	0.000455965	0.0293828
LOC121819087	177.748	-0.742434	0.212026	-3.50163	0.000462429	0.0296825
LOC101120447	591.83	0.97221	0.277733	3.50052	0.000464351	0.0296833
ORMDL3	1983.38	0.384686	0.109925	3.49954	0.000466068	0.0296833
GRIK4	140.431	-1.29505	0.37054	-3.49504	0.000473993	0.0299642
LRBA	7964.96	-0.257854	0.073779	-3.49496	0.000474139	0.0299642
PLEKHA3	2404.69	0.139595	0.0400637	3.48432	0.000493387	0.0310594
POT1	1687.53	0.254778	0.0731428	3.4833	0.000495266	0.0310594
LOC101115115	1969.16	0.394639	0.1134	3.48006	0.000501292	0.0313174
FAM111B	955.808	0.58822	0.169218	3.4761	0.000508757	0.0314239
FBL	1185.97	0.386648	0.111192	3.47731	0.00050648	0.0314239
GSTP1	1273.25	0.53536	0.153974	3.47694	0.000507164	0.0314239
NNT	6043.45	0.22477	0.0648014	3.4686	0.000523177	0.0321931
LOC121817886	304.773	-0.90781	0.261894	-3.46633	0.000527624	0.0323451
LOC121820542	52.709	-1.05049	0.30332	-3.46331	0.000533569	0.0325875
LOC121820554	339.443	-0.716408	0.20706	-3.45991	0.000540365	0.0327582
ZBTB38	11880	0.173037	0.0499979	3.4609	0.000538383	0.0327582
LOC101114758	527.186	1.90989	0.552248	3.45839	0.000543411	0.0328212
CDC6	214.206	0.847784	0.245296	3.45616	0.000547925	0.0328524
DACT2	300.468	0.558022	0.161483	3.45561	0.000549042	0.0328524
MAGT1	4927.13	0.290373	0.0840403	3.45517	0.000549949	0.0328524
TNXB	20809.6	-0.385129	0.111508	-3.45382	0.000552711	0.0328973
MIPOL1	485.016	-0.34577	0.100292	-3.44765	0.000565487	0.0334371
RNPC3	3747.27	-0.311602	0.0903857	-3.44747	0.000565866	0.0334371
COL4A6	324.574	-0.532418	0.154767	-3.44012	0.000581465	0.0342353
ARF4	2769.59	0.326952	0.0951033	3.43786	0.000586323	0.0343262
MCM6	2769.38	0.374417	0.108923	3.43746	0.000587203	0.0343262
LIPA	18876.5	0.523909	0.152667	3.43172	0.000599773	0.0343379
LOC101104790	699.539	0.693238	0.201918	3.43326	0.000596374	0.0343379
LOC101118999	684.811	0.510816	0.148702	3.43517	0.000592184	0.0343379
MPP3	1620.27	-0.529942	0.154332	-3.43378	0.000595236	0.0343379
RTF1	2918.14	0.20018	0.0583138	3.4328	0.00059738	0.0343379
TK1	115.5	0.727511	0.212002	3.43162	0.00059999	0.0343379
ATAT1	1518.27	-0.340194	0.0992512	-3.42761	0.000608917	0.0343445
LOC105602951	353.762	-0.855021	0.249483	-3.42717	0.000609897	0.0343445
LOC105604571	479.109	-0.808405	0.235772	-3.42876	0.000606343	0.0343445
SSR1	10794.5	0.238157	0.0694971	3.42686	0.000610598	0.0343445
YIF1A	1094.71	0.289743	0.0845353	3.42749	0.000609198	0.0343445
PRR29	517.22	-0.427585	0.124809	-3.42591	0.000612745	0.0343473
LOC101109370	505.075	-0.927045	0.270766	-3.42379	0.000617552	0.0343813
LOC114118416	6793.3	-0.543482	0.158702	-3.42454	0.000615845	0.0343813
TUBG1	819.725	0.305572	0.0894281	3.41696	0.000633241	0.0351352
GTF2IRD1	580.832	-0.440997	0.129412	-3.40769	0.000655154	0.0353913
KCNJ14	588.653	-0.688617	0.202033	-3.40845	0.000653335	0.0353913
KCNK1	116.434	0.578674	0.169581	3.41238	0.000643989	0.0353913
LOC101116189	549.597	-0.51193	0.150226	-3.40774	0.000655032	0.0353913
LOC114116876	91.0328	-0.891841	0.261604	-3.40913	0.000651713	0.0353913
NANOS3	118.842	-0.516251	0.151356	-3.41085	0.000647609	0.0353913
SYVN1	4916.39	0.218232	0.0640022	3.40975	0.000650226	0.0353913
TRMT2B	146.284	-0.634158	0.185924	-3.41085	0.000647614	0.0353913
ERP29	3104.59	0.399633	0.11734	3.40576	0.000659791	0.035453
KIF22	227.662	0.684912	0.201134	3.40526	0.000661012	0.035453
LOC121817800	976.934	-0.742421	0.218069	-3.40452	0.000662794	0.035453
LOC101109652	363.881	0.860695	0.25296	3.4025	0.000667722	0.0356002
LOC101114216	3888	-0.623199	0.18328	-3.40026	0.000673228	0.0356037
LOC101121387	1245.36	0.585052	0.172083	3.39982	0.000674313	0.0356037
LOC101122148	1245.36	0.585052	0.172083	3.39982	0.000674313	0.0356037
LOC114117642	226.859	-0.783574	0.230666	-3.397	0.000681292	0.0358566
ANKRD7	204.887	-0.613134	0.180572	-3.39551	0.000685012	0.0359368
SLC35C1	726.267	0.439255	0.129443	3.39344	0.000690216	0.0360941
BIRC5	202.873	0.856803	0.252714	3.39041	0.000697878	0.0363786
LOC101110974	425.618	0.673311	0.198742	3.38787	0.000704375	0.0364184
NANS	1115.2	0.40042	0.118173	3.38841	0.000702984	0.0364184
SEC61B	1745.41	0.465453	0.137403	3.3875	0.000705318	0.0364184
CCNB1	318.249	0.64249	0.189799	3.38511	0.000711491	0.0365265
LOC101106021	1274.48	0.333467	0.0985141	3.38496	0.000711874	0.0365265
LOC101106362	38.887	-1.1165	0.330129	-3.382	0.000719612	0.0368082
EXOSC3	447.439	0.294817	0.0873285	3.37596	0.000735598	0.0373922
LOC114114836	265.057	-0.737524	0.218445	-3.37624	0.000734825	0.0373922
KHDRBS3	305.507	0.482544	0.143039	3.37352	0.000742138	0.0374917
LOC121818609	239.492	-0.607135	0.179932	-3.37424	0.000740188	0.0374917
LOC114108643	61.1291	0.593995	0.176287	3.36948	0.000753111	0.0379222
LOC114113795	303.589	-0.563011	0.167131	-3.36868	0.000755293	0.0379222
ALDH18A1	1526.43	0.28749	0.0854146	3.36582	0.000763174	0.0379685
LRP1	34699.4	-0.370407	0.110029	-3.36646	0.000761408	0.0379685
PTBP2	2211.39	-0.330492	0.0981746	-3.36637	0.000761636	0.0379685
LOC114113063	250.713	1.03774	0.308449	3.36437	0.000767196	0.0380529
ZNF668	339.69	0.360572	0.107209	3.36326	0.000770286	0.0380908
MKI67	3198.1	0.690511	0.205368	3.36231	0.000772928	0.0381063
HSPA13	3872.06	0.264557	0.0788404	3.3556	0.000791925	0.0389256
CHIC1	1243.72	-0.450671	0.134381	-3.35369	0.00079742	0.0390783
MTIF3	930.518	0.225662	0.0673763	3.34927	0.000810247	0.0395884
LOC101105425	789.25	0.265993	0.0794936	3.34609	0.000819606	0.0399265
COL17A1	782.137	0.717162	0.214798	3.33877	0.000841488	0.0401059
ERMARD	1213.1	-0.476811	0.142999	-3.33437	0.000854931	0.0401059
KIFC1	430.943	0.624772	0.18711	3.33906	0.00084061	0.0401059
LARP4	5069.01	0.156815	0.0470219	3.33494	0.000853193	0.0401059
LOC101109680	15404.3	0.226327	0.0678005	3.33813	0.000843433	0.0401059
LOC101121718	1168.42	0.46461	0.138946	3.34381	0.000826351	0.0401059
LOC105605961	360.282	-0.81989	0.24577	-3.336	0.000849932	0.0401059
LOC114116349	1406.27	-0.404954	0.12126	-3.33956	0.000839123	0.0401059
LOC121817517	1616.31	-0.763331	0.228562	-3.33972	0.000838629	0.0401059
PHLDB1	2691.42	-0.176492	0.0529214	-3.33499	0.000853037	0.0401059
PRDX4	1276.98	0.547781	0.164178	3.33651	0.000848362	0.0401059
SEC31A	6793.21	0.145818	0.0437326	3.3343	0.000855141	0.0401059
TMEM247	194.737	-0.711104	0.212944	-3.33939	0.000839628	0.0401059
LOC114109699	1343.46	0.664627	0.199552	3.33059	0.000866611	0.0402974
LOC114113176	427.37	-0.761185	0.228461	-3.33179	0.00086289	0.0402974
LOC121820295	74.7537	-0.950359	0.285292	-3.33118	0.000864796	0.0402974
FOXM1	168.887	0.866927	0.260483	3.32815	0.000874258	0.0404233
PRRT2	418.234	-0.441065	0.132524	-3.32818	0.000874141	0.0404233
LOC121816723	7397.55	-0.841477	0.253415	-3.32055	0.000898405	0.0414228
PSMB8	7743.63	0.458145	0.138027	3.31925	0.000902612	0.0414999
LOC114109084	178.491	-0.761303	0.229618	-3.31552	0.000914739	0.0419396
LOC114114660	8512.61	-9.361	2.82469	-3.31399	0.000919752	0.0420517
ITGA10	714.899	-0.418886	0.12648	-3.31188	0.000926704	0.0422515
LOC121819140	98.7754	-0.628051	0.189738	-3.3101	0.000932628	0.0424035
LOC114111040	192.292	-0.87559	0.264653	-3.30844	0.000938167	0.0425372
LOC101119740	608.532	0.997147	0.30152	3.30707	0.000942775	0.042628
PSMD3	2540.11	0.216584	0.0655206	3.30558	0.000947797	0.042737
ERGIC1	6193.51	0.318889	0.0964988	3.30459	0.000951154	0.0427706
KIF2C	121.57	0.859342	0.260196	3.30268	0.000957663	0.0429453
RRM1	2423.35	0.252342	0.0764417	3.30111	0.000963027	0.0430678
EDN3	80.8405	-0.747964	0.226639	-3.30024	0.000966023	0.0430841
LOC121817861	71.9077	-0.734663	0.222842	-3.29679	0.000977956	0.0434978
LOC121820186	540.152	0.642789	0.195099	3.29469	0.000985307	0.043706
ZNF529	158.634	-0.607306	0.184427	-3.29293	0.000991492	0.0438615
CCNT1	6533.47	-0.160957	0.0489291	-3.2896	0.00100329	0.0438639
LOC101110385	314.762	0.3592	0.109112	3.29202	0.000994701	0.0438639
OSTC	1397.99	0.411933	0.125181	3.2907	0.000999372	0.0438639
PIM1	1986.78	0.419746	0.127591	3.28977	0.0010027	0.0438639
TARS1	4871.51	0.307139	0.0933796	3.28914	0.00100495	0.0438639
LOC114111297	75.6024	-0.574028	0.174595	-3.28778	0.00100982	0.0439594
DDX21	3158.39	0.275433	0.0839209	3.28206	0.00103053	0.0447421
BUB1B	304.492	0.55015	0.167755	3.27948	0.00103999	0.0450332
BRIP1	285.125	0.394958	0.12052	3.27712	0.00104871	0.0450924
KPNA2	1713.64	0.379639	0.115802	3.27834	0.0010442	0.0450924
LOC121820652	1653.37	-0.732968	0.223679	-3.27688	0.00104962	0.0450924
GPR21	665.608	-0.664164	0.202879	-3.2737	0.00106151	0.0452852
LOC121817437	77.9156	-0.777013	0.237474	-3.27199	0.00106794	0.0452852
MYDGF	1301.12	0.352461	0.107672	3.27347	0.00106234	0.0452852
PAICS	1097	0.275914	0.0842936	3.27325	0.00106318	0.0452852
TANC2	1246.34	-0.554879	0.169575	-3.27217	0.00106724	0.0452852
RCAN1	752.554	0.256649	0.0784651	3.27087	0.00107219	0.0453476
ZSCAN21	1987.54	0.198798	0.0607993	3.26974	0.00107646	0.0454111
COPB2	5398.29	0.221898	0.0679352	3.26632	0.00108953	0.0454155
LOC101109654	139.133	-0.754537	0.231022	-3.26609	0.00109044	0.0454155
MYSM1	4461.92	-0.197075	0.0603315	-3.26653	0.00108875	0.0454155
NDUFAF7	1117.7	-0.520981	0.159506	-3.26622	0.00108994	0.0454155
UBAP1	2568.37	0.212355	0.0649629	3.26886	0.00107981	0.0454155
LOC121819835	84.7763	-0.807923	0.247564	-3.26349	0.00110051	0.0456027
TM9SF1	1851.25	0.257106	0.0787812	3.26354	0.00110028	0.0456027
ELF1	8689.14	0.195933	0.0601854	3.25549	0.00113198	0.0466707
LOC105605357	2256.07	-0.745524	0.228978	-3.25588	0.0011304	0.0466707
KLF4	588.5	-0.564949	0.173638	-3.2536	0.00113951	0.0467495
LYRM7	2125.92	-0.512123	0.157403	-3.25358	0.0011396	0.0467495
LOC121820442	701.574	-0.654648	0.201306	-3.25201	0.00114593	0.0467745
USP1	3282.23	0.266488	0.0819336	3.25248	0.00114401	0.0467745
CKS2	377.804	0.776979	0.239288	3.24705	0.00116607	0.0469614
EIF2AK1	2153.97	0.209808	0.0645605	3.24979	0.00115491	0.0469614
HS2ST1	1503.83	0.422437	0.130026	3.24887	0.00115863	0.0469614
LOC114114864	57.289	-0.888075	0.273536	-3.24665	0.00116772	0.0469614
SRP54	3148.01	0.255771	0.0787497	3.24789	0.00116263	0.0469614
UBE2S	718.596	0.431804	0.133	3.24666	0.00116769	0.0469614
RPN1	11030.8	0.358888	0.110589	3.24523	0.00117354	0.0470797
CRACR2A	704.175	-0.455656	0.140507	-3.24293	0.00118305	0.0473452
ALG5	839.67	0.368585	0.113709	3.24148	0.00118911	0.0473561
DERL1	5095.27	0.29729	0.0917139	3.24149	0.00118906	0.0473561
C4H7orf25	563.277	0.287266	0.0886948	3.23881	0.00120028	0.0476848
LOC105616164	99.6947	0.803572	0.248166	3.23804	0.00120353	0.0476984
DNAJB4	1364.34	-0.438052	0.135513	-3.23254	0.00122695	0.0480853
LOC105607506	1156.66	-0.448526	0.138778	-3.23198	0.00122937	0.0480853
SEC23B	3153.98	0.230758	0.071402	3.23181	0.00123009	0.0480853
SHCBP1	191.655	0.828942	0.256256	3.23482	0.0012172	0.0480853
SRP19	1058.79	0.318716	0.0986196	3.23177	0.00123025	0.0480853
SSR2	3343.64	0.403282	0.124793	3.23162	0.00123092	0.0480853
LDHA	2715.28	0.441854	0.136974	3.22583	0.00125607	0.0489509
CHIC2	1355.66	-0.183594	0.0569371	-3.2245	0.00126192	0.0490326
IDO1	345.866	0.994228	0.308384	3.22399	0.00126416	0.0490326
LOC114111520	1153.06	-0.745757	0.231383	-3.22304	0.00126838	0.0490801
ACVR1B	1335.37	0.183414	0.0570378	3.21567	0.00130142	0.0496542
CDCA2	197.02	0.650789	0.202274	3.21737	0.00129373	0.0496542
DOCK6	3243.28	-0.330981	0.102926	-3.21571	0.00130123	0.0496542
GINS4	260.402	0.416087	0.129305	3.21786	0.00129151	0.0496542
MSL3	2401.06	0.148479	0.0461627	3.21642	0.00129802	0.0496542
S100A9	336.945	0.997211	0.310042	3.21637	0.00129823	0.0496542
ALMS1	7665.42	-0.383681	0.119412	-3.21309	0.00131316	0.049754
LOC101102344	259.545	0.708536	0.220456	3.21396	0.00130918	0.049754
LOC101110982	1016.54	0.340226	0.105867	3.21371	0.00131032	0.049754
MSANTD2	2901.64	-0.245003	0.0762775	-3.21199	0.00131818	0.0498289
HSPG2	29297.5	-0.46249	0.144158	-3.20821	0.00133562	0.050372
RPS25	7156.51	0.70622	0.220183	3.20742	0.00133933	0.0503959
DPAGT1	580.995	0.350915	0.109476	3.20542	0.00134868	0.0505151
LOC101123284	686.626	-0.379528	0.118391	-3.20571	0.0013473	0.0505151
TXNDC11	4576.81	0.338787	0.105719	3.20458	0.00135258	0.0505458
ASPM	675.322	0.625591	0.195311	3.20306	0.00135977	0.0505752
DNAJC7	3102.02	0.142725	0.0445617	3.20286	0.00136072	0.0505752
LOC121818481	778.858	-0.852625	0.26635	-3.20115	0.00136882	0.0505752
LOC121819198	140.325	-1.05483	0.329464	-3.20165	0.00136644	0.0505752
SAMSN1	1438.59	0.471172	0.147143	3.20214	0.00136413	0.0505752
CMBL	1323.28	0.391685	0.122426	3.19936	0.00137735	0.0507758
HM13	4682.14	0.355255	0.111074	3.19837	0.00138205	0.0508345
TRPC3	516.33	-0.535677	0.167524	-3.19762	0.00138566	0.0508529
TOPBP1	3580.35	0.173149	0.0541911	3.19516	0.00139755	0.0511749
LOC101119014	236.672	-0.60523	0.189509	-3.19368	0.00140471	0.051322
CLNS1A	1330.22	0.233808	0.0732737	3.19089	0.00141836	0.0513547
LOC105609394	76.6453	-0.801393	0.251119	-3.19128	0.00141642	0.0513547
LOC114109996	28581.3	0.985036	0.308779	3.1901	0.00142226	0.0513547
LOC114116809	459.576	-0.678211	0.21249	-3.19173	0.00141425	0.0513547
MRTO4	774.498	0.34417	0.107922	3.18905	0.00142741	0.0513547
TNFRSF18	143.561	0.674235	0.21123	3.19195	0.00141317	0.0513547
ZNF182	1756.58	-0.424334	0.133061	-3.18902	0.00142757	0.0513547
CHGA	71.6077	0.886244	0.278183	3.18583	0.00144338	0.0518015
CISD1	327.034	0.400357	0.125691	3.18524	0.00144632	0.0518015
UGGT1	6318.35	0.136495	0.0428744	3.18361	0.00145453	0.0519819
PPP1R37	1838.84	0.180843	0.0568167	3.18292	0.00145798	0.0519916
C9H8orf89	236.174	-0.681179	0.214429	-3.17671	0.00148958	0.0530033
LOC114113204	773.406	-0.333178	0.10512	-3.16951	0.00152699	0.0542164
LOC101115661	130.233	0.865121	0.27306	3.16824	0.00153364	0.0543347
SLC25A5	1345.03	0.471961	0.149051	3.16644	0.00154317	0.0545542
LOC121819799	1213.77	-0.844419	0.266821	-3.16474	0.00155223	0.0546071
PDIA4	13704.2	0.42616	0.134678	3.16428	0.00155467	0.0546071
SLC66A2	808.323	0.273284	0.0863527	3.16474	0.00155222	0.0546071
LOC114109690	562.1	0.646985	0.204544	3.16305	0.00156124	0.0547201
HSPA9	6723.88	0.199106	0.0630127	3.15978	0.0015789	0.0551709
STX10	461.772	-0.316286	0.100109	-3.15942	0.00158084	0.0551709
CDCA3	142.892	0.752474	0.238413	3.15618	0.00159849	0.0555501
LOC114109375	387.267	-0.768881	0.243607	-3.15623	0.00159822	0.0555501
LOC121817392	54.6522	-0.829016	0.262915	-3.15317	0.00161509	0.0560079
RPAP2	1912.77	-0.303071	0.0961428	-3.1523	0.00161992	0.0560569
LOC101108930	344.823	-0.705023	0.223827	-3.14986	0.00163349	0.0562317
PLEKHG2	4751.43	-0.274707	0.0872213	-3.14954	0.00163528	0.0562317
TMTC1	4931.47	-0.341636	0.108456	-3.15	0.00163273	0.0562317
ZNF582	274.491	0.364926	0.116121	3.14263	0.0016744	0.0574561
CCT7	4667.19	0.298533	0.0950145	3.14198	0.0016781	0.0574627
AKNA	19123.4	-0.354836	0.113011	-3.13983	0.00169045	0.0574662
C1S	6580.23	0.587057	0.186911	3.14083	0.00168469	0.0574662
CLINT1	5453.22	0.244298	0.0778109	3.13963	0.00169161	0.0574662
LOC121816799	21913.5	-0.712456	0.226932	-3.13952	0.00169225	0.0574662
KCNH1	234.857	-0.661357	0.210875	-3.13626	0.0017112	0.0578054
LMAN2	3362.95	0.312401	0.0996183	3.13598	0.00171283	0.0578054
LOC101107908	36519.8	0.329841	0.10518	3.13598	0.00171282	0.0578054
AARS1	4393.84	0.25255	0.0805836	3.13402	0.00172431	0.0580729
CEP290	2083.63	-0.35264	0.112623	-3.13114	0.00174128	0.0584257
DENND4B	7808.6	-0.229998	0.0734576	-3.13103	0.00174192	0.0584257
IGSF9B	511.416	-0.757641	0.242328	-3.12652	0.00176891	0.0589814
LSM14A	5724.73	0.142179	0.0454762	3.12645	0.0017693	0.0589814
RAB5IF	1266.65	0.314797	0.100665	3.12719	0.00176488	0.0589814
LOC105607491	103.294	-0.764404	0.244673	-3.12418	0.00178299	0.059317
ZNF385C	367.443	0.494119	0.158196	3.12346	0.00178739	0.0593428
COPB1	5471.58	0.253471	0.0812151	3.12099	0.00180246	0.0594362
LOC101108868	3192.36	0.554789	0.177817	3.12001	0.00180847	0.0594362
LOC114110053	627.335	0.304046	0.0974867	3.11884	0.00181562	0.0594362
MGAT2	2752.53	0.377593	0.120951	3.12187	0.00179705	0.0594362
PLCE1	1130.74	-0.421718	0.135196	-3.1193	0.00181279	0.0594362
TMED10	13218.6	0.286711	0.0918491	3.12155	0.00179903	0.0594362
TRPC1	1256.51	-0.449697	0.144172	-3.11917	0.0018136	0.0594362
BTK	3731.57	0.214102	0.0686795	3.11741	0.00182446	0.0594877
LOC121818100	1828.45	-0.834245	0.267577	-3.11778	0.0018222	0.0594877
COCH	8319.61	0.92584	0.297149	3.11574	0.00183483	0.0597068
LOC101106975	3914.6	0.311336	0.0999681	3.11436	0.00184345	0.0598682
HHAT	556.849	-0.608809	0.195567	-3.11305	0.00185168	0.0599412
IFRD2	848.168	0.365908	0.117548	3.11283	0.00185302	0.0599412
LOC121816790	551.847	-0.836252	0.268717	-3.11202	0.0018581	0.0599869
LOC105602881	980.275	-0.320254	0.102962	-3.1104	0.00186835	0.0601609
LOC114117560	211.164	-0.534505	0.171898	-3.10943	0.00187451	0.0601609
LOC121818094	684.655	-0.734935	0.236355	-3.10946	0.0018743	0.0601609
ATP6V1B2	3007.31	0.342516	0.110358	3.10369	0.00191126	0.0610554
DCLRE1A	1195.28	0.277655	0.0895	3.10229	0.00192031	0.0610554
DDHD1	1674.28	-0.164497	0.0530733	-3.09943	0.00193892	0.0610554
LOC101117706	1212.21	0.437178	0.141172	3.09676	0.00195645	0.0610554
LOC105605539	57.8993	-0.829232	0.267227	-3.1031	0.00191506	0.0610554
LOC105614203	2274.69	-0.922356	0.297531	-3.10003	0.00193498	0.0610554
LOC114114909	1471.94	0.390417	0.126061	3.09706	0.00195451	0.0610554
LOC121817986	520.696	-0.591647	0.190974	-3.09805	0.001948	0.0610554
LOC121818088	276.657	-0.955235	0.308184	-3.09956	0.00193809	0.0610554
LOC121818743	1412.7	-0.631	0.203633	-3.09872	0.0019436	0.0610554
LOC121819665	66.2355	1.30178	0.420254	3.09761	0.0019509	0.0610554
RACK1	43211.4	0.365458	0.118024	3.09648	0.00195834	0.0610554
RHOH	7400.65	0.371296	0.119808	3.09908	0.00194122	0.0610554
RRN3	2910.1	-0.200378	0.0645458	-3.10443	0.00190646	0.0610554
SH3PXD2B	2940.35	-0.357437	0.115279	-3.10062	0.00193116	0.0610554
LOC101119203	155.206	0.572622	0.185079	3.09393	0.00197526	0.0614659
CSPP1	2019.17	-0.364392	0.117837	-3.09235	0.0019858	0.0615598
SLC39A8	127.069	0.69038	0.223214	3.09291	0.00198206	0.0615598
PPA1	1017.7	0.325158	0.105182	3.09139	0.00199219	0.0616411
LOC101112343	430.171	-0.616201	0.199531	-3.08824	0.00201343	0.0620969
LOC121817114	79.216	-0.835397	0.270523	-3.08809	0.00201451	0.0620969
LOC114108644	207.775	-0.559722	0.181409	-3.08542	0.00203266	0.0625388
LOC101110457	283.144	0.706107	0.228905	3.08472	0.00203743	0.062568
KNL1	1204.15	0.363511	0.117896	3.08332	0.00204702	0.0627446
SUZ12	2962.61	0.223503	0.0725146	3.08218	0.00205489	0.0628682
C24H16orf96	200.894	-0.676545	0.219882	-3.07685	0.00209198	0.0638835
LOC105604908	513.759	-0.726549	0.23631	-3.07456	0.00210815	0.0642574
LOC121820192	115.194	-0.790298	0.257188	-3.07284	0.00212034	0.0645089
LOC105607421	369.604	-0.767354	0.249843	-3.07135	0.00213096	0.0645918
TPX2	1013.19	0.394229	0.128336	3.07186	0.00212733	0.0645918
FH	1679.98	0.274052	0.0892693	3.06994	0.00214098	0.0646728
SLC38A5	143.068	0.661229	0.215393	3.06987	0.00214154	0.0646728
TSSC4	819.101	0.268206	0.0874246	3.06785	0.00215605	0.0649912
LOC105603818	302.83	-0.688449	0.224461	-3.06712	0.0021613	0.0650296
ADSS2	1102.89	0.220172	0.0718229	3.06548	0.00217322	0.0650611
LOC114109372	2579.78	-0.683554	0.222995	-3.06533	0.00217427	0.0650611
LOC121816728	55.9394	-0.882647	0.287943	-3.06536	0.00217412	0.0650611
ABCE1	2879.43	0.156464	0.0510705	3.06368	0.0021863	0.0651827
LOC114113905	395.636	-0.834209	0.272267	-3.06393	0.00218447	0.0651827
BRD7	2688.2	0.18043	0.0589589	3.06027	0.00221137	0.0656161
LOC101118202	58.2791	1.7322	0.566065	3.06007	0.00221286	0.0656161
LOC121819143	135.158	-0.620592	0.202777	-3.06046	0.00220997	0.0656161
MMP25	443.515	0.686487	0.224389	3.05936	0.0022181	0.0656525
INTS2	2271.57	0.243435	0.079644	3.05654	0.00223911	0.0657937
LOC121817982	234.725	-0.66814	0.218599	-3.05646	0.00223966	0.0657937
NUBPL	936.481	-0.379083	0.124043	-3.05605	0.00224276	0.0657937
PHF20L1	6021.89	-0.23874	0.0780849	-3.05744	0.00223238	0.0657937
SARS1	7717.29	0.308549	0.100964	3.05602	0.00224297	0.0657937
LOC121819179	947.267	-0.953947	0.31234	-3.0542	0.00225663	0.0660759
HIVEP1	3490.12	-0.36721	0.120355	-3.05107	0.00228029	0.0661417
LCP1	20639.4	0.294591	0.0965742	3.05041	0.00228526	0.0661417
LOC121819154	196.389	-0.767492	0.2514	-3.05286	0.00226668	0.0661417
LSM1	513.134	0.232055	0.0760554	3.05113	0.00227984	0.0661417
MYC	3159.27	0.393311	0.128987	3.04923	0.00229425	0.0661417
RFWD3	1346.77	0.173395	0.0568677	3.04911	0.00229524	0.0661417
RSKR	1561.12	-0.468518	0.15349	-3.05242	0.00227001	0.0661417
SPEF1	104.551	-0.792375	0.259685	-3.05129	0.00227863	0.0661417
ZNF12	3572.49	-0.278259	0.0912364	-3.04987	0.00228943	0.0661417
RCN2	1693.49	0.514703	0.168875	3.04782	0.00230504	0.0663075
CCNE1	331.101	0.480228	0.157801	3.04324	0.00234045	0.0669628
GPLD1	310.03	-0.539089	0.17711	-3.0438	0.00233609	0.0669628
NUDT4	3720.47	0.364188	0.119655	3.04366	0.00233719	0.0669628
SLC1A5	1791.48	0.385519	0.1267	3.04276	0.00234419	0.0669628
KNSTRN	325.421	0.440717	0.144924	3.04102	0.0023578	0.0671983
LOC121820323	3382.21	-0.844519	0.277743	-3.04065	0.00236064	0.0671983
TMED7	4363.81	0.292558	0.0962391	3.0399	0.00236654	0.0672491
LOC101117054	1243.95	0.210697	0.0693294	3.03907	0.0023731	0.0673187
LOC443162	301.27	2.00447	0.660024	3.03697	0.00238972	0.0676729
FAM120C	3950.63	-0.238154	0.0784367	-3.03626	0.0023953	0.0677139
RANBP3L	323.179	-0.718935	0.23683	-3.03566	0.00240009	0.0677323
DET1	622.748	0.304466	0.100328	3.03472	0.00240762	0.0677775
SLC28A3	157.787	0.93894	0.30943	3.03442	0.00240998	0.0677775
CRYL1	577.483	0.358834	0.118307	3.03306	0.00242084	0.067796
LOC101121116	1446.7	-0.639434	0.210806	-3.03328	0.00241913	0.067796
LOC121818730	229.538	-0.557183	0.18372	-3.03279	0.00242306	0.067796
LOC105611049	181.239	-0.71895	0.237238	-3.03051	0.00244144	0.0681937
CKAP5	5745.08	0.17072	0.0564216	3.0258	0.00247975	0.0689201
LOC101113467	6077.57	0.285159	0.0942582	3.0253	0.00248387	0.0689201
SLC7A10	214.125	0.865663	0.286146	3.02525	0.00248429	0.0689201
SSRP1	4152.26	0.229688	0.0758959	3.02636	0.00247518	0.0689201
AHNAK2	1057.34	-0.400932	0.132737	-3.02049	0.00252365	0.0690569
CENPF	949.741	0.542242	0.179385	3.02279	0.00250455	0.0690569
CTDP1	2754.18	0.188619	0.0624321	3.02119	0.00251786	0.0690569
LMNB1	1902.32	0.384285	0.127229	3.02042	0.00252426	0.0690569
LOC105604284	108.534	-0.780585	0.258387	-3.021	0.00251942	0.0690569
PTPN1	6369.8	0.21266	0.0704083	3.02038	0.00252456	0.0690569
RAPH1	12878.5	-0.332384	0.110062	-3.01997	0.00252802	0.0690569
RIC3	512.228	-0.571667	0.189321	-3.01956	0.00253141	0.0690569
RWDD4	1871.34	0.222171	0.0735601	3.02026	0.00252554	0.0690569
YIPF5	1841.88	0.279976	0.0926908	3.02053	0.00252329	0.0690569
LOC121816833	229.868	-0.447894	0.148366	-3.01884	0.00253748	0.0691074
GCNA	1516.4	-0.504627	0.167239	-3.01739	0.00254959	0.0692281
LOC114109135	107.07	-0.736746	0.244328	-3.01539	0.00256649	0.0692281
LOC121818071	1094.78	-0.730282	0.242107	-3.01636	0.00255832	0.0692281
LOC121820162	553.351	-1.18096	0.391619	-3.0156	0.00256473	0.0692281
PHC3	16308.7	-0.192194	0.0637397	-3.0153	0.00256729	0.0692281
TRIP13	272.251	0.438369	0.145353	3.0159	0.00256221	0.0692281
LOC121817264	216.682	-0.831297	0.275752	-3.01465	0.00257276	0.0692615
HAT1	899.717	0.26983	0.0895907	3.01181	0.00259691	0.0697969
CLPX	3103.3	0.167913	0.0557757	3.01051	0.00260806	0.0699815
CTDNEP1	3602.29	0.272121	0.0904225	3.00944	0.00261729	0.0700021
LOC105609822	789.434	-0.566361	0.188195	-3.00943	0.00261738	0.0700021
DQX1	141.202	-0.641327	0.213167	-3.00856	0.00262488	0.0700881
GALNT1	5587.4	0.27094	0.0900809	3.00774	0.00263197	0.070163
ATP6AP2	3095.1	0.30719	0.102192	3.00602	0.0026469	0.0704409
FAM229A	36.8881	-0.730674	0.243188	-3.00457	0.0026596	0.0704409
LOC101110107	12914.6	-0.301854	0.100465	-3.00457	0.00265961	0.0704409
SENP7	7766.53	-0.226851	0.0754908	-3.00501	0.00265569	0.0704409
ITGB7	1798.85	0.320942	0.106838	3.00399	0.00266462	0.0704595
GAPT	490.281	0.59759	0.19902	3.00266	0.00267628	0.0706539
MORF4L2	3952	0.232407	0.0774246	3.00172	0.00268463	0.0707601
PRDM5	1683.29	-0.463921	0.154587	-3.00104	0.00269058	0.070803
GPRASP1	511.312	-0.751508	0.250593	-2.99892	0.00270938	0.0711833
NARS1	4360.81	0.166483	0.0555261	2.99829	0.00271502	0.0712172
LOC121816676	172.143	-0.692981	0.231228	-2.99696	0.00272686	0.0713436
LY86	553.538	0.407643	0.136027	2.99677	0.00272856	0.0713436
HDGF	5126.22	0.325628	0.108793	2.9931	0.00276158	0.0719793
STRIP1	1648.99	0.199651	0.0667039	2.99309	0.00276167	0.0719793
LOC114116606	455.116	-0.858301	0.286903	-2.99161	0.00277514	0.0722154
ACOT7	452.763	0.389748	0.130498	2.98663	0.0028207	0.072389
DAD1	1999.63	0.35499	0.118843	2.98706	0.00281678	0.072389
FAM78A	2779.13	0.359959	0.120545	2.98608	0.00282575	0.072389
LOC101114909	612.666	-0.502846	0.168213	-2.98934	0.0027958	0.072389
LOC114110832	342.882	-0.759793	0.254103	-2.9901	0.00278886	0.072389
LOC114115300	787.795	-0.692415	0.231881	-2.98608	0.00282583	0.072389
LOC121818237	156.045	-0.656367	0.219626	-2.98857	0.00280283	0.072389
RHEX	509.749	0.881529	0.29524	2.9858	0.00282838	0.072389
SGO1	96.7544	0.61114	0.204603	2.98696	0.00281765	0.072389
SLC35E1	2497.84	0.271931	0.0910329	2.98718	0.00281567	0.072389
TAF5L	1703.55	0.173842	0.0582272	2.98557	0.00283046	0.072389
LOC114117120	188.588	-1.2821	0.429515	-2.98499	0.00283586	0.0724139
BET1	910.797	0.302118	0.101242	2.98411	0.00284409	0.0724684
KIDINS220	10633	-0.121774	0.0408428	-2.98154	0.00286802	0.0724684
LOC101113221	1279.47	0.407808	0.136767	2.98178	0.00286581	0.0724684
LOC105604801	133.323	-0.773829	0.25953	-2.98165	0.00286697	0.0724684
LSR	195.569	0.446097	0.149672	2.98049	0.00287784	0.0724684
LUZP2	322.367	-1.4826	0.497045	-2.98282	0.00285604	0.0724684
MED30	581.698	0.292277	0.0979756	2.98316	0.00285285	0.0724684
PCLAF	182.338	0.80905	0.271426	2.98074	0.00287556	0.0724684
ZNF322	2877.46	0.250442	0.0840206	2.98072	0.00287569	0.0724684
ZBTB6	810.558	0.184476	0.0619133	2.97958	0.00288643	0.0725732
BEAN1	240.732	-0.577444	0.193936	-2.9775	0.0029061	0.07292
TMEM258	851.487	0.443877	0.149093	2.97718	0.00290914	0.07292
PNN	4243.28	-0.335387	0.112718	-2.97545	0.0029256	0.0732204
ZP3	145.392	0.80611	0.270978	2.97482	0.00293161	0.0732588
PPP4C	3073.02	0.253849	0.085366	2.97366	0.00294275	0.0734252
IPO5	7930.38	0.228055	0.0767696	2.97064	0.00297184	0.0735944
LOC101110066	1143.55	0.40307	0.135629	2.97186	0.00295999	0.0735944
LOC105603744	70.4466	-0.942414	0.317255	-2.97053	0.00297289	0.0735944
LOC121818384	2307.9	-0.617003	0.207767	-2.96969	0.002981	0.0735944
MAD2L1	244.773	0.468672	0.157769	2.97062	0.00297199	0.0735944
PLA2G2F	48.9309	1.71403	0.577111	2.97002	0.00297778	0.0735944
RETREG1	1306.77	0.496181	0.166992	2.97128	0.00296561	0.0735944
PSME3	1846.08	0.22868	0.0770481	2.96802	0.00299726	0.0737731
SURF4	5413.94	0.288086	0.0970495	2.96844	0.00299315	0.0737731
LOC121817691	57.3139	-0.808649	0.272522	-2.96728	0.00300444	0.073839
LOC114108697	1916.49	-0.388749	0.131049	-2.96643	0.00301279	0.073933
SLC25A3	4456.94	0.302089	0.101854	2.96589	0.00301808	0.073952
LOC121816803	156.596	-0.77748	0.262222	-2.96497	0.00302712	0.0739625
LOC121819524	501.173	-0.596597	0.20128	-2.96401	0.00303658	0.0739625
LOC121820196	143.443	-0.6926	0.233647	-2.96429	0.00303379	0.0739625
PLP2	1796.79	0.334175	0.112721	2.96462	0.00303055	0.0739625
ETF1	4162.63	0.228418	0.0771454	2.96087	0.00306771	0.0740594
LOC105603546	75.9718	-0.80145	0.270495	-2.9629	0.00304757	0.0740594
NECAB2	284.113	-0.686812	0.231932	-2.96126	0.00306381	0.0740594
SEPHS2	1441.78	0.375459	0.126777	2.96157	0.0030608	0.0740594
SYT2	487.582	1.8206	0.614589	2.9623	0.00305349	0.0740594
THBS3	121.729	-0.628836	0.21234	-2.96145	0.0030619	0.0740594
HYOU1	8057.56	0.296039	0.100118	2.95689	0.00310756	0.0746515
LOC121817421	741.737	-0.60569	0.204938	-2.95547	0.0031219	0.0746515
LOC121819149	593.551	-0.798618	0.270232	-2.9553	0.00312363	0.0746515
NLRC3	7007.69	-0.335668	0.113537	-2.95647	0.00311185	0.0746515
RBM12B	10910.6	-0.243598	0.0824288	-2.95525	0.00312416	0.0746515
SNAP29	2000.95	0.206667	0.0699221	2.95567	0.00311988	0.0746515
SPCS3	8257.69	0.286785	0.0969594	2.95778	0.0030986	0.0746515
LOC101108086	738.188	0.561293	0.190052	2.95337	0.00314329	0.0749991
PAQR8	1118.88	0.260179	0.0881091	2.95291	0.00314791	0.075
LETM1	3257.11	0.139858	0.0473745	2.95217	0.00315548	0.075071
LOC121818235	536.548	-0.644145	0.218291	-2.95085	0.00316903	0.0751748
TRAF3IP1	670.067	-0.179566	0.0608503	-2.95094	0.00316809	0.0751748
BASP1	2865.68	0.401755	0.136301	2.94755	0.00320298	0.0757878
TMED3	1545.96	0.323019	0.109593	2.94744	0.00320413	0.0757878
OXSM	143.987	0.378256	0.128363	2.94676	0.00321122	0.0758459
EIF4G1	16331.8	0.165796	0.0562915	2.94531	0.00322636	0.0759842
MYH11	76699.8	-0.347084	0.117826	-2.94573	0.00322196	0.0759842
UBR7	1891.32	0.25317	0.0859791	2.94456	0.00323414	0.0760582
AMOTL2	2722.85	-0.690251	0.234967	-2.93764	0.00330716	0.0763102
BUB1	302.106	0.577895	0.196695	2.93803	0.00330304	0.0763102
CYSLTR2	881.803	-0.529975	0.180734	-2.93235	0.00336405	0.0763102
DGUOK	611.075	-0.224501	0.076338	-2.94088	0.00327279	0.0763102
EXOC6B	2431.55	-0.164385	0.0560522	-2.93272	0.00336011	0.0763102
LAPTM5	33821.5	0.375135	0.127878	2.93354	0.00335115	0.0763102
LOC101106475	6388.88	-0.252125	0.0856721	-2.9429	0.0032515	0.0763102
LOC101112694	6414.23	0.22761	0.0775786	2.93393	0.00334704	0.0763102
LOC105609393	3162.46	0.301295	0.102648	2.93523	0.00333298	0.0763102
LOC114118000	80.6383	-0.649823	0.221249	-2.93707	0.00331333	0.0763102
LOC121816225	623.201	-0.771479	0.262359	-2.94055	0.00327635	0.0763102
LOC121817065	365.274	-0.710783	0.241941	-2.93783	0.00330515	0.0763102
LOC121818680	1845.93	-0.871624	0.297263	-2.93217	0.00336608	0.0763102
LOC121819105	460.165	-0.599358	0.204214	-2.93494	0.00333608	0.0763102
LOC121819441	552.037	-0.71919	0.244541	-2.94098	0.00327171	0.0763102
LOC121819877	49.3605	-0.90142	0.307401	-2.93239	0.00336364	0.0763102
LOC121820474	292.684	-0.674742	0.229824	-2.93591	0.00332566	0.0763102
MCP-3	115.344	-1.22451	0.416298	-2.94143	0.00326703	0.0763102
RBM22	2915.07	0.185015	0.0630129	2.93614	0.00332326	0.0763102
SHROOM4	1058.22	-0.379751	0.129509	-2.93224	0.00336525	0.0763102
SIDT1	1038.38	-0.480103	0.163485	-2.93667	0.00331756	0.0763102
SLC16A6	464.17	0.354685	0.120692	2.93876	0.00329524	0.0763102
SLC39A11	1100.12	0.26409	0.0899985	2.93438	0.00334216	0.0763102
SOGA1	5227.43	-0.240682	0.0819246	-2.93785	0.00330498	0.0763102
UBAP1L	59.5449	-0.882725	0.300188	-2.94057	0.00327609	0.0763102
WHAMM	1626.33	0.183798	0.0625777	2.93712	0.00331279	0.0763102
LOC105605028	2366.36	-0.553155	0.188758	-2.93051	0.00338408	0.0765237
SAP25	1921.88	-0.369303	0.126023	-2.93044	0.00338485	0.0765237
LOC105605893	1196.42	-0.408249	0.139403	-2.92855	0.00340551	0.0767911
LOC121817060	761.777	0.460375	0.157218	2.92826	0.00340868	0.0767911
TPRA1	2182.78	0.223979	0.0764936	2.92807	0.00341075	0.0767911
LOC114108786	481.485	-0.596013	0.203657	-2.92655	0.00342748	0.0768324
LOC121817978	126.3	-0.666692	0.227815	-2.92646	0.00342845	0.0768324
VPREB3	818.849	0.775557	0.265039	2.92619	0.00343136	0.0768324
YTHDF2	3458.91	0.174983	0.0597845	2.9269	0.00342357	0.0768324
LOC121819025	78.9982	-0.870888	0.297743	-2.92496	0.00344495	0.0770314
IFNGR1	6449.25	0.332546	0.11371	2.92451	0.00345002	0.0770321
LOC106991099	4361.31	-0.61943	0.211896	-2.92327	0.00346381	0.0770321
LOC121820068	322.171	-0.704345	0.240887	-2.92397	0.00345603	0.0770321
NRF1	16007.9	-0.293248	0.100305	-2.92355	0.00346068	0.0770321
DPM2	565.606	0.24858	0.0850816	2.92167	0.00348161	0.0773229
RNASEH2A	485.714	0.393727	0.134803	2.92075	0.0034919	0.0774463
LOC101107260	901.222	0.330746	0.113258	2.9203	0.00349693	0.077453
COPZ1	3236.09	0.257818	0.0883172	2.91923	0.00350899	0.0774594
LOC114109329	76.9747	-0.805215	0.275778	-2.9198	0.00350262	0.0774594
LOC121817256	124.077	-0.79575	0.272609	-2.91901	0.00351142	0.0774594
COPG1	6835.53	0.227728	0.07809	2.91623	0.00354288	0.0775032
ITPR2	14674	-0.229532	0.0787152	-2.91598	0.0035457	0.0775032
KRBA1	1131.78	-0.32569	0.111621	-2.91782	0.00352485	0.0775032
LOC105607066	629.565	-0.68589	0.235224	-2.91591	0.00354655	0.0775032
RCCD1	1096.35	-0.293827	0.100701	-2.91783	0.00352478	0.0775032
ZBTB20	30320.9	-0.337326	0.115651	-2.91675	0.00353698	0.0775032
ZBTB37	5238.07	-0.261034	0.0894718	-2.9175	0.00352847	0.0775032
ATR	2654.41	-0.220597	0.075677	-2.91498	0.00355715	0.077602
CAMK2G	4252.61	-0.219465	0.0753061	-2.9143	0.00356488	0.077602
SLC27A4	595.32	0.273314	0.0937848	2.91426	0.00356529	0.077602
MACO1	2808.95	0.206801	0.0709796	2.91353	0.00357371	0.0776819
ALG13	2723.23	-0.294182	0.101007	-2.91249	0.00358554	0.0778357
ADAMTS5	2059.9	-0.615092	0.21145	-2.90892	0.00362677	0.0780065
ALDH9A1	5107.63	0.269516	0.0926486	2.90901	0.00362577	0.0780065
CARF	1797.39	-0.238894	0.082116	-2.90923	0.00362325	0.0780065
CCNK	1832.95	0.169456	0.058248	2.90921	0.0036234	0.0780065
FBXO47	108.398	-0.63176	0.217134	-2.90954	0.00361956	0.0780065
LOC121818627	58.8023	-0.823928	0.283116	-2.91022	0.00361179	0.0780065
LRRC18	84.6128	-0.744342	0.255666	-2.91139	0.00359826	0.0780065
EXPH5	783.294	-0.661199	0.227552	-2.90571	0.00366424	0.0785841
LOC101111247	5553.91	0.200054	0.0688564	2.90538	0.00366803	0.0785841
LOC121816806	674.788	-0.750468	0.258277	-2.90567	0.00366463	0.0785841
LOC114115624	2242.18	-0.315648	0.108673	-2.90456	0.00367767	0.0786877
LOC114110470	166.273	-0.744352	0.25647	-2.90229	0.00370443	0.0791568
LARP1B	1229.26	0.223152	0.076919	2.90113	0.00371814	0.0793024
TRAF7	3201.87	0.162661	0.0560726	2.9009	0.00372093	0.0793024
LOC121819166	216.865	-0.464669	0.160227	-2.90007	0.00373084	0.0793793
TEX9	87.8368	-0.5039	0.173772	-2.89978	0.00373424	0.0793793
HERC2	21187.8	-0.252555	0.087154	-2.8978	0.00375794	0.0795404
LOC101118703	46.4703	-1.66089	0.573103	-2.89807	0.0037547	0.0795404
LOC121816260	138.939	-0.647238	0.223377	-2.89752	0.00376126	0.0795404
LOC121817902	188.151	-0.653496	0.225455	-2.89857	0.00374873	0.0795404
LOC106990346	373.11	-0.766001	0.264511	-2.89592	0.00378052	0.0797417
QARS1	4209.13	0.236653	0.0817089	2.8963	0.00377591	0.0797417
CLK4	5474.18	-0.24697	0.0853079	-2.89505	0.00379102	0.0798602
LOC114109662	2050.46	-0.575137	0.198802	-2.89302	0.00381558	0.0802744
LOC101109728	1099.4	-0.481914	0.166624	-2.89223	0.00382515	0.0803193
MIS18BP1	226.451	0.522302	0.1806	2.89204	0.00382753	0.0803193
B4GALT1	2588.83	0.230605	0.0798223	2.88898	0.00386498	0.0803384
C15H11orf1	435.282	-0.623434	0.21579	-2.88908	0.00386368	0.0803384
EIF3D	4607.72	0.292971	0.101432	2.88836	0.00387262	0.0803384
ELOVL1	1591.51	0.159814	0.0553207	2.88886	0.00386639	0.0803384
LOC114110112	169.649	-0.766474	0.265343	-2.88861	0.00386943	0.0803384
PRR36	571.807	-0.50213	0.173783	-2.8894	0.00385978	0.0803384
TMF1	4360.58	0.115085	0.0398377	2.88886	0.00386639	0.0803384
WDR97	861.561	-0.627907	0.217241	-2.89037	0.00384792	0.0803384
ZNF71	932.256	-0.629501	0.217863	-2.88943	0.0038594	0.0803384
CEP55	107.288	0.505681	0.175141	2.88728	0.00388589	0.0805116
MRPS27	783.416	0.218711	0.0758024	2.88528	0.00391068	0.0809229
LOC101114790	2100.01	0.683154	0.236814	2.88477	0.00391704	0.0809522
PSMD2	4794.17	0.219399	0.0761255	2.88207	0.00395069	0.0815446
ABCA10	852.433	-0.56467	0.196114	-2.87929	0.00398571	0.0816496
C1H1orf162	166.435	0.643189	0.223262	2.88087	0.00396576	0.0816496
DIPK1A	997.901	0.241714	0.0839129	2.88053	0.00397001	0.0816496
HSD11B1L	319.218	-0.321805	0.111743	-2.87988	0.0039783	0.0816496
LOC121818283	466.712	-0.588561	0.204402	-2.87943	0.00398399	0.0816496
PIGO	3857.86	-0.240966	0.0836775	-2.8797	0.00398056	0.0816496
CACNB1	807.537	-0.26354	0.0915517	-2.87859	0.00399458	0.0816984
PPM1D	1570.2	0.277069	0.0962608	2.87831	0.00399807	0.0816984
ANKRD42	2479.72	-0.320553	0.111394	-2.87765	0.00400646	0.0817678
LOC101119933	416.576	1.85205	0.643957	2.87604	0.00402701	0.0820848
ANLN	307.991	0.467048	0.16269	2.87078	0.00409466	0.0821358
FZD9	124.462	0.648698	0.225965	2.87079	0.00409451	0.0821358
KIF18B	202.296	0.736334	0.256254	2.87346	0.00406004	0.0821358
LOC101111607	433.565	0.347521	0.120947	2.87333	0.00406171	0.0821358
LOC101116576	143.007	-0.933879	0.325175	-2.87193	0.00407977	0.0821358
LOC105604510	238.305	-0.683673	0.238113	-2.87121	0.00408905	0.0821358
LOC105606943	50.0445	-1.26794	0.441438	-2.8723	0.00407494	0.0821358
LOC105609232	1357.79	-0.572096	0.199236	-2.87145	0.00408597	0.0821358
LOC121817961	121.735	-0.698036	0.242916	-2.87357	0.00405863	0.0821358
LOC121820171	438.856	-0.707697	0.246502	-2.87096	0.00409231	0.0821358
PADI4	145.289	0.7834	0.272843	2.87125	0.00408855	0.0821358
SLC30A5	2894.23	0.18553	0.064566	2.87349	0.00405962	0.0821358
ZFAND3	2976.16	0.188574	0.0656878	2.87077	0.00409478	0.0821358
ZNF674	327.451	-1.18095	0.411426	-2.87038	0.00409976	0.0821358
DUT	805.996	0.332596	0.116003	2.86713	0.0041421	0.0828825
NKG7	1874.41	0.386545	0.13488	2.86585	0.00415896	0.0831183
TMEM214	4334.34	0.234379	0.0817951	2.86544	0.00416435	0.0831245
LRRC69	595.344	-0.848468	0.296267	-2.86386	0.00418513	0.083336
SLC52A3	108.126	-0.566247	0.197716	-2.86394	0.00418406	0.083336
LOC121817068	216.92	-0.72015	0.251531	-2.86306	0.00419565	0.0834296
ZFC3H1	9843.79	-0.216886	0.0757619	-2.86273	0.00420002	0.0834296
CREB3L2	8344.99	0.204538	0.0714835	2.86132	0.00421875	0.0836999
ATF4	11152.8	0.287216	0.100431	2.85983	0.00423869	0.0838921
MSS51	932.5	-0.467461	0.163453	-2.85991	0.00423766	0.0838921
TOP1	7200.42	0.165378	0.0578408	2.85919	0.00424729	0.0839609
LOC114118023	609.19	-0.374621	0.131089	-2.85776	0.00426649	0.0842387
PARM1	3556.48	0.325413	0.1139	2.857	0.00427662	0.084337
ZNF331	3425.21	-0.289185	0.101254	-2.85602	0.00428986	0.0844963
AFG3L2	2986.97	0.172602	0.0604862	2.85357	0.00432312	0.0846315
ALOX15	270.597	1.1426	0.400459	2.85323	0.00432775	0.0846315
LOC101116334	263.46	-0.835471	0.292786	-2.85352	0.00432378	0.0846315
LOC114109713	323.35	-0.48546	0.17012	-2.85364	0.0043222	0.0846315
LOC114117571	104.902	-0.724371	0.253784	-2.85428	0.00431348	0.0846315
NBEAL1	7058.48	-0.265874	0.0931814	-2.85329	0.00432689	0.0846315
LOC105607546	360.793	-0.567041	0.19887	-2.85132	0.00435387	0.0850407
DCAF13	750.821	0.212516	0.0746235	2.84785	0.0044016	0.0854365
HNRNPR	7485.22	0.184227	0.0647046	2.84719	0.00441067	0.0854365
ING3	1393.59	0.150172	0.0527146	2.84878	0.00438869	0.0854365
LOC101111513	202.94	-0.743117	0.260937	-2.84787	0.00440122	0.0854365
LOC121816464	475.123	-0.568827	0.199768	-2.84744	0.00440728	0.0854365
LOC121819273	59.5314	-0.740483	0.260035	-2.84763	0.0044046	0.0854365
PSME3IP1	3884.69	0.135055	0.0474132	2.84846	0.00439308	0.0854365
VPS13B	13788.2	-0.310743	0.109202	-2.84558	0.00443309	0.0857693
FAM170A	128.351	-0.806321	0.283489	-2.84428	0.00445119	0.0859381
LOC105605807	90.7485	0.90604	0.318557	2.8442	0.00445232	0.0859381
RAD23B	7087.45	0.232994	0.0819626	2.84268	0.00447355	0.0862463
DNAAF11	224.604	-0.682145	0.240003	-2.84224	0.00447975	0.0862641
IMPG2	3353.39	-0.477455	0.168052	-2.84111	0.0044957	0.0863682
LOC105603808	329.849	-0.395969	0.13936	-2.84134	0.00449238	0.0863682
LOC101102231	3678.46	-0.554304	0.195354	-2.83743	0.00454784	0.0870632
LOC121820673	319.893	-0.613471	0.216206	-2.83744	0.00454768	0.0870632
NFAT5	13778.8	-0.230747	0.0813158	-2.83767	0.00454448	0.0870632
NOP53	6873.91	0.362504	0.127794	2.83663	0.00455926	0.0871799
RNH1	2297.09	0.269071	0.094869	2.83623	0.00456491	0.0871861
ZNF514	577.773	-0.63049	0.222333	-2.83579	0.00457128	0.087206
AKNAD1	290.038	-0.588837	0.207717	-2.83481	0.00458527	0.0873709
NELL2	410.958	0.771197	0.27217	2.83351	0.00460399	0.0876142
PSPC1	4861.78	-0.291288	0.102813	-2.83318	0.00460874	0.0876142
HMGB1	6799.81	0.256414	0.0905285	2.83241	0.00461985	0.0877235
LOC121820789	94.134	-0.802349	0.283322	-2.83193	0.00462683	0.0877544
B3GNTL1	2707.66	-0.4106	0.145094	-2.82988	0.0046565	0.0878738
GPR135	993.461	-0.497151	0.175681	-2.82985	0.00465702	0.0878738
LOC114112783	116.378	-0.554686	0.195934	-2.83098	0.0046406	0.0878738
LOC121816801	395.234	-0.65435	0.231197	-2.83027	0.00465081	0.0878738
LOXL3	1698.1	-0.405132	0.143174	-2.82964	0.00465997	0.0878738
DCAF12	4491.46	0.234179	0.0828274	2.82731	0.0046941	0.0880264
LOC121818599	318.26	-0.715955	0.253212	-2.82749	0.00469139	0.0880264
LOC121819468	153.336	-0.661547	0.233876	-2.82862	0.00467493	0.0880264
RBBP4	7424.67	0.247605	0.087578	2.82725	0.00469496	0.0880264
SLC17A9	1193.87	0.358328	0.126706	2.82801	0.00468379	0.0880264
C5H19orf71	621.919	-0.469288	0.166216	-2.82336	0.00475238	0.0881142
GPATCH2L	7232.92	-0.269377	0.0954003	-2.82365	0.00474803	0.0881142
IL6R	15938.3	0.369435	0.130831	2.82375	0.00474647	0.0881142
LOC105605487	2700.46	-0.526651	0.186506	-2.82378	0.00474613	0.0881142
LOC121817832	1271.05	-0.564155	0.199669	-2.82545	0.00472137	0.0881142
LOC121818324	811.615	-0.305511	0.108121	-2.82563	0.00471876	0.0881142
LOC121820329	112.219	-0.768057	0.271922	-2.82455	0.00473474	0.0881142
NFKBIB	594.897	0.340079	0.120327	2.82628	0.00470916	0.0881142
SMAP1	2504.2	0.147245	0.0521539	2.82328	0.00475347	0.0881142
TRPM3	209.073	-0.888763	0.314696	-2.8242	0.00473994	0.0881142
ATP5MC3	2069.6	0.41852	0.148265	2.82278	0.00476093	0.0881526
EYA3	5724.44	0.249406	0.0883828	2.82188	0.00477434	0.0883009
LOC105604443	174.251	-0.603108	0.213797	-2.82094	0.00478829	0.0883156
LOC121818843	962.921	-0.571256	0.20252	-2.82074	0.00479132	0.0883156
SPATC1L	85.4747	-0.670444	0.23763	-2.82138	0.00478177	0.0883156
LOC121818193	116.14	-0.601675	0.213361	-2.81999	0.00480257	0.0884234
CCPG1	6121.31	0.18123	0.0642941	2.81876	0.00482092	0.0886616
RIMKLB	1355.94	-0.402307	0.142753	-2.8182	0.00482936	0.0887172
ARHGEF9	583.068	-0.351714	0.124822	-2.81772	0.00483656	0.0887499
EIF3E	7154.92	0.27676	0.0982521	2.81684	0.00484987	0.0887842
LOC114113967	156.342	-0.930733	0.330461	-2.81647	0.00485543	0.0887842
LOC121820780	130.957	-0.678427	0.240825	-2.8171	0.00484601	0.0887842
SLC7A1	3121.9	0.277333	0.098479	2.81616	0.00486013	0.0887842
LOC101118849	903.059	0.259244	0.0920909	2.81509	0.00487636	0.0888096
LOC121820167	124.674	-0.7207	0.25597	-2.81557	0.0048691	0.0888096
NMD3	2816.99	0.183112	0.0650488	2.815	0.0048778	0.0888096
COX5A	1572.94	0.37791	0.134334	2.81321	0.00490498	0.0889652
LOC101115659	162.424	-0.674858	0.239937	-2.81265	0.00491353	0.0889652
LOC121817076	37.0218	-0.712876	0.253437	-2.81284	0.00491061	0.0889652
MTPN	8849.62	0.265439	0.094367	2.81283	0.00491071	0.0889652
TNS4	309.341	-0.624703	0.222085	-2.8129	0.00490977	0.0889652
LOC121816193	598.554	-0.455405	0.161968	-2.8117	0.00492811	0.0890428
LOC121818613	164.664	-0.618924	0.220155	-2.81132	0.00493394	0.0890428
RAB1A	2365.52	0.210643	0.0749273	2.8113	0.00493413	0.0890428
FARSB	1631.71	0.242992	0.0864571	2.81055	0.00494568	0.089153
LOC121819376	375.173	-0.670566	0.238656	-2.80976	0.00495779	0.0891831
NFE2	448.629	0.53072	0.188899	2.80954	0.00496126	0.0891831
TOR2A	636.809	0.290661	0.103461	2.80938	0.0049637	0.0891831
CLEC9A	1524.84	0.547634	0.194987	2.80857	0.00497626	0.0892121
KIF20A	201.807	0.547065	0.194846	2.80768	0.00499004	0.0892121
SCAPER	1545.25	-0.247269	0.0880784	-2.80737	0.00499471	0.0892121
SHISA9	454.292	-0.749411	0.266964	-2.80716	0.00499801	0.0892121
SPRY2	2545.45	-0.497768	0.177241	-2.80842	0.00497849	0.0892121
TWIST1	85.0167	1.6802	0.598509	2.80731	0.00499564	0.0892121
LOC114118841	430.916	-0.630359	0.224738	-2.80486	0.00503388	0.089666
LOC121816248	525.201	-0.497667	0.177432	-2.80482	0.0050344	0.089666
ANO3	261.534	-0.429453	0.153228	-2.8027	0.00506765	0.0898366
LOC114113941	344.312	-0.673297	0.240149	-2.80366	0.00505262	0.0898366
LOC121818275	572.149	-0.660736	0.235758	-2.8026	0.00506921	0.0898366
POLR2B	4493.5	0.196742	0.0702032	2.80246	0.00507142	0.0898366
SPATS2	1978.86	0.225594	0.080497	2.80252	0.00507051	0.0898366
GPR18	588.109	0.468358	0.167275	2.79992	0.00511149	0.0898749
GPR52	2805.7	-0.676942	0.241797	-2.79963	0.0051161	0.0898749
LOC114118740	1031.9	-0.613749	0.219179	-2.80022	0.00510678	0.0898749
LOC121817107	1112.07	-0.45255	0.161651	-2.79954	0.00511751	0.0898749
LOC121820140	300.762	-0.643767	0.229954	-2.79954	0.00511749	0.0898749
PGD	2564.88	0.214268	0.0764977	2.80097	0.00509496	0.0898749
RER1	2388.08	0.258286	0.0921946	2.80153	0.00508606	0.0898749
TCF25	3555.75	0.212962	0.0760159	2.80154	0.00508587	0.0898749
FAT1	11638.4	-0.281372	0.100534	-2.79877	0.00512983	0.0899947
LOC114117499	174.806	-0.740824	0.264791	-2.79777	0.00514565	0.0901409
TBL1X	10184.3	0.159966	0.0571807	2.79755	0.00514918	0.0901409
BRDT	1112.83	-0.625755	0.223758	-2.79657	0.00516484	0.0901724
EIF5A	9958.27	0.309373	0.110681	2.79518	0.00518705	0.0901724
HOPX	486.982	0.497924	0.178155	2.7949	0.00519165	0.0901724
INPP4A	7809.36	-0.255555	0.0914425	-2.79471	0.00519467	0.0901724
LOC114111358	669.145	-0.623123	0.222909	-2.79541	0.00518336	0.0901724
LOC121820362	987.367	-0.680121	0.243296	-2.79545	0.00518283	0.0901724
NUDT7	134.178	0.491774	0.175968	2.79468	0.00519505	0.0901724
TEX11	601.983	-0.63888	0.228478	-2.79624	0.00517004	0.0901724
LOC105608645	948.904	0.219291	0.0785138	2.79303	0.00522174	0.0904438
PRR16	233.158	-0.936489	0.335267	-2.79326	0.00521796	0.0904438
PER2	1338.49	-0.29854	0.106921	-2.79215	0.0052359	0.0905932
NLRP6	215.354	-0.646685	0.231682	-2.79127	0.00525024	0.0907455
COPA	11443.8	0.213347	0.0764546	2.7905	0.00526262	0.0908634
LOC121816286	478.268	-0.622171	0.223013	-2.78984	0.00527344	0.0909483
PSMA3	1760.49	0.231214	0.0828868	2.78952	0.00527865	0.0909483
NRBP1	5306.67	0.190779	0.0684228	2.78824	0.00529953	0.091212
LOC105603374	231.51	-0.540617	0.193942	-2.78752	0.00531126	0.091318
LOC114113889	61.4341	-0.788189	0.2829	-2.7861	0.00533456	0.0916223
LOC114116720	46.0261	-0.820324	0.294516	-2.78533	0.00534737	0.091746
LOC105609057	555.778	-0.645407	0.23175	-2.78493	0.00535391	0.091762
LOC114116816	1072.77	-0.714492	0.256665	-2.78375	0.0053735	0.0920016
ATP5F1A	9306.65	0.303299	0.108988	2.78287	0.005388	0.0921169
ITGA2B	1022.63	-0.36045	0.129534	-2.78266	0.00539149	0.0921169
FAM216A	85.5077	-0.5236	0.188216	-2.78191	0.00540398	0.0921379
SUSD4	458.792	0.760089	0.273215	2.78202	0.00540225	0.0921379
NDUFB11	1372.62	0.397098	0.142771	2.78136	0.00541315	0.0921981
LOC121820548	99.1428	-0.774413	0.278498	-2.78068	0.00542459	0.092297
LOC101117342	939.994	-0.534596	0.192316	-2.77978	0.00543964	0.0924569
CHI3L1	728.85	0.461584	0.166349	2.77479	0.00552381	0.0937373
GDI2	6587.58	0.273297	0.0985675	2.77269	0.00555958	0.0937373
LOC101120455	1021.13	0.383936	0.138446	2.77318	0.00555109	0.0937373
LOC114109599	257.069	-0.741892	0.267477	-2.77367	0.00554276	0.0937373
LOC114109692	1509.1	0.918208	0.331113	2.77309	0.0055526	0.0937373
LOC121818836	45.1602	-0.699433	0.252135	-2.77404	0.00553646	0.0937373
LOC121820180	245.872	-0.704086	0.253963	-2.77239	0.00556462	0.0937373
SCFD1	1767.22	0.13317	0.0480177	2.77335	0.00554831	0.0937373
VPS13D	14297.1	-0.291994	0.105326	-2.77228	0.00556651	0.0937373
EXOSC4	288.986	0.326817	0.117937	2.77111	0.00558664	0.0937635
LOC105610370	433.201	-0.557271	0.201143	-2.77052	0.00559671	0.0937635
LOC121817187	810.962	-0.645635	0.232986	-2.77113	0.00558616	0.0937635
NUP133	1720.61	0.146698	0.0529422	2.7709	0.0055902	0.0937635
PCNA	1183.3	0.378919	0.136768	2.77053	0.00559651	0.0937635
LOC105602262	496.517	-0.643778	0.232414	-2.76997	0.00560618	0.0938261
OXA1L	2218.61	0.207443	0.074919	2.7689	0.0056246	0.0939422
SPACA4	131.682	-0.618319	0.223305	-2.76894	0.00562389	0.0939422
ZNF879	362.58	-0.397841	0.143729	-2.768	0.00564017	0.0941063
CACNA1D	406.163	-0.437212	0.158131	-2.76487	0.0056945	0.0941503
ESS2	1352.53	0.229577	0.0830466	2.76443	0.00570215	0.0941503
GANAB	9206.17	0.144557	0.0522412	2.76711	0.00565561	0.0941503
KLHDC1	558.431	-0.336782	0.121778	-2.76555	0.00568272	0.0941503
LOC121817448	4967.68	-0.677912	0.245135	-2.76547	0.00568411	0.0941503
LOC121820708	176.42	-0.769531	0.278149	-2.76661	0.00566426	0.0941503
MED1	8464.73	0.169899	0.061464	2.76421	0.00570608	0.0941503
METTL17	900.321	-0.300485	0.108626	-2.76624	0.00567068	0.0941503
SELENOS	1398.09	0.261285	0.0945202	2.76433	0.00570401	0.0941503
SLC25A14	230.243	-0.286393	0.103597	-2.76449	0.00570118	0.0941503
TUBGCP5	3121.69	-0.26299	0.0951083	-2.76516	0.0056895	0.0941503
CBLN3	713.758	-0.327943	0.118671	-2.76347	0.00571902	0.0942688
ALCAM	1929.7	0.219022	0.0793293	2.76092	0.00576384	0.0944848
DUSP10	602.513	-0.337159	0.122138	-2.76047	0.00577183	0.0944848
GTF2F1	1306.85	0.262465	0.0950725	2.76068	0.00576807	0.0944848
HNRNPL	13564.1	0.201567	0.0729759	2.76211	0.00574298	0.0944848
LOC114117506	371.571	-0.553904	0.200674	-2.76022	0.00577618	0.0944848
RAB4B	1712.99	0.153827	0.0557023	2.76158	0.00575219	0.0944848
TAX1BP1	6928.36	0.166781	0.0603988	2.76133	0.00575662	0.0944848
UFC1	1566.39	0.336092	0.121768	2.7601	0.0057783	0.0944848
LOC105608011	1836.27	-0.625973	0.226857	-2.75933	0.00579206	0.0946152
KIF14	268.605	0.506982	0.183756	2.759	0.00579788	0.0946158
MAZ	7414.12	0.186271	0.0675235	2.75861	0.00580474	0.0946334
USP5	2172.58	0.232822	0.0844088	2.75826	0.00581092	0.09464
ZNF891	634.453	-0.592715	0.214967	-2.75724	0.00582923	0.0948437
LOC105607483	530.212	-0.612398	0.222154	-2.75664	0.00583987	0.0949225
DLAT	1820.65	0.218982	0.0794806	2.75516	0.00586631	0.0950904
LOC105606974	335.971	-0.837973	0.30417	-2.75495	0.00587017	0.0950904
METTL18	274.945	0.259839	0.0942973	2.75553	0.00585975	0.0950904
RAB27A	1281.8	0.347322	0.126081	2.75476	0.00587344	0.0950904
CAPS2	210.839	-0.636942	0.231287	-2.7539	0.00588896	0.0951536
COPE	2291.41	0.255902	0.09292	2.754	0.00588713	0.0951536
LOC121818357	80.0351	-0.793341	0.288248	-2.75229	0.00591807	0.0955295
LOC101102072	875.523	0.362814	0.131948	2.74967	0.00596557	0.0959179
LOC101113001	1894.41	0.291138	0.105866	2.75006	0.00595846	0.0959179
TRPC5	471.403	-0.625064	0.22729	-2.75007	0.00595825	0.0959179
XKR6	1510.93	-0.450999	0.164003	-2.74994	0.00596064	0.0959179
COMTD1	264.923	0.311781	0.113421	2.74889	0.00597978	0.0959582
LOC105608368	307.096	-0.572478	0.208282	-2.74857	0.00598567	0.0959582
TBL2	1912.51	0.209312	0.0761508	2.74865	0.00598404	0.0959582
LOC114113193	135.557	-0.87081	0.317205	-2.74526	0.00604633	0.0962961
LOC114117577	2042.33	-0.676952	0.246593	-2.74522	0.00604704	0.0962961
MARCHF1	2801.16	0.211027	0.0768607	2.74557	0.00604051	0.0962961
NDUFB5	584.614	0.320888	0.116875	2.74557	0.00604064	0.0962961
PEX5	1442.32	0.190688	0.0694274	2.74657	0.00602214	0.0962961
PUS3	1582.9	0.153639	0.0559439	2.74631	0.00602701	0.0962961
UCK2	430.162	0.322548	0.117497	2.74517	0.00604792	0.0962961
BIRC6	25842.2	-0.200547	0.0730684	-2.74464	0.00605764	0.0963572
TGM1	93.2257	0.466408	0.169971	2.74404	0.00606881	0.096441
LOC121819275	595.017	-0.597286	0.217751	-2.74298	0.00608846	0.0966595
LOC121817879	415.992	-0.689063	0.251282	-2.74219	0.00610308	0.0967977
CNOT4	5619.78	-0.151324	0.0552023	-2.74126	0.0061204	0.0969317
LOC105603888	344.642	-0.533367	0.194581	-2.7411	0.00612337	0.0969317
LGALS3	2078.33	0.587247	0.214284	2.74051	0.00613438	0.0969478
LOC121819730	249.822	-0.534253	0.194953	-2.74041	0.00613623	0.0969478
NDUFA12	552.636	0.340187	0.124162	2.73987	0.00614626	0.0970125
ELP6	1008.7	-0.239981	0.0876317	-2.73852	0.00617166	0.0973195
CDK2AP2	2705.77	0.372642	0.136123	2.73754	0.00619006	0.0974221
LOC121819442	258.474	-0.663376	0.242313	-2.73768	0.00618734	0.0974221
CALY	501.362	-0.583641	0.213289	-2.73639	0.00621176	0.0975436
CFAP157	1008.67	-0.603308	0.220475	-2.73641	0.00621144	0.0975436
LOC114118596	289.447	-0.711474	0.260024	-2.73618	0.00621566	0.0975436
ELFN2	1006.14	0.67333	0.246116	2.73583	0.00622239	0.0975556
LOC121818154	11442.7	-0.550565	0.20127	-2.73545	0.00622947	0.0975731
CERS2	4852.8	0.186159	0.0680697	2.73483	0.00624128	0.0976647
CD27	2829.7	0.380149	0.139046	2.73398	0.00625733	0.0977648
LOC121819658	57.4106	-0.630391	0.230613	-2.73355	0.0062656	0.0977648
TMEM167B	1963.62	0.255922	0.0936162	2.73373	0.0062621	0.0977648
LUC7L3	5887.9	-0.319953	0.117096	-2.73241	0.0062873	0.0979167
RNF10	10424.6	0.186558	0.0682716	2.73259	0.00628382	0.0979167
AK2	1612.38	0.283192	0.103688	2.7312	0.00631035	0.0981823
DHH	623.078	-0.586946	0.214939	-2.73076	0.00631893	0.0982225
PSMC6	2113.3	0.203568	0.0745577	2.73034	0.00632686	0.0982523
PCGF3	2173.28	-0.219652	0.0805425	-2.72716	0.00638828	0.0991122
EIF3J	1981.32	0.211261	0.0775344	2.72474	0.00643513	0.0992302
IL10RB	1276.48	0.284923	0.104568	2.72476	0.00643478	0.0992302
KIAA0753	1057.93	-0.312239	0.1146	-2.72461	0.00643774	0.0992302
LOC101115389	1212.1	0.321058	0.117797	2.72552	0.00641997	0.0992302
LOC114111250	610.289	-0.582746	0.213877	-2.72468	0.00643633	0.0992302
USP39	1262.74	0.182682	0.0670496	2.72458	0.00643832	0.0992302
ZNF451	5369.77	-0.236076	0.086606	-2.72586	0.00641337	0.0992302
RANGAP1	2730.03	0.182557	0.0670213	2.72387	0.00645227	0.0993516
LOC114113192	100.792	-0.677854	0.248893	-2.72347	0.00646003	0.0993777
LOC105606453	977.973	-0.606102	0.22269	-2.72173	0.00649419	0.0998092
LOC121817064	1301.12	-0.395451	0.145364	-2.72042	0.00651982	0.0999217
POLE2	195.996	0.328946	0.120911	2.72056	0.00651711	0.0999217
PTPRK	974.755	-0.436409	0.160404	-2.72068	0.00651481	0.0999217
MRPL15	1027.9	0.339196	0.124737	2.7193	0.00654199	0.100168
DDX1	2799.62	0.143344	0.0527876	2.71549	0.00661779	0.100562
FAM110B	1203.54	0.329678	0.12142	2.71518	0.00662388	0.100562
GORASP2	3113.47	0.200144	0.073651	2.71746	0.00657849	0.100562
LOC105607811	880.424	-0.310422	0.114307	-2.71569	0.00661385	0.100562
LOC114113587	137.662	-0.62351	0.229661	-2.71492	0.0066292	0.100562
MAGOH	625.702	0.287346	0.105793	2.71613	0.00660508	0.100562
MSRB1	1342.76	0.344786	0.126891	2.71717	0.00658426	0.100562
PGK1	3000.58	0.274142	0.100929	2.71619	0.00660371	0.100562
TAAR1	73.3957	-0.558151	0.205524	-2.71575	0.00661266	0.100562
YWHAZ	15401.1	0.458873	0.168899	2.71685	0.00659072	0.100562
LOC121816677	110.428	-0.597921	0.220282	-2.71434	0.00664085	0.100646
ARPC5	6371.36	0.272132	0.100289	2.71348	0.00665804	0.100649
ECSIT	666.204	0.159645	0.0588422	2.71311	0.00666558	0.100649
EIF2AK3	4157.42	0.149096	0.0549542	2.7131	0.00666564	0.100649
IMPDH1	1646.82	0.361785	0.133324	2.71358	0.00665612	0.100649
HNRNPAB	5194.43	0.287947	0.106186	2.71172	0.00669353	0.100977
LOC101115653	151.049	-0.63599	0.234651	-2.71037	0.00672081	0.101195
PDIK1L	1205.23	0.266646	0.0983902	2.71009	0.00672654	0.101195
WAC	11218.1	0.14833	0.054732	2.71011	0.00672604	0.101195
LOC114117884	161.572	-0.448625	0.165578	-2.70944	0.00673959	0.101298
MMACHC	236.017	0.256607	0.0947307	2.7088	0.00675261	0.101401
RTN3	5191.22	0.238991	0.0882497	2.70812	0.00676653	0.101517
PARP1	5421.44	0.264338	0.0977213	2.70502	0.00683009	0.102189
PPIF	489.85	0.431056	0.159333	2.70537	0.00682286	0.102189
TSC22D1	18081.9	0.300309	0.111012	2.70518	0.00682667	0.102189
LOC101111303	40.9323	1.63237	0.60375	2.70371	0.00685692	0.10242
LOC114117550	1226.91	-0.635533	0.235087	-2.70339	0.00686358	0.10242
LOC121817150	448.271	-0.592084	0.219018	-2.70336	0.00686432	0.10242
BAP1	3354.43	0.235587	0.0872009	2.70166	0.00689949	0.102438
FBXO31	4006.54	0.183671	0.0679762	2.702	0.00689242	0.102438
LOC121816204	139.676	-0.685234	0.253572	-2.70233	0.00688564	0.102438
LOC121820439	190.567	-0.698445	0.258468	-2.70225	0.00688718	0.102438
SNRPC	1041.89	0.253888	0.0939364	2.70276	0.00687658	0.102438
TMCO4	6827.17	-0.285134	0.105547	-2.70149	0.00690303	0.102438
LOC105614781	782.087	-0.582916	0.215898	-2.69997	0.00693468	0.102721
RALGAPA2	6746.5	-0.336383	0.12458	-2.70015	0.00693089	0.102721
LOC101103602	132.423	-0.734289	0.27206	-2.699	0.00695484	0.102741
LOC101111190	69.522	-0.875977	0.324546	-2.69908	0.00695312	0.102741
LOC114110365	40.3488	-0.593755	0.219955	-2.69944	0.00694568	0.102741
CDK7	2502.15	-0.2641	0.0979267	-2.69692	0.00699844	0.102956
CPLX1	202.01	0.333616	0.123679	2.69743	0.00698764	0.102956
FBXO34	1638.82	0.231196	0.0857391	2.6965	0.00700714	0.102956
KCNK16	111.608	-0.657214	0.243725	-2.69654	0.00700641	0.102956
LOC101108745	42.7711	-0.804767	0.298314	-2.69772	0.0069817	0.102956
LOC105603235	134.457	-0.504643	0.187141	-2.69659	0.00700538	0.102956
CTSC	12791.6	0.315036	0.117017	2.69223	0.00709762	0.103065
EIF5	12054.1	0.170579	0.0632871	2.69533	0.00703197	0.103065
GSPT1	7207.37	0.171693	0.0637265	2.69422	0.00705533	0.103065
JCAD	868.46	-0.253271	0.0940782	-2.69213	0.00709964	0.103065
LOC105602955	50.6906	0.848393	0.315039	2.69298	0.00708166	0.103065
LOC106990745	257.715	-0.645419	0.239589	-2.69385	0.0070631	0.103065
LOC114114481	414.327	-0.642078	0.238229	-2.69521	0.00703435	0.103065
LOC114115351	703.366	-0.657272	0.244171	-2.69185	0.0071056	0.103065
LOC121816485	39.7867	-0.633542	0.235264	-2.6929	0.0070833	0.103065
LOC121818101	537.94	-0.703933	0.261214	-2.69485	0.00704202	0.103065
LOC121820313	183.823	-0.554024	0.205827	-2.69169	0.00710901	0.103065
LONP1	1879.47	0.159851	0.059357	2.69304	0.00708044	0.103065
NHP2	466.022	0.333607	0.123921	2.6921	0.00710038	0.103065
RPS6	24540.9	0.361207	0.134171	2.69213	0.00709971	0.103065
SLC25A51	3765.14	0.185459	0.0688455	2.69384	0.00706344	0.103065
MRPS18B	416.184	0.260709	0.0968816	2.691	0.00712374	0.103096
SMARCA5	10404.3	0.204476	0.075982	2.69111	0.00712158	0.103096
THADA	5045.14	-0.269014	0.100003	-2.69004	0.00714425	0.103301
PPP2R1A	5279.7	0.274009	0.101883	2.68946	0.00715687	0.103392
ARMCX3	6231.93	0.150081	0.0559386	2.68296	0.00729728	0.103471
BNIP1	348.76	0.212593	0.0793092	2.68056	0.00734983	0.103471
CYBB	5905.08	0.319947	0.119021	2.68816	0.00718467	0.103471
DDX54	3489.32	0.171689	0.0640381	2.68104	0.00733928	0.103471
FAM228A	393.972	-0.506822	0.188882	-2.68327	0.0072907	0.103471
FRMD7	289.293	-0.64041	0.238274	-2.6877	0.00719459	0.103471
GMPS	2991.8	0.186989	0.0696338	2.68531	0.00724617	0.103471
IARS2	3326.33	0.176549	0.0656807	2.688	0.0071882	0.103471
IZUMO1	227.42	-0.686144	0.255972	-2.68054	0.00735032	0.103471
KIAA1109	12012.2	-0.198074	0.0737994	-2.68395	0.00727581	0.103471
LOC101115175	431.361	0.351893	0.130935	2.68753	0.00719825	0.103471
LOC105604969	730.81	-0.614312	0.229029	-2.68225	0.00731296	0.103471
LOC114110636	247.104	-0.41776	0.15566	-2.68379	0.00727921	0.103471
LOC114114981	174.815	-0.6818	0.254318	-2.68089	0.00734261	0.103471
LOC121818049	599.187	-0.688675	0.256951	-2.68018	0.00735829	0.103471
LOC121818792	318.895	-0.568519	0.211982	-2.68192	0.0073201	0.103471
MDM2	4415.48	0.155445	0.0578855	2.68538	0.00724465	0.103471
NEK6	1291.32	0.424889	0.158216	2.6855	0.00724209	0.103471
NFATC1	4685.96	-0.153164	0.0570041	-2.6869	0.00721185	0.103471
NKTR	8033.59	-0.253816	0.0945051	-2.68574	0.00723702	0.103471
PDE1A	467.898	-0.715405	0.266673	-2.6827	0.00730304	0.103471
PTPN11	8879.48	0.162498	0.0606091	2.68108	0.00733849	0.103471
SLC25A27	414.972	-0.391891	0.146018	-2.68386	0.00727772	0.103471
SLC29A1	2708.14	0.310208	0.115547	2.6847	0.00725939	0.103471
SMAP2	6988.06	0.210685	0.0785901	2.6808	0.0073446	0.103471
SSR4	5304.44	0.451446	0.168421	2.68045	0.00735229	0.103471
TALDO1	5135.48	0.346591	0.129148	2.68367	0.00728194	0.103471
TPMT	227.017	0.390666	0.145605	2.68305	0.00729538	0.103471
TREX2	118.476	-0.406646	0.151279	-2.68806	0.00718692	0.103471
TTPAL	4039.04	-0.446572	0.166223	-2.68658	0.00721869	0.103471
UBN2	6922.7	-0.228826	0.0852837	-2.68311	0.007294	0.103471
MIA	920.994	-0.473696	0.176876	-2.67812	0.00740364	0.10402
FKBP2	820.25	0.37124	0.138715	2.67627	0.00744465	0.104454
LOC114117501	373.012	-0.661223	0.24708	-2.67615	0.00744729	0.104454
DMTF1	2663.88	-0.242726	0.0907688	-2.67411	0.0074927	0.104645
ETFDH	971.502	0.154635	0.057811	2.67483	0.00747662	0.104645
FFAR1	338.557	-0.584347	0.218521	-2.6741	0.00749291	0.104645
LOC106991537	553.923	-0.640562	0.23954	-2.67413	0.00749236	0.104645
SLCO5A1	284.546	-0.501193	0.187347	-2.67521	0.00746827	0.104645
CELF3	421.131	-0.628422	0.235131	-2.67264	0.00752562	0.104677
CHPF	2255.84	0.32302	0.120828	2.67338	0.00750918	0.104677
LOC101109964	4544.19	-0.319715	0.119628	-2.67257	0.00752721	0.104677
LOC101114038	8418.88	-0.217546	0.0813871	-2.67297	0.00751825	0.104677
LOC121817805	91.0696	-0.683975	0.255831	-2.67354	0.00750553	0.104677
MRPL50	393.853	0.360224	0.134826	2.67177	0.00754525	0.104682
PLCD4	472.539	-0.562749	0.210633	-2.6717	0.0075467	0.104682
UFSP2	645.03	-0.314063	0.117548	-2.67179	0.00754482	0.104682
APBB3	822.633	-0.289929	0.10871	-2.667	0.0076532	0.10527
ASF1B	370.07	0.437508	0.164063	2.66671	0.00765984	0.10527
COL12A1	4956.74	-0.582792	0.21851	-2.66712	0.00765054	0.10527
LOC105608876	187.139	-0.673778	0.252529	-2.66812	0.00762775	0.10527
LOC106991603	98.9233	-0.645046	0.241793	-2.66777	0.00763576	0.10527
LOC114114485	7143.02	0.361994	0.135681	2.66797	0.00763102	0.10527
LOC121819093	66.5257	-0.770308	0.288827	-2.66702	0.00765263	0.10527
LOC121819523	39.4066	-0.656303	0.245884	-2.66916	0.00760423	0.10527
MED7	1188.26	0.223552	0.083826	2.66686	0.00765642	0.10527
PPIG	3819.97	-0.135476	0.0507914	-2.66731	0.0076462	0.10527
ZNF280D	4140.21	-0.186434	0.0698527	-2.66896	0.00760876	0.10527
TXN	1546.87	0.333062	0.124976	2.665	0.0076988	0.105716
LOC105604300	930.58	-0.620441	0.23286	-2.66444	0.00771162	0.105804
MDH2	3394.84	0.282684	0.106107	2.66414	0.00771859	0.105811
PSMD1	4080.8	0.163924	0.0615377	2.6638	0.00772643	0.10583
LOC101109446	11439.5	0.211398	0.0794184	2.66183	0.00777182	0.106335
USP32	5621.54	0.0959144	0.0360398	2.66135	0.00778286	0.106335
ZNF865	2395.45	0.279816	0.105134	2.66152	0.00777884	0.106335
LOC121818682	264.624	-0.630123	0.236827	-2.6607	0.00779795	0.106453
LOC105608656	211.937	-0.596441	0.224212	-2.66017	0.00781022	0.106531
ADM5	344.195	0.39347	0.148099	2.6568	0.0078886	0.106721
JAM2	2231.87	-0.402819	0.151586	-2.65737	0.00787534	0.106721
KLHL6	2643.55	0.222318	0.083639	2.65807	0.00785899	0.106721
LOC121816239	108.557	-0.742486	0.279495	-2.65653	0.00789489	0.106721
POLR2E	2999.07	0.231034	0.0868797	2.65924	0.00783175	0.106721
PSAT1	267.451	0.68481	0.257787	2.65649	0.00789585	0.106721
RPS15A	2873.53	0.870728	0.32776	2.6566	0.00789321	0.106721
TGFB3	350.315	-0.327733	0.123331	-2.65734	0.0078759	0.106721
TMEM104	891.709	0.175035	0.0658415	2.65844	0.00785045	0.106721
TMEM185B	1639.92	0.252677	0.0950316	2.65888	0.00784019	0.106721
TMX3	4947.49	0.243017	0.0914249	2.6581	0.00785826	0.106721
CCDC187	1190.66	-0.46422	0.174837	-2.65516	0.00792712	0.106967
LOC121819424	63.7658	-0.595658	0.224324	-2.65535	0.00792261	0.106967
SYAP1	1360.84	0.167255	0.0630066	2.65457	0.00794097	0.106985
YRDC	965.698	0.267203	0.100659	2.65455	0.00794154	0.106985
ITGA3	1094.66	-0.361945	0.136381	-2.65393	0.00795601	0.107004
LOC105613390	507.535	-0.532509	0.200634	-2.65413	0.00795126	0.107004
EXOC4	3887.33	-0.259324	0.0977263	-2.65358	0.00796435	0.107028
LOC121818920	78.6336	-0.726377	0.273813	-2.65282	0.00798219	0.10718
NSD2	2570.73	0.262988	0.0991521	2.65237	0.00799281	0.107235
LOC121817192	3108.47	-0.557576	0.210291	-2.65145	0.00801465	0.107366
LOC121820306	163.097	-0.714194	0.269364	-2.65141	0.00801574	0.107366
CFL1	9577.27	0.320688	0.121015	2.65	0.00804928	0.107485
GOT1L1	132.984	-0.631429	0.238281	-2.64993	0.00805086	0.107485
RUFY4	646.473	-0.675169	0.254788	-2.64993	0.00805089	0.107485
TNRC6A	9436.56	-0.237388	0.0895747	-2.65016	0.00804531	0.107485
LOC105611623	174.295	-0.617812	0.233192	-2.64937	0.0080642	0.107538
LOC105612442	187.171	-0.634398	0.239467	-2.64921	0.00806797	0.107538
CDT1	262.17	0.425755	0.160782	2.64803	0.00809619	0.107826
LOC105615501	530.179	-0.529247	0.1999	-2.64756	0.00810757	0.10789
LOC121820164	128.747	-0.628122	0.23728	-2.64717	0.00811678	0.107925
GPR143	189.659	-0.511146	0.193137	-2.64655	0.00813179	0.108037
DYNLT1	879.087	0.307649	0.116291	2.64552	0.00815665	0.108104
KDELR2	5402.94	0.212873	0.0804571	2.64579	0.00814993	0.108104
LOC114113253	436.102	-0.590766	0.22329	-2.64573	0.00815156	0.108104
LOC105609337	91.0555	0.917007	0.346718	2.64482	0.00817345	0.108239
AK3	2205.75	0.231419	0.0875865	2.64217	0.0082376	0.108414
ATP1B3	1368.85	0.257942	0.0975929	2.64304	0.00821656	0.108414
KIF15	344.384	0.389797	0.147521	2.64232	0.00823407	0.108414
LOC101115820	483.478	-0.581295	0.219864	-2.64388	0.00819607	0.108414
LOC101123097	132.106	-0.583854	0.221027	-2.64155	0.0082528	0.108414
LOC105606388	107.598	-0.698944	0.264613	-2.64138	0.00825688	0.108414
LOC121816975	402.253	-0.613118	0.232076	-2.64189	0.00824445	0.108414
LOC121818754	736.394	-0.64131	0.242609	-2.6434	0.00820791	0.108414
LOC121820063	541.033	-0.593196	0.224519	-2.64207	0.00823999	0.108414
LOC780518	1979.07	0.240511	0.0910148	2.64254	0.0082286	0.108414
SCAI	2594.36	-0.272461	0.103155	-2.64127	0.00825953	0.108414
ASPHD2	685.762	0.496389	0.188055	2.6396	0.00830033	0.108475
LOC101109066	2186.9	-0.129888	0.0492116	-2.63938	0.00830576	0.108475
MRPL53	972.436	0.191812	0.0726346	2.64078	0.0082716	0.108475
PNPLA7	1999.42	-0.28029	0.106167	-2.64008	0.00828874	0.108475
PTK2	3858.97	-0.175266	0.0663972	-2.63966	0.00829887	0.108475
SLC36A1	3604.77	-0.381557	0.144542	-2.63976	0.0082965	0.108475
VSTM2L	104.853	0.614811	0.232955	2.63918	0.00831059	0.108475
PRC1	167.915	0.587377	0.222594	2.63878	0.00832048	0.108518
ALYREF	863.395	0.315913	0.119766	2.63776	0.00834559	0.108758
LAMA5	3536.6	-0.301979	0.114503	-2.63731	0.00835664	0.108816
KATNA1	3396.92	0.15808	0.0599628	2.6363	0.00838164	0.109055
SCPEP1	3668.86	0.343332	0.130303	2.63488	0.00841667	0.109423
LOC105603384	4727.81	-0.526839	0.199997	-2.63424	0.00843269	0.109463
NIPA2	2121.89	0.179154	0.0680102	2.63422	0.00843312	0.109463
LOC121816815	160.06	-0.799956	0.303749	-2.63361	0.00844819	0.109485
PPP3R1	5930.44	0.236131	0.0896592	2.63365	0.00844713	0.109485
CDK5RAP2	2936.51	-0.242001	0.0919267	-2.63255	0.00847472	0.109498
LOC105604063	836.68	-0.677145	0.257168	-2.63309	0.0084613	0.109498
TASP1	1003.4	-0.368592	0.140011	-2.63259	0.00847369	0.109498
TMEM25	969.234	-0.188365	0.0715536	-2.6325	0.00847592	0.109498
LOC105608940	719.647	-0.476879	0.181177	-2.63211	0.00848554	0.109536
PDRG1	1075.17	0.280883	0.106727	2.63179	0.00849352	0.109552
LOC105607235	86.5858	-0.681385	0.258974	-2.63109	0.00851103	0.109692
DDIT4	5386.01	0.669761	0.254757	2.62902	0.00856306	0.10993
FARP2	699.407	-0.320492	0.121886	-2.62944	0.00855268	0.10993
LOC105608813	545.683	-0.485422	0.184634	-2.6291	0.008561	0.10993
LOC121818604	257.928	-0.637193	0.242351	-2.62922	0.00855818	0.10993
NONO	11962.3	0.230656	0.0877336	2.62904	0.0085625	0.10993
TACSTD2	73.4301	0.846499	0.322042	2.62853	0.00857541	0.110002
LOC121818786	151.109	-0.61266	0.233139	-2.62787	0.00859205	0.110129
CMAS	1832.22	0.216094	0.08224	2.6276	0.00859903	0.110132
LOC114109110	3092.44	-0.656661	0.249958	-2.62708	0.00861204	0.110213
WDR31	2276.61	-0.618303	0.23545	-2.62605	0.00863821	0.110461
LRRC4B	300.684	0.488044	0.185868	2.62575	0.00864576	0.110471
LOC121816058	56.1683	-0.645375	0.245826	-2.62533	0.00865638	0.110521
ZNF318	6878.43	-0.224116	0.0853836	-2.62481	0.00866975	0.110605
DCAF4	765.629	0.28608	0.109039	2.62365	0.00869944	0.110811
LOC114111361	273.045	-0.618105	0.235575	-2.62382	0.00869509	0.110811
C22H10orf62	379.103	-0.661076	0.252009	-2.62322	0.00871026	0.110813
SLC22A2	120.351	-0.570832	0.217617	-2.62311	0.00871312	0.110813
BLM	702.145	0.207911	0.0793179	2.62124	0.00876106	0.11097
EXOG	8624.02	-0.399713	0.152508	-2.62092	0.00876925	0.11097
FOXL3	278.049	-0.750709	0.286445	-2.62078	0.00877293	0.11097
LOC114115911	59.2719	-0.807678	0.308161	-2.62097	0.00876812	0.11097
LOC121817081	74.4014	-0.802483	0.306155	-2.62117	0.0087629	0.11097
LOC121819682	154.478	-0.58303	0.222427	-2.62122	0.00876156	0.11097
LOC121819951	358.135	-0.612627	0.233669	-2.62178	0.0087473	0.11097
LOC121816948	78.4881	-0.729267	0.278305	-2.62039	0.00878303	0.110996
PNISR	10672.9	-0.234603	0.0895463	-2.61991	0.00879536	0.110996
RNASEK	1985.69	0.25997	0.0992286	2.61991	0.00879519	0.110996
VAC14	3446.33	0.209298	0.0798985	2.61955	0.00880457	0.111027
LOC101111915	4386.58	0.419098	0.160038	2.61873	0.00882574	0.111208
GRIN2B	1671.33	-0.626267	0.239217	-2.61799	0.00884503	0.111346
NPM1	6978.78	0.290729	0.111059	2.61778	0.00885029	0.111346
LOC106991845	1844	0.25138	0.0960384	2.6175	0.00885769	0.111354
LOC121817689	94.3272	-0.732051	0.279804	-2.6163	0.00888886	0.111595
MSH5	364.934	-0.478915	0.183055	-2.61624	0.00889053	0.111595
RGP1	3506.06	-0.223643	0.0854914	-2.61597	0.00889734	0.111595
CHST6	520.153	-0.498726	0.190686	-2.61543	0.00891161	0.111689
LOC114116388	169.517	-0.596166	0.227994	-2.61483	0.00892713	0.111797
C1GALT1C1	685.747	0.256783	0.098285	2.61264	0.00898465	0.111927
DISC1	1470.08	-0.362631	0.138794	-2.61272	0.00898246	0.111927
ENKUR	321.27	-0.654975	0.25061	-2.61352	0.00896144	0.111927
IGSF23	392.367	-0.63681	0.243651	-2.61361	0.00895905	0.111927
LOC101105022	567.3	1.66001	0.635305	2.61292	0.0089771	0.111927
TRAPPC6A	115.918	0.409284	0.156599	2.61357	0.00896006	0.111927
ZNF41	1819.7	-0.263494	0.100855	-2.61261	0.00898532	0.111927
SLC16A3	934.29	0.372788	0.14273	2.61183	0.00900579	0.112096
LOC101123603	1707.49	-0.172227	0.0659683	-2.61076	0.00903425	0.112365
CDK3	470.585	-0.502551	0.192529	-2.61026	0.00904734	0.112443
DNAJB3	89.7026	-0.748494	0.286958	-2.60837	0.00909745	0.11247
LOC105611576	1050.24	-0.18512	0.070938	-2.6096	0.00906471	0.11247
LOC121819848	294.281	-0.676509	0.259237	-2.60962	0.00906434	0.11247
LPGAT1	7123.22	0.250344	0.0959775	2.60836	0.00909764	0.11247
PUS10	1022.68	-0.270066	0.103535	-2.60845	0.00909525	0.11247
TNKS	6344.1	-0.116849	0.0447921	-2.60871	0.00908847	0.11247
XPNPEP1	3010.02	0.174292	0.0668029	2.60905	0.00907933	0.11247
CNOT7	3895.8	0.234239	0.089818	2.60793	0.00910925	0.112518
PSMB4	2696.12	0.284548	0.109118	2.6077	0.00911529	0.112518
PSMD5	1016.72	0.313977	0.12048	2.60606	0.00915914	0.112974
LOC121817273	239.324	-0.577247	0.221578	-2.60516	0.00918302	0.113146
LSM12	2595.64	0.15877	0.0609483	2.60499	0.0091877	0.113146
MRPS33	432.031	0.297408	0.114179	2.60476	0.00919381	0.113146
LOC121817341	1963.91	-0.48398	0.185913	-2.60326	0.00923429	0.113389
PHF14	2805.63	-0.239261	0.0918932	-2.60368	0.00922276	0.113389
SMIM17	522.306	-0.611332	0.234822	-2.60339	0.00923072	0.113389
LOC101115135	1473.98	0.38534	0.148039	2.60296	0.00924236	0.113403
ATP6V1E1	1885.39	0.22905	0.0880235	2.60214	0.00926433	0.113587
AP3B1	4562.86	0.119278	0.0458492	2.60153	0.009281	0.113706
LOC101102851	287.377	-0.617403	0.237347	-2.60127	0.00928806	0.113708
LOC101122734	1117.26	-0.364242	0.140085	-2.60014	0.00931856	0.11391
LOC121817232	3833.83	-0.537941	0.206876	-2.60031	0.00931389	0.11391
GSK3A	2837.38	0.20591	0.07922	2.59921	0.00934375	0.113926
LOC101110863	636.677	0.679916	0.261625	2.59881	0.00935466	0.113926
LOC121818025	38.1962	-0.920259	0.354068	-2.5991	0.00934688	0.113926
NDUFA7	550.588	0.366493	0.140991	2.59941	0.0093384	0.113926
NMI	2636.14	0.207465	0.0798284	2.59889	0.00935271	0.113926
ADAMTS9	1114.07	-0.439858	0.169341	-2.59747	0.00939126	0.114023
ATP5MG	3750.67	0.335705	0.129318	2.59596	0.00943268	0.114023
BRWD1	11154.8	-0.215567	0.0830506	-2.59561	0.00944233	0.114023
FAF2	3298.77	0.0973138	0.0374842	2.59613	0.00942807	0.114023
FAM3C	2174.6	0.300411	0.115729	2.59581	0.0094368	0.114023
HNRNPA0	3144	0.328405	0.126481	2.59648	0.0094185	0.114023
IDH1	3230.01	0.313514	0.120793	2.59547	0.00944619	0.114023
IGFBP5	17866.9	0.679905	0.261889	2.59616	0.00942724	0.114023
LOC101106471	219.085	0.365303	0.140604	2.59809	0.00937435	0.114023
LOC101121385	70.0449	-0.893077	0.344048	-2.5958	0.0094372	0.114023
NSUN2	3063.07	0.17138	0.0659964	2.59681	0.00940953	0.114023
ZNF805	2580.55	-0.181533	0.0699257	-2.59609	0.00942924	0.114023
CYTH3	3546.3	0.191745	0.0739072	2.5944	0.00947567	0.114043
IL2RA	229.934	0.536476	0.206754	2.59476	0.00946578	0.114043
LOC105602036	433.049	-0.479768	0.184887	-2.59492	0.00946126	0.114043
PCNX1	7518.7	-0.118105	0.0455199	-2.59458	0.00947061	0.114043
FBXO5	150.651	0.453069	0.17478	2.59223	0.00953558	0.114259
G6PC1	234.999	-0.675307	0.260481	-2.59254	0.00952696	0.114259
GTPBP1	2832.86	0.136043	0.0524769	2.59243	0.00952996	0.114259
KIF7	2005.28	-0.350318	0.13511	-2.59284	0.00951875	0.114259
LOC121818601	676.908	-0.609647	0.235082	-2.59334	0.00950481	0.114259
SYDE2	654.174	-0.307261	0.118511	-2.59269	0.0095228	0.114259
TLE7	990.763	-0.626784	0.241884	-2.59126	0.00956242	0.114497
LOC101116687	2101.9	0.324724	0.125344	2.59067	0.00957904	0.114529
LOC114116271	111.987	-0.662991	0.255905	-2.59077	0.00957607	0.114529
FBXL3	3929.73	0.226451	0.0874324	2.59002	0.00959711	0.114605
MAP2K6	519.621	-0.21728	0.0838956	-2.58988	0.00960098	0.114605
TLDC2	336.565	-0.633068	0.244458	-2.58968	0.00960644	0.114605
ARHGEF40	4826.62	-0.355615	0.137402	-2.58813	0.00964979	0.114696
CSKMT	229.29	0.34552	0.133571	2.58679	0.00968754	0.114696
LOC101103771	427.552	0.897872	0.346994	2.58757	0.00966547	0.114696
LOC105610497	926.861	-0.567349	0.219299	-2.5871	0.00967887	0.114696
LOC114117925	1341.14	-0.475156	0.183549	-2.58871	0.00963351	0.114696
LOC121818252	1287.77	-0.637058	0.246262	-2.58691	0.00968401	0.114696
LTC4S	115.905	0.392943	0.151905	2.58677	0.00968794	0.114696
MTHFD2	684.622	0.311761	0.120414	2.58907	0.00962345	0.114696
PLCB2	5928.78	-0.253608	0.0979734	-2.58854	0.00963826	0.114696
S100A8	220.877	0.955685	0.369467	2.58666	0.00969114	0.114696
TMEM97	986.213	0.261896	0.101228	2.58719	0.00967617	0.114696
DLD	1769.46	0.193335	0.0747548	2.58625	0.00970264	0.114749
CCER2	881.733	-0.467598	0.18091	-2.5847	0.00974651	0.11497
LOC105608026	289.773	-0.63207	0.244512	-2.58503	0.00973712	0.11497
PLPP5	858.016	-0.238934	0.0924227	-2.58523	0.00973151	0.11497
PSMD13	1846.01	0.177343	0.0686219	2.58434	0.00975645	0.11497
PSMG2	901.902	0.265935	0.102893	2.58459	0.00974947	0.11497
LOC114116384	47.9436	-0.715044	0.276713	-2.58406	0.00976452	0.114982
LOC101102818	188.782	-0.678015	0.262533	-2.58259	0.00980613	0.115329
MFSD3	275.025	0.245803	0.0951793	2.58252	0.00980807	0.115329
AP2A1	3050.07	0.166496	0.0644899	2.58175	0.00983018	0.115355
LOC105605644	132.12	-0.568666	0.220263	-2.58176	0.0098297	0.115355
PSMD14	1539.88	0.189388	0.0733578	2.58171	0.00983135	0.115355
LOC114116134	256.662	-0.800269	0.31004	-2.58118	0.00984637	0.115432
LOC121817430	63.5742	-0.813912	0.31535	-2.58098	0.00985206	0.115432
IDH3A	1147.17	0.151749	0.0588074	2.58045	0.00986725	0.115507
LOC105601873	1459.96	0.35415	0.137254	2.58026	0.00987259	0.115507
AGO3	7668.95	-0.250573	0.0971805	-2.57843	0.0099251	0.115986
AOC1	578.725	0.887145	0.344109	2.57809	0.00993476	0.115986
MAT2B	4187.68	0.216053	0.0837964	2.57831	0.00992839	0.115986
LOC101111780	1121.76	-0.621263	0.241054	-2.57728	0.00995812	0.116095
MAPK6	2563.84	0.195185	0.0757553	2.57652	0.00997997	0.116095
SESN2	579.357	0.352888	0.136959	2.5766	0.00997771	0.116095
SLC39A3	438.651	0.314509	0.122047	2.57695	0.00996763	0.116095
SUGP2	6508.46	-0.190517	0.0739502	-2.57629	0.00998664	0.116095
TMBIM6	22122.9	0.250255	0.097134	2.57638	0.00998397	0.116095
HNRNPH3	11694.1	-0.215003	0.0834668	-2.57591	0.00999775	0.116141
FZD7	372.346	0.248287	0.0964775	2.57353	0.0100668	0.116279
KALRN	2096.39	-0.305049	0.118475	-2.57478	0.0100303	0.116279
LOC101104423	104.844	-0.597664	0.232178	-2.57417	0.0100482	0.116279
LOC114109485	47.5578	-0.723815	0.281164	-2.57435	0.0100429	0.116279
LOC114116932	2025.45	0.334641	0.130028	2.57362	0.0100642	0.116279
PATE2	215.492	-0.482279	0.187378	-2.57382	0.0100581	0.116279
RAP1GDS1	2100.01	0.223661	0.0868703	2.57465	0.010034	0.116279
TGFBR1	3052.11	0.184936	0.071857	2.57367	0.0100626	0.116279
ZMYM6	3251.66	-0.22143	0.0860493	-2.57329	0.0100736	0.116279
LOC121819019	133.195	-0.707783	0.275124	-2.5726	0.0100938	0.116431
BZW2	1054.4	0.231989	0.0902196	2.57139	0.0101293	0.116718
COIL	1754.1	0.248087	0.0965394	2.5698	0.0101758	0.116718
DNM1L	2565.29	0.132569	0.051592	2.56957	0.0101826	0.116718
FERMT1	393.262	-0.586108	0.228032	-2.57029	0.0101613	0.116718
FOXK2	4543.58	0.196894	0.0766455	2.56889	0.0102025	0.116718
HAUS5	2636.97	-0.289786	0.112718	-2.57089	0.0101437	0.116718
LOC121816664	2133.03	-0.74739	0.290798	-2.57013	0.010166	0.116718
LOC121816864	203.703	-0.621305	0.241685	-2.57072	0.0101487	0.116718
PPP2CB	2166.22	0.169912	0.0661437	2.56883	0.0102042	0.116718
SYTL1	970.127	0.277671	0.108012	2.57075	0.010148	0.116718
TBCE	1481.36	-0.173472	0.067526	-2.56897	0.0102001	0.116718
TMEM147	1956.54	0.318993	0.124163	2.56914	0.0101951	0.116718
CDKN2C	520.03	0.362266	0.14108	2.56781	0.0102343	0.116774
CWC27	1671.09	-0.326163	0.127037	-2.56745	0.0102449	0.116774
LOC101118978	238.556	-0.349516	0.136087	-2.56833	0.0102189	0.116774
LOC121816217	159.087	-0.548852	0.213771	-2.56748	0.0102441	0.116774
LOC121818311	499.482	-0.696188	0.271142	-2.56762	0.01024	0.116774
LOC114116081	940.886	-0.503754	0.196237	-2.56708	0.010256	0.11682
LOC121820579	1032.84	-0.57304	0.22327	-2.56657	0.0102709	0.116908
LOC121817377	167.159	-0.696832	0.271616	-2.56551	0.0103024	0.117186
CCDC166	4474.4	-0.652087	0.254222	-2.56503	0.0103167	0.117266
LOC121816863	1035.61	-0.655515	0.255626	-2.56435	0.0103368	0.117414
LOC121819076	434.098	-0.606879	0.236762	-2.56324	0.01037	0.117709
LOC114114541	249.462	-0.58238	0.227277	-2.56243	0.0103944	0.117904
LOC121816646	65.6533	-0.822766	0.32122	-2.56138	0.0104257	0.118177
CCN1	1229.98	-1.18044	0.461448	-2.55812	0.010524	0.118704
CCNT2	6165.02	-0.186918	0.0730743	-2.55791	0.0105302	0.118704
FAS	586.756	0.344885	0.134807	2.55836	0.0105167	0.118704
LOC114116897	235.276	-0.564786	0.220787	-2.55806	0.0105258	0.118704
LOC121819581	3449.76	-0.646705	0.252774	-2.55843	0.0105147	0.118704
SMARCD2	4418.51	0.212046	0.0828975	2.55793	0.0105297	0.118704
TOMM20	2502.75	0.268574	0.104943	2.55924	0.01049	0.118704
TP53INP1	18924.6	0.274653	0.107329	2.55899	0.0104976	0.118704
ARRDC1	1973.66	0.139252	0.0544578	2.55706	0.010556	0.118752
LOC101105274	137.246	1.68108	0.657365	2.55731	0.0105486	0.118752
LOC121819837	294.982	-0.704777	0.275659	-2.5567	0.010567	0.118752
PAIP2	4114.36	0.276855	0.108278	2.55689	0.0105612	0.118752
ZBTB25	4212.29	-0.31054	0.121467	-2.55658	0.0105707	0.118752
EIF3L	3351.92	0.205966	0.0805786	2.55608	0.0105858	0.118831
GNAI1	376.567	-0.429876	0.168192	-2.55587	0.0105923	0.118831
STK24	4316.29	0.157611	0.0617093	2.55409	0.0106466	0.119359
PIGK	983.193	0.27337	0.107056	2.55352	0.010664	0.119471
PPARGC1B	1971.56	-0.214763	0.0841353	-2.55259	0.0106926	0.11971
LOC114118016	252.644	-0.568757	0.222892	-2.55171	0.0107194	0.119893
LOC121816946	435.613	-0.625244	0.245042	-2.55158	0.0107235	0.119893
IL36B	4481.58	-0.611721	0.239773	-2.55124	0.0107339	0.119926
LOC105603320	102.997	-0.392903	0.154036	-2.55071	0.0107503	0.119926
LOC105609869	96.9871	-0.741552	0.290766	-2.55034	0.0107617	0.119926
MEF2B	249.798	0.562574	0.220592	2.5503	0.0107631	0.119926
PANX2	260.775	-0.631546	0.247624	-2.55042	0.0107592	0.119926
CDV3	4291.63	0.23936	0.0940685	2.54453	0.0109425	0.120222
DUSP23	141.623	0.349333	0.137294	2.54442	0.0109459	0.120222
EEF2	58254.4	0.272496	0.106938	2.54816	0.0108293	0.120222
FAM3D	133.681	-0.670605	0.263313	-2.5468	0.0108716	0.120222
HGFAC	251.764	-0.508644	0.19987	-2.54487	0.0109317	0.120222
KIAA0825	896.99	-0.308437	0.121229	-2.54425	0.0109513	0.120222
LOC105604093	432.766	-0.391925	0.153833	-2.54774	0.0108424	0.120222
LOC105605459	482.143	-0.286257	0.112397	-2.54685	0.0108701	0.120222
LOC114109745	46.473	-0.707084	0.277836	-2.54497	0.0109287	0.120222
LOC121816030	421.809	-0.670263	0.263215	-2.54645	0.0108826	0.120222
LOC121817422	379.567	-0.408179	0.160163	-2.54852	0.0108181	0.120222
LOC121817445	566.4	-0.507934	0.199593	-2.54485	0.0109325	0.120222
LOC121819644	458.396	-0.578393	0.226937	-2.54869	0.0108127	0.120222
MAK16	1144.7	0.2993	0.117421	2.54895	0.0108048	0.120222
MYBBP1A	2440.43	0.149382	0.0586996	2.54485	0.0109324	0.120222
MYO6	1535.15	-0.48096	0.188976	-2.54508	0.0109252	0.120222
RAD51B	1056.28	-0.407653	0.16022	-2.54433	0.0109489	0.120222
RPS13	13947.2	0.333887	0.131046	2.54787	0.0108384	0.120222
SHLD1	3704.79	-0.512209	0.201189	-2.54591	0.0108994	0.120222
SMTN	8048.09	-0.326771	0.128319	-2.54655	0.0108793	0.120222
STMN1	1354.6	0.540094	0.212066	2.54682	0.010871	0.120222
UBE2U	376.05	-0.699553	0.274513	-2.54835	0.0108235	0.120222
C2H9orf85	995.118	-0.407171	0.160109	-2.54309	0.0109876	0.120282
GHITM	3496.35	0.257434	0.101243	2.54274	0.0109986	0.120282
LOC105609642	150.726	-0.657375	0.258582	-2.54224	0.0110146	0.120282
LOC105613564	279.4	0.383407	0.150786	2.54272	0.0109992	0.120282
LOC114112786	236.221	-0.546198	0.214778	-2.54308	0.010988	0.120282
LOC114115115	115.418	-0.615425	0.241945	-2.54366	0.0109698	0.120282
LOC121820015	1115.32	-0.559614	0.220129	-2.54221	0.0110155	0.120282
TM9SF2	9973.67	0.214252	0.0842655	2.54258	0.0110037	0.120282
HNRNPK	18276.6	0.242336	0.0953892	2.5405	0.0110694	0.12076
LOC121818293	45.6111	-0.868613	0.341926	-2.54035	0.0110741	0.12076
RABGGTA	774.94	0.186228	0.0733292	2.53962	0.0110974	0.120853
RRBP1	5828.67	0.2457	0.0967447	2.53968	0.0110955	0.120853
LOC101104663	1875.28	0.256678	0.101083	2.53928	0.011108	0.120888
UBN1	5365.56	0.215428	0.0848502	2.53892	0.0111195	0.120933
CDIN1	932.409	-0.341375	0.134674	-2.53483	0.0112503	0.121002
DDX24	3280.8	0.18496	0.0729688	2.53479	0.0112516	0.121002
LOC101105119	619.571	-0.599236	0.236399	-2.53485	0.0112494	0.121002
LOC114108618	544.732	3.50148	1.37947	2.53828	0.0111398	0.121002
LOC114114646	49.7087	-0.866351	0.341474	-2.5371	0.0111776	0.121002
LOC114114849	413.526	-0.660124	0.260217	-2.53682	0.0111864	0.121002
LOC114116890	523.624	-0.658816	0.259643	-2.53739	0.0111682	0.121002
LOC121816375	488.622	-0.343962	0.135691	-2.5349	0.011248	0.121002
MCM9	1960.67	-0.147632	0.0582045	-2.53644	0.0111985	0.121002
MESD	1476.8	0.253029	0.0997721	2.53607	0.0112104	0.121002
MRPS30	747.516	0.209219	0.0824567	2.53733	0.0111703	0.121002
PABPC5	351.659	-0.492471	0.194187	-2.53606	0.0112106	0.121002
RAB8A	1338.76	0.26402	0.104092	2.53641	0.0111997	0.121002
RIC8B	1474.89	-0.200223	0.078917	-2.53713	0.0111766	0.121002
SLC30A6	1246.73	-0.136511	0.0538171	-2.53658	0.0111943	0.121002
TTC9C	1096.16	0.297533	0.117356	2.5353	0.011235	0.121002
ZNF827	2054.02	-0.250159	0.0986593	-2.53559	0.0112258	0.121002
LOC121818767	657.56	-0.517352	0.204125	-2.53449	0.0112611	0.121026
CCNA2	279.031	0.4147	0.163733	2.53279	0.0113159	0.121375
MAP3K13	1789.65	-0.208305	0.0822375	-2.53297	0.0113101	0.121375
RPS2	59584.6	0.352652	0.139223	2.53301	0.0113089	0.121375
PARP2	936.724	0.304926	0.120408	2.53244	0.0113271	0.121416
CHD2	15134.8	-0.249273	0.098453	-2.5319	0.0113446	0.121444
OAT	4189.82	0.246849	0.0974928	2.53197	0.0113422	0.121444
FSTL1	8208.73	0.279899	0.110572	2.53138	0.0113614	0.121545
LOC106991811	219.069	-0.674886	0.266705	-2.53046	0.0113914	0.121786
CCNB2	180.728	0.469824	0.185746	2.52939	0.0114261	0.121839
PEG3	860.151	-0.326817	0.129202	-2.52951	0.0114222	0.121839
RPRD1B	2359.61	-0.14105	0.0557631	-2.52945	0.0114242	0.121839
TREM1	93.2675	0.671746	0.265575	2.52941	0.0114255	0.121839
LOC114111511	212.483	-0.747829	0.295737	-2.52869	0.0114488	0.122001
ATP6V1D	1551.78	0.26732	0.10581	2.52641	0.0115236	0.122463
CS	5385.87	0.2086	0.0825581	2.52671	0.0115137	0.122463
LOC121817301	1653.31	-0.497916	0.197099	-2.52623	0.0115295	0.122463
NEXN	1323.15	-0.32037	0.126797	-2.52664	0.0115159	0.122463
RRAGA	1848.88	0.247268	0.0978651	2.52662	0.0115165	0.122463
DGKA	3784.82	-0.24933	0.0987389	-2.52514	0.0115652	0.122524
DZIP3	1716.66	-0.256582	0.101609	-2.52519	0.0115635	0.122524
GPI	4311.4	0.228175	0.0903548	2.52532	0.0115594	0.122524
LOC106990385	203.869	-0.666814	0.26407	-2.52514	0.0115651	0.122524
B4GALT3	2046.87	0.260252	0.103138	2.52335	0.0116243	0.122566
BEX2	459.179	0.258464	0.102431	2.52329	0.0116263	0.122566
ELANE	170.679	0.693093	0.274712	2.52298	0.0116366	0.122566
ITGB1BP2	744.898	-0.612261	0.242594	-2.52381	0.0116091	0.122566
LOC114115276	802.582	-0.622806	0.246846	-2.52305	0.0116341	0.122566
LOC114117362	77.0803	-0.4807	0.190441	-2.52413	0.0115984	0.122566
LOC114117664	71.5322	-0.461991	0.183084	-2.52338	0.0116232	0.122566
SRR	3153.75	-0.398893	0.158032	-2.52413	0.0115986	0.122566
TSFM	567.429	0.185567	0.0735036	2.5246	0.0115831	0.122566
ZNF648	826.975	-0.637766	0.252812	-2.52269	0.0116462	0.122589
FEZ2	1432.42	0.215181	0.0853149	2.5222	0.0116623	0.1226
LOC101105412	140.366	-0.677551	0.268621	-2.52234	0.0116579	0.1226
AUP1	3396.89	0.174776	0.0693265	2.52105	0.0117005	0.122608
HIKESHI	773.722	0.204047	0.0809338	2.52116	0.0116968	0.122608
IQSEC2	1719.3	-0.164607	0.0652795	-2.52157	0.0116831	0.122608
LOC121817099	261.221	-0.560896	0.222466	-2.52126	0.0116934	0.122608
TDRD12	468.125	-0.511314	0.202803	-2.52123	0.0116946	0.122608
LOC105608340	179.881	-0.526969	0.209124	-2.51988	0.0117395	0.122711
PCDH20	177.15	1.17531	0.466422	2.51984	0.0117409	0.122711
RBM25	7791.85	-0.177485	0.0704322	-2.51995	0.0117372	0.122711
RPS23	11304.2	0.436654	0.173301	2.51963	0.0117478	0.122711
TTC33	2350.7	-0.117615	0.0466657	-2.52036	0.0117234	0.122711
ATP1B1	4494.62	0.269399	0.106953	2.51885	0.0117738	0.122748
C1H3orf33	184.805	-0.323939	0.128604	-2.51888	0.0117729	0.122748
IDH3B	2049.92	0.185892	0.0737964	2.51899	0.0117692	0.122748
RECQL4	245.318	0.42759	0.169789	2.51836	0.0117903	0.122841
IRF8	10804.6	0.240774	0.095639	2.51753	0.0118181	0.122996
MAPK8IP3	1394.26	-0.296704	0.117869	-2.51724	0.0118277	0.122996
SRP9	1629.74	0.289119	0.114855	2.51725	0.0118273	0.122996
SEH1L	4928.83	0.180704	0.0718295	2.51573	0.0118786	0.123447
LOC106991716	186.793	-0.596886	0.237301	-2.51531	0.0118926	0.123514
ATP5PF	1674.2	0.332328	0.132163	2.51453	0.011919	0.12362
BNIPL	179.272	-0.545853	0.217175	-2.51343	0.0119565	0.12362
CIB1	1111.56	0.237245	0.0943741	2.51388	0.0119412	0.12362
COTL1	8079.71	0.392175	0.156044	2.51323	0.0119633	0.12362
LOC106991294	78.7892	0.396755	0.157841	2.51364	0.0119493	0.12362
PGRMC2	3418.32	0.205728	0.08181	2.51471	0.011913	0.12362
PLD1	1970.98	-0.195561	0.0777849	-2.51412	0.0119329	0.12362
SZT2	4874.76	-0.298206	0.118626	-2.51382	0.011943	0.12362
COX15	3840.92	-0.210222	0.0836856	-2.51204	0.0120035	0.123641
FABP5	335.142	0.549986	0.218928	2.51218	0.0119988	0.123641
FKBP3	635.251	0.344902	0.137276	2.51246	0.0119891	0.123641
KCNMB3	236.281	-0.797779	0.317626	-2.5117	0.0120153	0.123641
LOC105605886	2894.89	-0.394086	0.156906	-2.51161	0.0120182	0.123641
LOC121818639	171.19	-0.678758	0.270212	-2.51194	0.0120068	0.123641
SCFD2	1397.02	0.169821	0.0675992	2.51217	0.011999	0.123641
PSMD11	3316.7	0.157284	0.0626326	2.51122	0.0120314	0.123699
KCNIP2	1947.88	-0.527804	0.210197	-2.511	0.012039	0.123701
LOC121818228	927.568	-0.660102	0.262923	-2.51063	0.0120517	0.123738
SSB	3449.32	0.223206	0.088911	2.51045	0.0120578	0.123738
UBXN4	4398.85	0.176014	0.0701371	2.50956	0.012088	0.12397
LOC121817358	134.793	-0.608531	0.242552	-2.50887	0.0121117	0.124135
ATXN7	6934.64	-0.197568	0.0787897	-2.50754	0.0121574	0.124138
LOC101113676	96.008	-0.543397	0.216618	-2.50855	0.0121226	0.124138
LOC114114630	156.395	-0.619644	0.247031	-2.50837	0.0121291	0.124138
LOC121816059	734.53	-0.666403	0.265703	-2.50808	0.012139	0.124138
MCRIP1	1680.46	0.20495	0.0817331	2.50755	0.012157	0.124138
S100A14	776.855	0.495447	0.197565	2.50776	0.0121499	0.124138
PCBP2	14647.3	0.197078	0.0786115	2.50699	0.0121766	0.124256
RUVBL1	1051.15	0.266007	0.106178	2.5053	0.0122348	0.124772
LOC121816791	97.6474	-0.83437	0.333078	-2.50503	0.0122442	0.12479
LOC101116975	320.087	-0.376693	0.150517	-2.50266	0.0123264	0.125471
PURG	799.681	-0.403305	0.16115	-2.50266	0.0123263	0.125471
TBL3	934.703	0.171696	0.0686132	2.50238	0.0123363	0.125495
LOC101123292	1197.77	-0.557362	0.222798	-2.50165	0.0123617	0.125641
MYCBP2	27211.4	-0.201402	0.080512	-2.50152	0.0123661	0.125641
S1PR1	4385.54	0.330152	0.132015	2.50086	0.0123892	0.125788
STT3B	6730.71	0.17092	0.0683499	2.50067	0.0123959	0.125788
CCT8	3262.48	0.228661	0.0914516	2.50035	0.0124071	0.125823
EFHC2	934.224	-0.490144	0.19606	-2.49997	0.0124203	0.12588
LOC121816166	337.518	-0.525072	0.210085	-2.49933	0.0124427	0.126029
C22H10orf95	285.33	-0.581059	0.232566	-2.49847	0.012473	0.126258
ARHGDIA	15768.7	0.228672	0.0916207	2.49586	0.0125652	0.126409
ATP8B2	7607.93	0.212331	0.0850414	2.4968	0.0125321	0.126409
GTF3C6	942.803	0.232249	0.0930382	2.49628	0.0125504	0.126409
HELLS	412.326	0.320517	0.128453	2.49521	0.0125884	0.126409
LOC101120207	285.402	-0.460061	0.18436	-2.49544	0.01258	0.126409
LOC105611344	117.495	-0.602315	0.241228	-2.49687	0.0125293	0.126409
LOC114117288	245.72	-0.54659	0.219054	-2.49523	0.0125874	0.126409
LOC121818572	271.395	-0.486851	0.194927	-2.49761	0.0125034	0.126409
MCCC2	1527.59	-0.334225	0.133836	-2.49728	0.0125151	0.126409
PATJ	2286.83	-0.308615	0.123634	-2.49619	0.0125535	0.126409
SDF4	2648.2	0.282866	0.113316	2.49626	0.0125511	0.126409
SLC39A9	3306.99	0.166658	0.0667774	2.49573	0.01257	0.126409
UFL1	2538.76	0.181034	0.0725294	2.496	0.0125602	0.126409
COL8A2	929.446	0.308562	0.123727	2.49389	0.012635	0.126441
EIF4B	25238.9	0.249392	0.0999688	2.4947	0.0126065	0.126441
LOC121818163	472.624	0.7063	0.283252	2.49354	0.0126475	0.126441
LOC121819996	433.035	-0.685293	0.274837	-2.49346	0.0126506	0.126441
MCM3	2065.58	0.23937	0.0959871	2.49377	0.0126394	0.126441
PTPN14	2413.59	-0.262884	0.105406	-2.49402	0.0126306	0.126441
UCHL3	487.562	0.703807	0.282204	2.49397	0.0126325	0.126441
ZHX1	4149.01	0.182422	0.0731625	2.49338	0.0126533	0.126441
LOC114118738	19097.7	-0.584846	0.234626	-2.49267	0.0126786	0.126441
MALSU1	271.646	0.208795	0.083754	2.49295	0.0126685	0.126441
NINJ2	108.408	0.547944	0.219836	2.49251	0.0126843	0.126441
TIMM50	862.064	0.20945	0.0840231	2.49276	0.0126754	0.126441
CATSPER4	238.591	-0.602382	0.241701	-2.49226	0.0126932	0.126444
DEK	6968.91	0.230185	0.0923829	2.49164	0.0127155	0.126444
KMT2C	27096.3	-0.276737	0.111049	-2.49204	0.0127012	0.126444
LOC114113886	194.311	-0.706291	0.283461	-2.49167	0.0127144	0.126444
PRRG4	497.566	-0.411263	0.165112	-2.49081	0.0127454	0.126664
COL8A1	1149.5	-0.434946	0.17465	-2.49038	0.0127608	0.126669
LARS1	1822.25	0.312026	0.125293	2.49036	0.0127613	0.126669
SMARCB1	1544.12	0.236289	0.0948902	2.49013	0.0127695	0.126674
CARS2	1130.3	0.170139	0.0683377	2.48967	0.0127861	0.126695
MDH1	2628.67	0.307776	0.123623	2.48964	0.0127872	0.126695
FRMPD3	309.013	-0.582725	0.234141	-2.48878	0.0128184	0.126901
LOC121817284	497.797	-0.446399	0.179439	-2.48776	0.0128552	0.126901
LOC121818299	140.295	-0.579911	0.233052	-2.48833	0.0128344	0.126901
LOC121820143	219.726	-0.533746	0.214555	-2.48769	0.0128576	0.126901
LOC121820680	727.263	-0.506905	0.203787	-2.48742	0.0128673	0.126901
SLC25A41	251.467	-0.526723	0.211752	-2.48746	0.012866	0.126901
TXNL4A	548.626	0.234551	0.0942675	2.48814	0.0128413	0.126901
YWHAE	12959.4	0.231877	0.0932227	2.48735	0.0128699	0.126901
CA8	612.851	0.389133	0.156515	2.48623	0.0129105	0.127077
LOC106990423	73.5977	-0.488082	0.196299	-2.48641	0.0129038	0.127077
NAA50	4692.82	0.233395	0.0938838	2.486	0.0129189	0.127077
PSENEN	1697.95	0.30751	0.123693	2.48607	0.0129163	0.127077
EDEM3	10601.3	0.217703	0.0875872	2.48556	0.0129349	0.127158
GPR26	488.133	-0.56926	0.229118	-2.48458	0.0129706	0.127432
PLA2G2D	3189.86	0.487286	0.196188	2.48377	0.0129999	0.127644
LOC121818067	1327.38	-0.603195	0.242876	-2.48355	0.0130081	0.127648
AMER2	704.21	-0.580895	0.234051	-2.48192	0.0130678	0.127774
ATRAID	1102.41	0.171963	0.0692772	2.48224	0.0130558	0.127774
LOC114110474	989.727	-0.417826	0.168286	-2.48284	0.0130341	0.127774
LOC114115267	471.384	-0.590964	0.238072	-2.48229	0.0130542	0.127774
LOC121816358	999.339	-0.722737	0.291199	-2.48193	0.0130671	0.127774
PREPL	2206.63	-0.144604	0.0582619	-2.48196	0.0130661	0.127774
ASB15	657.088	-0.604462	0.243643	-2.48093	0.0131038	0.127821
LOC105616296	646.917	-0.559449	0.225477	-2.48118	0.0130949	0.127821
TIMM10B	904.644	0.180458	0.0727352	2.48103	0.0131003	0.127821
ZWINT	283.783	0.439763	0.177242	2.48115	0.0130959	0.127821
LOC114113630	185.757	-0.545254	0.219813	-2.48054	0.0131185	0.127888
MAP3K1	13250.3	0.168005	0.0677386	2.4802	0.0131309	0.127933
SAP30	1464.1	-0.412921	0.166508	-2.47989	0.0131422	0.127967
C11H17orf100	1818.71	-0.535129	0.215849	-2.47919	0.0131681	0.127991
LOC106991039	668.504	-0.593088	0.2392	-2.47947	0.013158	0.127991
WDR44	2258.66	-0.117735	0.0474886	-2.47923	0.0131668	0.127991
ABHD11	231.945	0.387843	0.156462	2.47883	0.0131813	0.128042
LOC101110090	819.453	-0.420689	0.169737	-2.47848	0.0131945	0.128094
LOC106991387	1066.37	-0.483027	0.194917	-2.47811	0.013208	0.12815
LEPR	4126.43	-0.464359	0.187407	-2.47781	0.0132193	0.128183
CFAP20DC	247.166	-0.439946	0.177619	-2.47691	0.0132526	0.12843
LOC121817827	747.893	-0.536568	0.216648	-2.47668	0.0132611	0.128437
UCHL5	1423.73	0.204147	0.0824374	2.47639	0.0132718	0.128464
LOC121817443	117.017	-0.561032	0.226597	-2.47591	0.0132898	0.128487
RPL15	13197.1	0.377096	0.152298	2.47604	0.0132848	0.128487
LOC121818603	157.23	-0.670515	0.270869	-2.47542	0.0133078	0.128509
LOC121820588	172.026	-0.560494	0.226405	-2.47563	0.0133002	0.128509
DDX39A	821.91	0.270357	0.109295	2.47365	0.0133741	0.128553
FBXO46	1357.46	0.171088	0.0691363	2.47464	0.013337	0.128553
LIG1	1347.06	0.224506	0.09074	2.47416	0.0133549	0.128553
LOC114116588	431.246	-0.529607	0.214098	-2.47367	0.0133735	0.128553
LOC121816915	58.0856	-0.648368	0.262133	-2.47343	0.0133823	0.128553
LOC121817994	163.529	-0.612095	0.247313	-2.47498	0.0133243	0.128553
TBP	719.247	0.145574	0.0588479	2.47374	0.0133707	0.128553
TET2	12801.1	-0.256918	0.103872	-2.47341	0.0133831	0.128553
UBE2T	153.057	0.387341	0.156548	2.47426	0.0133513	0.128553
SCYL2	3147.58	0.172515	0.0697552	2.47315	0.0133929	0.128572
LOC105609787	180.807	-0.546276	0.220907	-2.47288	0.013403	0.128593
BCORL1	3307.08	-0.22705	0.091839	-2.47227	0.0134259	0.128738
RBM26	6313.52	-0.124563	0.0503911	-2.47193	0.0134385	0.128783
LOC101107957	479.931	-0.585599	0.236937	-2.47153	0.0134534	0.128793
PCNX4	2769.21	-0.278184	0.112557	-2.47149	0.0134553	0.128793
CD14	1633.51	0.372031	0.150563	2.47094	0.013476	0.128806
LOC114117638	496.782	-0.574127	0.232332	-2.47115	0.0134679	0.128806
QSER1	6833.77	-0.159755	0.0646567	-2.47082	0.0134802	0.128806
FAM20B	5110.56	0.150481	0.0609152	2.47034	0.0134985	0.128905
LOC114118624	579.605	-0.648078	0.262385	-2.46995	0.0135132	0.128908
NRXN2	783.311	-0.602823	0.244066	-2.46991	0.0135146	0.128908
CHMP7	2404.79	0.150372	0.0608984	2.46923	0.0135404	0.12897
EMILIN1	14278.1	0.284934	0.115392	2.46927	0.013539	0.12897
VBP1	652.199	0.228311	0.0924666	2.46912	0.0135447	0.12897
CASKIN1	194.314	-0.512153	0.20751	-2.46809	0.0135835	0.12904
LOC114116814	161.379	-0.596418	0.241634	-2.46827	0.0135767	0.12904
MMP28	457.353	-0.426263	0.172676	-2.46857	0.0135655	0.12904
NCOA5	2760.45	0.174004	0.0704954	2.4683	0.0135755	0.12904
ACBD3	3017.36	0.141488	0.0573719	2.46615	0.0136575	0.129194
ATG4C	1549.81	-0.258017	0.104618	-2.46628	0.0136524	0.129194
ATP5F1E	2309.29	0.36228	0.146962	2.46513	0.0136963	0.129194
CFAP91	346.088	-0.419802	0.170198	-2.46655	0.013642	0.129194
DNAJC25	903.824	0.151672	0.0615317	2.46493	0.0137039	0.129194
GABRD	45.3233	0.719558	0.291806	2.46588	0.0136678	0.129194
LOC105602268	1611.64	-0.472954	0.191766	-2.46631	0.0136512	0.129194
LOC105608311	157.161	-0.367507	0.149111	-2.46466	0.0137144	0.129194
LOC114116236	42.7297	-0.759732	0.308277	-2.46445	0.0137225	0.129194
LOC121816001	54.7828	-0.720999	0.292458	-2.46531	0.0136894	0.129194
LOC121818831	669.487	-0.534546	0.216706	-2.46668	0.0136371	0.129194
LOC121819086	133.897	-0.674036	0.273355	-2.46579	0.013671	0.129194
LOC121820007	517.656	-0.507936	0.205888	-2.46705	0.0136231	0.129194
POLD3	765.702	0.233275	0.0946598	2.46435	0.013726	0.129194
USP3	6099.6	-0.128019	0.0519069	-2.46632	0.0136511	0.129194
ZKSCAN8	4964.2	-0.14637	0.0593745	-2.4652	0.0136937	0.129194
ICMT	1234.1	0.278956	0.113212	2.46401	0.0137391	0.129242
RIPK3	2331.39	-0.418992	0.170059	-2.4638	0.0137471	0.129243
LOC114116213	81.0401	-0.626865	0.254496	-2.46316	0.013772	0.129403
LOC114110031	866.828	-0.469558	0.190685	-2.46248	0.0137981	0.129425
LOC114117230	436.417	-0.572406	0.232446	-2.46254	0.0137958	0.129425
LOC121818078	121.61	-0.58053	0.235727	-2.46272	0.0137888	0.129425
EIF3I	1640.5	0.206789	0.0839861	2.46218	0.0138094	0.129457
LETM2	428.973	-0.308491	0.125316	-2.4617	0.0138281	0.129488
LOC101123656	91.6427	0.972873	0.395206	2.46169	0.0138286	0.129488
CUTA	1500.45	0.333803	0.135697	2.45991	0.0138972	0.129685
KPNA6	5871.25	0.139121	0.0565567	2.45986	0.0138992	0.129685
LOC101111496	2981.78	0.199666	0.0811413	2.46072	0.0138659	0.129685
LOC114116605	581.951	-0.441818	0.179586	-2.4602	0.013886	0.129685
NOL12	709.736	0.196773	0.0799885	2.46002	0.0138931	0.129685
PBX4	621.814	-0.520656	0.211619	-2.46034	0.0138804	0.129685
WDR55	1067.27	0.183552	0.0746234	2.45971	0.0139051	0.129685
F2RL2	214.111	0.553642	0.225129	2.45922	0.0139238	0.129786
LOC114108780	886.028	0.556783	0.22644	2.45885	0.0139381	0.129846
YIPF3	2913.81	0.225609	0.0917721	2.45836	0.0139573	0.129951
ARF5	448.542	0.253845	0.103332	2.45659	0.0140263	0.129978
BCL2L15	293.335	0.403836	0.16429	2.45806	0.0139688	0.129978
DBR1	591.163	0.178943	0.0728269	2.45709	0.0140066	0.129978
FHIT	304.645	-0.511329	0.208069	-2.4575	0.0139908	0.129978
LOC101102642	1788.66	-0.456444	0.185771	-2.45702	0.0140096	0.129978
LOC121816474	38.7369	-0.972137	0.395707	-2.45671	0.0140218	0.129978
LOC121816795	146.054	-0.648002	0.263709	-2.45726	0.014	0.129978
PARS2	666.489	0.207737	0.0845681	2.45645	0.0140318	0.129978
RAP2B	2382.03	0.250118	0.101773	2.4576	0.0139868	0.129978
CRLF2	404.167	-0.394054	0.160468	-2.45567	0.0140624	0.130038
LOC105605805	696.16	-0.265344	0.108071	-2.45527	0.0140779	0.130038
RPL10A	18562.2	0.370836	0.150989	2.45604	0.0140478	0.130038
RPSA	37069.4	0.2953	0.120266	2.4554	0.0140728	0.130038
VAPA	3180.6	0.196254	0.0799184	2.45568	0.0140618	0.130038
PRKAR2A	11566.1	0.238686	0.0972254	2.45498	0.0140893	0.130069
ATP6V0E1	2377.28	0.243667	0.0992937	2.454	0.0141275	0.130349
CYP24	152.632	-0.707286	0.288241	-2.4538	0.0141356	0.13035
ARFGEF3	403.602	-0.452715	0.184525	-2.45341	0.014151	0.130356
LOC101108811	482.383	0.633872	0.258402	2.45305	0.0141652	0.130356
LOC105613768	130.494	-0.647203	0.263815	-2.45325	0.0141572	0.130356
PSMD7	1843.59	0.245363	0.100027	2.45297	0.0141681	0.130356
LOC121820161	129.445	-0.561025	0.228888	-2.45109	0.0142424	0.130967
ADAMDEC1	161.708	0.825424	0.336896	2.45008	0.0142823	0.131186
BPGM	600.425	0.24136	0.0985043	2.45025	0.0142757	0.131186
LOC105614607	1705.47	0.460067	0.187798	2.4498	0.0142935	0.131215
LOC101113603	1585.58	0.325035	0.132705	2.4493	0.0143134	0.13125
SLC39A7	1724.48	0.231707	0.0945986	2.44937	0.0143104	0.13125
PUF60	3140.62	0.205646	0.083991	2.44842	0.0143482	0.131496
NIPAL2	358.938	-0.773499	0.316094	-2.44705	0.0144029	0.131923
LDHB	5199.04	0.361362	0.147746	2.44583	0.0144519	0.132259
LOC101116885	115.389	0.48215	0.197184	2.44518	0.0144779	0.132259
LOC105612394	2753.27	-0.599099	0.245007	-2.44523	0.014476	0.132259
NPLOC4	3782.25	0.156808	0.0641309	2.44513	0.0144799	0.132259
PAK6	448.839	-0.80772	0.330256	-2.44573	0.0144557	0.132259
PLEKHA2	11335	0.210595	0.0861584	2.44427	0.0145144	0.132367
SHMT2	1779.38	0.215725	0.0882589	2.44423	0.0145161	0.132367
ZBTB10	2888.82	-0.149744	0.0612555	-2.44458	0.0145021	0.132367
LOC105604110	268.02	-0.451378	0.184691	-2.44396	0.014527	0.132393
ANKRD45	712.438	-0.54288	0.222183	-2.44339	0.01455	0.132432
CPSF2	2972.46	0.166924	0.0683358	2.4427	0.014578	0.132432
GOLPH3	3655.9	0.225123	0.0921345	2.44341	0.014549	0.132432
KATNAL1	2468.47	-0.274396	0.112332	-2.44272	0.0145772	0.132432
LOC121817262	579.662	-0.538547	0.220427	-2.4432	0.0145576	0.132432
YEATS4	187.113	0.299518	0.12262	2.44265	0.0145798	0.132432
NUDT6	1188.4	-0.397044	0.162565	-2.44237	0.0145913	0.132462
FTSJ1	3852.97	-0.401005	0.16421	-2.44202	0.0146052	0.132516
PSMC5	1740.49	0.267257	0.10945	2.44181	0.0146137	0.132519
ACOX1	5870.87	0.137298	0.0562399	2.4413	0.0146345	0.132561
LOC105602659	83.8298	-0.741248	0.303609	-2.44146	0.0146281	0.132561
LOC114115262	911.495	-0.597391	0.244803	-2.44029	0.0146754	0.132711
LOC121816382	1451.31	-0.552564	0.226414	-2.4405	0.0146668	0.132711
NIPAL4	413.008	-0.444435	0.182114	-2.44042	0.0146704	0.132711
TMEM178A	104.803	-0.712562	0.29209	-2.43953	0.0147063	0.132917
LOC114110621	361.421	-0.592888	0.243099	-2.43888	0.014733	0.133085
ZDHHC7	3912.85	0.195009	0.0799666	2.43863	0.0147429	0.133101
ADAT2	413.566	-0.413745	0.169744	-2.43746	0.0147908	0.133346
LOC114109735	512.162	-0.564313	0.231525	-2.43737	0.0147945	0.133346
MAGEF1	386.623	0.330514	0.135582	2.43775	0.0147791	0.133346
HECTD4	10633.5	-0.250304	0.102713	-2.43693	0.0148126	0.133435
LOC121819796	440.419	-0.541699	0.222319	-2.43658	0.0148267	0.133489
RPL8	27478.5	0.357699	0.146826	2.4362	0.0148424	0.133557
LOC105605861	473.021	-0.554011	0.227481	-2.43542	0.0148747	0.133701
RAD21	9477.56	0.194718	0.0799464	2.43561	0.0148668	0.133701
LOC121819080	173.826	-0.48026	0.197217	-2.43518	0.0148844	0.133715
DRAM2	3508.68	0.21366	0.0877482	2.43493	0.0148948	0.133734
LOC105615265	327.419	-0.414246	0.170154	-2.43454	0.0149109	0.133806
LOC105614707	192.197	-0.599096	0.246141	-2.43395	0.014935	0.133837
PSMA5	1465.4	0.248829	0.102228	2.43406	0.0149305	0.133837
TLCD2	582.981	-0.247774	0.101811	-2.43366	0.0149471	0.133837
ZNF408	1131.07	0.151755	0.062355	2.43373	0.0149442	0.133837
RPL22L1	1645.01	0.458693	0.188533	2.43295	0.0149763	0.134025
ZNF214	1853.86	-0.464504	0.190956	-2.43251	0.0149945	0.134114
LOC121819949	79.8922	-0.591602	0.243233	-2.43224	0.0150059	0.134143
FAM131A	939.133	-0.185431	0.0762933	-2.43051	0.0150777	0.134201
FGD6	617.138	-0.310379	0.127719	-2.43017	0.0150916	0.134201
LGALS4	164.321	-0.586999	0.241412	-2.43153	0.0150354	0.134201
LOC105608014	2076.86	-0.52841	0.217318	-2.4315	0.0150363	0.134201
LOC105611988	509.018	-0.438863	0.180586	-2.43022	0.0150896	0.134201
LOC114117875	187.143	-0.603567	0.24837	-2.43011	0.0150943	0.134201
ORC3	1055.63	-0.165896	0.0682514	-2.43066	0.0150714	0.134201
SCML1	498.715	-0.302888	0.124569	-2.43148	0.0150371	0.134201
SLC25A34	364.702	-0.515238	0.211953	-2.43091	0.0150611	0.134201
WDR76	914.961	0.160917	0.0662145	2.43023	0.0150891	0.134201
MEI1	236.419	-0.527677	0.217199	-2.42946	0.0151212	0.134367
CCNG2	2235.93	0.244826	0.100887	2.42673	0.0152355	0.134682
CDIP1	2213.3	0.215326	0.088711	2.42728	0.0152125	0.134682
ELOF1	827.593	0.224608	0.0925741	2.42626	0.0152555	0.134682
EXOSC10	2672.17	0.121071	0.0498659	2.42793	0.0151853	0.134682
LOC105615546	1981.84	-0.569116	0.234555	-2.42637	0.0152507	0.134682
LOC121819623	203.177	-0.595954	0.245546	-2.42705	0.015222	0.134682
LOC121820354	2295.85	-0.627689	0.258497	-2.42822	0.0151729	0.134682
NTN1	3399.59	0.266266	0.109679	2.42768	0.0151959	0.134682
RUSC2	1652.3	-0.227688	0.0937701	-2.42815	0.0151759	0.134682
SMYD1	448.298	-0.58403	0.240682	-2.42656	0.0152428	0.134682
SNURF	2886.13	-0.132866	0.0547494	-2.42681	0.0152322	0.134682
STYK1	807.934	-0.624131	0.257237	-2.42629	0.0152542	0.134682
LOC121819795	1302.74	-0.525968	0.216803	-2.42602	0.0152654	0.134698
LOC114117641	335.081	-0.639575	0.263659	-2.42576	0.0152763	0.134721
COPS4	1498.11	0.186145	0.0767497	2.42535	0.0152937	0.134802
FUOM	231.7	0.485024	0.200023	2.42484	0.0153152	0.13487
LOC105607883	1555.79	-0.568259	0.234356	-2.42477	0.0153179	0.13487
DRP2	295.516	-0.445337	0.183745	-2.42367	0.0153647	0.134992
LOC114113031	161.387	-0.676398	0.279025	-2.42415	0.0153442	0.134992
LOC121816730	186.857	-0.542712	0.223912	-2.42377	0.0153602	0.134992
LOC121817863	84.3629	-0.480349	0.19817	-2.42392	0.0153539	0.134992
LOC101112166	197.117	-0.622877	0.257061	-2.42307	0.0153899	0.135141
PAPOLB	370.905	0.252844	0.104389	2.42214	0.0154296	0.135416
ACTR1A	4914.59	0.180657	0.0745942	2.42186	0.0154411	0.135445
LOC121816228	414.874	-0.544145	0.224734	-2.42129	0.0154657	0.135515
LOC121816813	538.122	-0.60024	0.247898	-2.42132	0.0154641	0.135515
PCBP1	11148.6	0.254885	0.105305	2.42044	0.0155018	0.135759
RARS1	1587.48	0.191507	0.0791418	2.4198	0.0155291	0.135925
NSRP1	2134.52	-0.291924	0.120659	-2.41941	0.0155457	0.135937
SPAG7	1090.1	-0.278478	0.115103	-2.41938	0.015547	0.135937
LOC114113868	364.101	-0.445537	0.184225	-2.41844	0.015587	0.136141
LOC121820601	58.6633	-0.737281	0.304848	-2.41852	0.0155836	0.136141
LOC114117225	450.995	-0.546803	0.226137	-2.41802	0.0156053	0.136228
GNG7	3042.71	0.277162	0.114635	2.41779	0.0156151	0.136241
BACH1	5047.23	0.134162	0.0555216	2.41639	0.0156751	0.136283
DYNLL2	4556.35	0.228012	0.0943319	2.41712	0.0156438	0.136283
LOC101113101	3790.67	-0.192612	0.0797128	-2.41632	0.0156782	0.136283
PRMT1	2588.86	0.258909	0.107124	2.4169	0.0156534	0.136283
REC8	1198.03	-0.505845	0.20928	-2.41707	0.015646	0.136283
RFC3	263.665	0.317084	0.131213	2.41656	0.0156678	0.136283
SRP68	3009.14	0.144212	0.0596574	2.41734	0.0156343	0.136283
LOC114114509	12793.7	-0.470688	0.19487	-2.4154	0.0157178	0.136514
LOC121819091	351.089	-0.526134	0.217832	-2.41532	0.0157214	0.136514
LOC101106732	72.7157	-0.655897	0.271654	-2.41446	0.0157587	0.136765
ZNF239	1184.66	-0.223792	0.0926983	-2.4142	0.0157698	0.136789
LOC101112974	575.843	-0.536333	0.222209	-2.41365	0.0157938	0.136805
LOC121818677	59.9875	-0.815487	0.33786	-2.41368	0.0157922	0.136805
PLRG1	2969.1	0.148582	0.0615609	2.41358	0.0157968	0.136805
BAZ2B	4834.31	-0.243529	0.100908	-2.41337	0.0158056	0.136809
LOC106990866	570.965	-0.416639	0.172655	-2.41313	0.0158162	0.136828
LOC121820447	141.052	-0.592783	0.245688	-2.41275	0.0158327	0.136899
ADAMTS10	2711.59	-0.247251	0.102567	-2.41064	0.0159247	0.137115
CARM1	3022.17	0.189152	0.0784431	2.41133	0.0158943	0.137115
DDI1	332.098	-0.528003	0.219027	-2.41068	0.015923	0.137115
LOC105612393	408.089	-0.366534	0.152016	-2.41115	0.0159022	0.137115
LOC121819423	233.154	-0.586389	0.243148	-2.41166	0.0158803	0.137115
PDZD7	291.137	-0.702682	0.29147	-2.41082	0.0159167	0.137115
PSMD8	1792.62	0.267144	0.110773	2.41164	0.015881	0.137115
UMPS	1136.83	0.230673	0.0956618	2.41134	0.0158942	0.137115
RPL37	18810	0.392605	0.162906	2.41001	0.0159521	0.137279
GPATCH2	1910.62	-0.154312	0.0640484	-2.4093	0.0159831	0.13731
LOC105615111	1317.89	-0.502569	0.208607	-2.40917	0.015989	0.13731
LOC114111046	1643.98	-0.562218	0.233386	-2.40897	0.0159977	0.13731
LOC114116684	506.277	-0.554954	0.230344	-2.40924	0.015986	0.13731
SPDYA	278.148	-0.370732	0.153886	-2.40913	0.0159908	0.13731
ASPN	772.761	0.520048	0.216013	2.40749	0.0160626	0.137346
CLCF1	1465.57	-0.379206	0.157528	-2.40722	0.0160744	0.137346
GFPT1	7078.3	0.18001	0.0748263	2.4057	0.0161415	0.137346
KNG1	371.522	2.66487	1.10709	2.4071	0.0160799	0.137346
LHCGR	612.737	-0.538531	0.22374	-2.40695	0.0160865	0.137346
LOC105604921	336.13	-0.612439	0.254319	-2.40815	0.0160335	0.137346
LOC105605854	520.968	-0.590328	0.245322	-2.40634	0.0161132	0.137346
LOC106991696	64.6287	-0.701339	0.291475	-2.40617	0.0161208	0.137346
LOC114114839	792.987	-0.51055	0.212041	-2.40779	0.0160495	0.137346
LOC114118334	334.416	1.51471	0.629564	2.40597	0.0161294	0.137346
LOC114118398	183.208	-0.490119	0.20357	-2.40762	0.0160567	0.137346
LOC121819633	473.571	-0.547663	0.227659	-2.40563	0.0161445	0.137346
PAIP1	2507.79	0.184073	0.0765137	2.40575	0.0161393	0.137346
PTBP1	12497.6	0.143426	0.0595933	2.40674	0.0160954	0.137346
SENP1	1999.44	0.13161	0.0546556	2.40798	0.0160409	0.137346
SYS1	2226.72	0.188956	0.078528	2.40622	0.0161183	0.137346
TMEM52B	174.266	-0.653796	0.27173	-2.40604	0.0161263	0.137346
ASPH	7167.05	-0.308199	0.128134	-2.4053	0.0161593	0.137401
AKR1E2	2955.22	-0.500022	0.207951	-2.40452	0.0161939	0.137473
GANC	1607.75	-0.290144	0.120661	-2.40462	0.0161894	0.137473
LOC121817394	99.4954	-0.697356	0.29004	-2.40435	0.0162014	0.137473
ZC2HC1B	232.851	-0.623249	0.259191	-2.4046	0.0161903	0.137473
IYD	13127.2	-0.644982	0.268347	-2.40353	0.0162375	0.137708
NDUFV1	1495.59	0.297484	0.123792	2.4031	0.0162569	0.137801
MAP6D1	490.497	-0.541321	0.225307	-2.4026	0.016279	0.137917
LOC121820163	1438.01	-0.410657	0.171009	-2.40138	0.0163334	0.13802
NBEA	14704.1	-0.437749	0.182305	-2.40119	0.0163418	0.13802
PABPC4	3363.82	0.138203	0.05754	2.40186	0.0163121	0.13802
PSMC2	2252.37	0.248414	0.103429	2.40178	0.0163156	0.13802
SLC6A9	1994.8	0.273444	0.113862	2.40153	0.0163265	0.13802
SREK1	6345.66	-0.201691	0.083978	-2.40171	0.0163185	0.13802
B4GALT2	1437.85	0.237064	0.0987631	2.40033	0.0163803	0.138046
CAPZA1	11593.8	0.252594	0.105256	2.3998	0.0164039	0.138046
CLPTM1	3921.69	0.200447	0.0834966	2.40066	0.0163654	0.138046
DDA1	887.266	0.22805	0.0949969	2.4006	0.0163682	0.138046
GCFC2	5845.53	-0.384454	0.160179	-2.40015	0.0163884	0.138046
LOC121819844	144.741	-0.743185	0.309666	-2.39996	0.0163968	0.138046
PTTG1	176.572	0.398312	0.16597	2.3999	0.0163995	0.138046
SCAF4	3949.43	-0.0950301	0.0396029	-2.39958	0.016414	0.13806
IL2RG	7827.91	0.342337	0.142711	2.39881	0.0164483	0.138277
LOC101118373	1372.26	-0.354403	0.147757	-2.39855	0.0164603	0.138307
CHST2	2747.78	0.369169	0.153935	2.39821	0.0164753	0.138362
CDC42BPA	8233.74	-0.190701	0.0795722	-2.39658	0.0165488	0.13874
HK1	4061.96	0.182714	0.0762672	2.3957	0.0165884	0.13874
HNRNPUL1	15692.1	0.199443	0.0832588	2.39546	0.0165994	0.13874
LOC106991288	235.917	-0.829038	0.34593	-2.39655	0.0165504	0.13874
LOC114112785	504.819	-0.547432	0.228387	-2.39694	0.0165325	0.13874
LOC121818784	496.771	-0.526045	0.219664	-2.39478	0.0166305	0.13874
LOC121819126	50.0895	-0.599046	0.250147	-2.39478	0.0166305	0.13874
LOC121819942	238.043	-0.596053	0.248793	-2.39578	0.0165849	0.13874
MCM10	702.211	0.168371	0.0702654	2.39622	0.0165652	0.13874
MCMDC2	897.621	-0.512534	0.214003	-2.39498	0.0166211	0.13874
RNF26	965.481	0.274476	0.114564	2.39583	0.016583	0.13874
TSNARE1	2368.91	-0.314839	0.131452	-2.39508	0.0166166	0.13874
ZNF174	912.243	0.252569	0.105426	2.3957	0.0165889	0.13874
EMC3	2869.31	0.251113	0.104888	2.3941	0.0166613	0.138856
PSMA8	392.463	-0.462009	0.192969	-2.39421	0.016656	0.138856
ATP5MC1	648.647	0.245963	0.102774	2.39325	0.0166998	0.138883
COQ8A	1809.1	0.310443	0.129699	2.39356	0.0166856	0.138883
LOC114114032	504.919	-0.582387	0.243311	-2.39359	0.0166844	0.138883
LOC114117231	4482.68	-0.592041	0.247396	-2.39309	0.016707	0.138883
MYO7A	4057.06	-0.301362	0.125923	-2.39322	0.016701	0.138883
CXCL13	749.971	0.563907	0.235688	2.3926	0.0167296	0.139
NME6	433.271	0.219989	0.0919649	2.39209	0.0167526	0.139019
PLEKHS1	209.057	-0.590432	0.246837	-2.39199	0.0167574	0.139019
UGP2	4059.12	0.217447	0.0908992	2.39218	0.0167486	0.139019
LOC121819225	1188.47	-0.56826	0.237602	-2.39164	0.0167731	0.139079
LOC121817624	708.148	-0.521896	0.218234	-2.39145	0.0167821	0.139083
NMT1	2642.93	0.16542	0.0691908	2.39077	0.016813	0.139269
LOC114113779	196.189	-0.565845	0.236801	-2.38954	0.0168695	0.139443
LOC114116952	987.022	-0.491336	0.205599	-2.38978	0.0168584	0.139443
NUP62	2973.5	0.212767	0.0890376	2.38963	0.0168652	0.139443
OTUB1	1497.53	0.157179	0.0657822	2.38938	0.0168767	0.139443
SPN	3250.52	0.400643	0.167628	2.39007	0.0168452	0.139443
LOC114118399	821.544	-0.478602	0.200369	-2.38861	0.0169124	0.139668
TEX45	127.592	-0.736035	0.308221	-2.38801	0.0169397	0.139823
PRPF19	2583.98	0.222879	0.0933447	2.3877	0.0169542	0.139872
LOC114109614	304.266	-0.613408	0.256957	-2.3872	0.0169772	0.139991
LOC105612006	341.356	-0.547973	0.229715	-2.38545	0.0170585	0.140346
LOC121817804	2954.19	-0.533991	0.223815	-2.38586	0.0170394	0.140346
NGF	419.259	-0.339639	0.142379	-2.38545	0.0170583	0.140346
PPIB	7503.28	0.321609	0.134827	2.38534	0.0170631	0.140346
ZFP91	7245.95	0.131515	0.0551246	2.38578	0.0170428	0.140346
LOC101123403	661.37	-0.389865	0.163467	-2.38497	0.0170804	0.140418
HAPLN3	341.986	-0.46776	0.196284	-2.38308	0.0171684	0.140951
LOC114108599	736.342	0.539491	0.226355	2.38339	0.0171541	0.140951
RTP1	83.457	-0.678985	0.284926	-2.38303	0.017171	0.140951
HTT	12815.2	-0.221176	0.0928263	-2.38269	0.0171866	0.140956
PYCR1	334.58	0.745976	0.313088	2.38264	0.0171889	0.140956
RYR2	3239.53	-0.528081	0.221675	-2.38223	0.0172082	0.141044
FAM172A	4997.32	-0.191466	0.0803987	-2.38146	0.0172442	0.141268
[truncated: 15,387 more rows]
