# Supplementary material for: Identifying transcriptomic profiles in ovine spleen after repetitive vaccination
Source: Front Immunol. 2024 Jul 12;15:1386590. doi: 10.3389/fimmu.2024.1386590 (PMC11284609; doi:10.3389/fimmu.2024.1386590)
Supplement: Supplementary file 3 [file Table_3.xlsx]

## Sheet: Vaccine vs. Control
Table S3A: Correlation among DE lncRNAs and the most proximal gene in a 100Kb window to search for cis-acting lncRNAs.
lncRNA	Ensembl_ID	Gene_ID	distance	rho	pvalue	FDR
MSTRG.51583	ENSOARG00020006256	CCNI	0	-0.797059	0.000168462	0.00181085	Yellow: Those significant with a FDR<0.05
MSTRG.3220	ENSOARG00020006717	IFNGR2	1582	-0.811765	9.74367e-05	0.00181085
MSTRG.6683	ENSOARG00020011142	FNDC3A	0	-0.826471	4.77998e-05	0.00181085
MSTRG.22630	ENSOARG00020018600	IDH3A	8845	-0.794118	0.000185728	0.00181085
MSTRG.53494	ENSOARG00020008761	RAB8B	0	-0.723529	0.00108691	0.0084779
MSTRG.2195	ENSOARG00020001722	SEC22B	0	-0.632353	0.00510803	0.028459
MSTRG.16999	ENSOARG00020020483	YAP1	31899	-0.638235	0.00468746	0.028459
MSTRG.42705	ENSOARG00020007093	LEMD3	0	-0.573529	0.0111792	0.0544988
MSTRG.10302	ENSOARG00020004001		5718	-0.508824	0.0232187	0.100614
MSTRG.2918	ENSOARG00020016678	SLAMF1	0	-0.444118	0.0433111	0.168913
MSTRG.61585	ENSOARG00020016877	ATP7A	12247	-0.385294	0.0707044	0.250679
MSTRG.29532	ENSOARG00020009265		0	-0.297059	0.131566	0.394698
MSTRG.60581	ENSOARG00020023181	ZFX	0	-0.302941	0.126713	0.394698
MSTRG.44797	ENSOARG00020009431	IKZF1	0	-0.282353	0.144206	0.401718
MSTRG.25887	ENSOARG00020003359	AGTPBP1	0	-0.226471	0.198814	0.5081
MSTRG.19499	ENSOARG00020005400		0	-0.214706	0.211604	0.5081
MSTRG.58369	ENSOARG00020010833	TAF2	0	-0.205882	0.22148	0.5081
MSTRG.34849	ENSOARG00020022215		42666	-0.182353	0.248961	0.539415
MSTRG.14172	ENSOARG00020010276	B4GALT5	0	-0.0794118	0.385662	0.752041
MSTRG.53261	ENSOARG00020015175	VPS39	0	-0.0911765	0.368951	0.752041
MSTRG.61240	ENSOARG00020021768	ZNF81	0	0.0147059	0.524026	0.973191
MSTRG.47419	ENSOARG00020000301		0	Gene not expressed
MSTRG.47426	ENSOARG00020000328		30341	Gene not expressed
MSTRG.2983	ENSOARG00020000600		11853	Gene not expressed
MSTRG.41221	ENSOARG00020001591		53980	Gene not expressed
MSTRG.5439	ENSOARG00020006015		0	Gene not expressed
MSTRG.51043	ENSOARG00020007424		44879	Gene not expressed
MSTRG.58302	ENSOARG00020007556	CA1	0	Gene not expressed
MSTRG.31302	ENSOARG00020007834		9608	Gene not expressed
MSTRG.37594	ENSOARG00020007963	ATOH7	7567	Gene not expressed
MSTRG.13161	ENSOARG00020008407	ADARB2	0	Gene not expressed
MSTRG.55486	ENSOARG00020008422	FUT9	18939	Gene not expressed
MSTRG.43141	ENSOARG00020009581	PMCH	4476	Gene not expressed
MSTRG.13713	ENSOARG00020009734		4589	Gene not expressed
MSTRG.19823	ENSOARG00020012463		0	Gene not expressed
MSTRG.13744	ENSOARG00020012756		19295	Gene not expressed
MSTRG.20920	ENSOARG00020014303		22356	Gene not expressed
MSTRG.32419	ENSOARG00020014398		0	Gene not expressed
MSTRG.14354	ENSOARG00020014981		16948	Gene not expressed
MSTRG.20206	ENSOARG00020015506		16510	Gene not expressed
MSTRG.47826	ENSOARG00020016859		22115	Gene not expressed
MSTRG.16568	ENSOARG00020018203		3848	Gene not expressed
MSTRG.62623	ENSOARG00020020650		30763	Gene not expressed
MSTRG.17033	ENSOARG00020022841	U6	0	Gene not expressed
MSTRG.8573	ENSOARG00020022939	EFCAB3	0	Gene not expressed
MSTRG.38722	ENSOARG00020023092	ADAM2	0	Gene not expressed
MSTRG.23827	ENSOARG00020024116	GADL1	13964	Gene not expressed
MSTRG.62720	ENSOARG00020024319	AGTR2	42671	Gene not expressed
MSTRG.38207	ENSOARG00020024782		69827	Gene not expressed
MSTRG.62786	ENSOARG00020024951	LHFPL1	12031	Gene not expressed
MSTRG.35903	ENSOARG00020026369		0	Gene not expressed
MSTRG.4699	ENSOARG00020000392		0	0.932353	1	1
MSTRG.58179	ENSOARG00020005140	TRIQK	48127	0.317647	0.88715	1
MSTRG.55704	ENSOARG00020007456	LAMA2	0	0.414706	0.945552	1
MSTRG.6926	ENSOARG00020009333		4707	0.0647059	0.597429	1
MSTRG.14148	ENSOARG00020009998		22299	0.338235	0.902018	1
MSTRG.15647	ENSOARG00020012548		0	0.317647	0.88715	1
MSTRG.32183	ENSOARG00020016002	DLG2	0	0.164706	0.733056	1
MSTRG.18401	ENSOARG00020016852		258	0.679412	0.99767	1
MSTRG.29766	ENSOARG00020018466	SNORA73	2755	0.0882353	0.631049	1
MSTRG.26966	ENSOARG00020019193	CNTLN	0	0.273529	0.850534	1
MSTRG.30279	ENSOARG00020020075		79886	0.502941	0.976062	1
MSTRG.24548	ENSOARG00020020390		56062	0.655882	0.996574	1
MSTRG.11289	ENSOARG00020020442		0	0.158824	0.725697	1
MSTRG.29155	ENSOARG00020021309	ACADL	9939	0.391176	0.934031	1
MSTRG.49494	ENSOARG00020021811	U2	75063	0.711765	0.998706	1
MSTRG.10010	ENSOARG00020023744	ACACA	0	0.423529	0.949472	1
MSTRG.35650	ENSOARG00020025752	RELCH	2316	0.529412	0.981954	1
MSTRG.1089	ENSOARG00020025843	ALG6	0	0.355882	0.913665	1

## Sheet: Vaccine vs. Adjuvant
Table S3B: Correlation among DE lncRNAs and the most proximal gene in a 100Kb window to search for cis-acting lncRNAs.
lncRNA	Ensembl_ID	Gene_ID	distance	rho	pvalue	FDR
MSTRG.42227	ENSOARG00020009127	EIF4B	0	-0.935294	0	0
MSTRG.58352	ENSOARG00020009260	IMPA1	0	-0.897059	0	0
MSTRG.6683	ENSOARG00020011142	FNDC3A	0	-0.826471	4.77998e-05	0.000800646
MSTRG.48390	ENSOARG00020014531	TMED9	53	-0.826471	4.77998e-05	0.000800646
MSTRG.39425	ENSOARG00020013788	CIZ1	145	-0.814706	8.59673e-05	0.00115196
MSTRG.50669	ENSOARG00020024149	LAP3	0	-0.808824	0.000109759	0.00122564
MSTRG.22630	ENSOARG00020018600	IDH3A	8845	-0.794118	0.000185728	0.00177768
MSTRG.33655	ENSOARG00020014374	PIK3AP1	0	-0.758824	0.000498044	0.00417112
MSTRG.49409	ENSOARG00020015887	ZFYVE16	0	-0.747059	0.000657005	0.00489104
MSTRG.23511	ENSOARG00020011435	PPP2R5C	44241	-0.729412	0.000963652	0.00645647
MSTRG.53494	ENSOARG00020008761	RAB8B	0	-0.723529	0.00108691	0.00662027
MSTRG.42495	ENSOARG00020005041	NELL2	68081	-0.691176	0.00199938	0.0111632
MSTRG.5787	ENSOARG00020001178	MRPL3	6643	-0.679412	0.00244945	0.0123161
MSTRG.9648	ENSOARG00020021830		1433	-0.676471	0.00257352	0.0123161
MSTRG.2195	ENSOARG00020001722	SEC22B	0	-0.632353	0.00510803	0.0201316
MSTRG.12514	ENSOARG00020009594	ABI1	0	-0.632353	0.00510803	0.0201316
MSTRG.16999	ENSOARG00020020483	YAP1	31899	-0.638235	0.00468746	0.0201316
MSTRG.4514	ENSOARG00020002726	DLG1	0	-0.597059	0.00829933	0.0292661
MSTRG.39734	ENSOARG00020009151	HPCAL1	0	-0.597059	0.00829933	0.0292661
MSTRG.40181	ENSOARG00020000338	PPP3R1	0	-0.552941	0.0142938	0.0471836
MSTRG.17998	ENSOARG00020011230	TRIM21	0	-0.55	0.0147889	0.0471836
MSTRG.21337	ENSOARG00020018063	BRAP	0	-0.514706	0.0218305	0.0664839
MSTRG.10302	ENSOARG00020004001		5718	-0.508824	0.0232187	0.067637
MSTRG.10701	ENSOARG00020008335	LYPLAL1	57846	-0.458824	0.0379025	0.105811
MSTRG.44164	ENSOARG00020015628	FBXL14	4403	-0.423529	0.0518111	0.138854
MSTRG.61585	ENSOARG00020016877	ATP7A	12247	-0.385294	0.0707044	0.1822
MSTRG.40274	ENSOARG00020000952		6958	-0.35	0.0920332	0.220222
MSTRG.47678	ENSOARG00020007539	SMARCA4	0	-0.352941	0.0901061	0.220222
MSTRG.51477	ENSOARG00020001902	ANKRD17	0	-0.288235	0.139063	0.300556
MSTRG.29532	ENSOARG00020009265		0	-0.297059	0.131566	0.300556
MSTRG.17563	ENSOARG00020016261	NECTIN1	76615	-0.291176	0.136535	0.300556
MSTRG.4397	ENSOARG00020009596	HSPBAP1	3740	-0.270588	0.154842	0.3242
MSTRG.25887	ENSOARG00020003359	AGTPBP1	0	-0.226471	0.198814	0.391781
MSTRG.22543	ENSOARG00020023889		0	-0.226471	0.198814	0.391781
MSTRG.58369	ENSOARG00020010833	TAF2	0	-0.205882	0.22148	0.423975
MSTRG.13108	ENSOARG00020007771		165	-0.185294	0.245437	0.456785
MSTRG.19033	ENSOARG00020019635	STC2	1472	-0.138235	0.304622	0.551613
MSTRG.55376	ENSOARG00020004377		0	-0.102225	0.353191	0.619628
MSTRG.55194	ENSOARG00020005126	LAMA4	728	-0.0970588	0.360679	0.619628
MSTRG.14165	ENSOARG00020010276	B4GALT5	36609	-0.0764706	0.389872	0.653035
MSTRG.160	ENSOARG00020001794	SCLY	0	-0.0588235	0.415366	0.678768
MSTRG.39169	ENSOARG00020002558	EGFL7	10034	-0.0323529	0.4542	0.724558
MSTRG.7088	ENSOARG00020005084	ZMYM2	0	-0.0147059	0.480339	0.748435
MSTRG.61240	ENSOARG00020021768	ZNF81	0	0.0147059	0.524026	0.797948
MSTRG.2600	ENSOARG00020002194	KCNN3	191	0.0323529	0.550141	0.819099
MSTRG.47730	ENSOARG00020008470	MCOLN1	0	0.05	0.576057	0.83904
MSTRG.6926	ENSOARG00020009333		4707	0.0647059	0.597429	0.851654
MSTRG.29766	ENSOARG00020018466	SNORA73	2755	0.0882353	0.631049	0.880839
MSTRG.39610	ENSOARG00020014819		6271	0.170588	0.740321	0.99203
MSTRG.11289	ENSOARG00020020442		0	0.158824	0.725697	0.99203
MSTRG.40605	ENSOARG00020001816	TTL	0	0.761765	0.99957	1
MSTRG.3118	ENSOARG00020002154	ILDR2	0	0.205882	0.781839	1
MSTRG.45409	ENSOARG00020002521	GNAI1	0	0.261765	0.839667	1
MSTRG.14493	ENSOARG00020003215	WWOX	0	0.432353	0.953182	1
MSTRG.19584	ENSOARG00020006984	PLCXD3	43980	0.391176	0.934031	1
MSTRG.14148	ENSOARG00020009998		22299	0.338235	0.902018	1
MSTRG.53509	ENSOARG00020010697		45658	0.7	0.998383	1
MSTRG.49374	ENSOARG00020013170		47188	0.389382	0.931988	1
MSTRG.18401	ENSOARG00020016852		258	0.679412	0.99767	1
MSTRG.42788	ENSOARG00020018984		0	0.879412	1	1
MSTRG.26966	ENSOARG00020019193	CNTLN	0	0.273529	0.850534	1
MSTRG.30279	ENSOARG00020020075		79886	0.502941	0.976062	1
MSTRG.29155	ENSOARG00020021309	ACADL	9939	0.391176	0.934031	1
MSTRG.53472	ENSOARG00020024000	CSNK1G1	0	0.323529	0.89154	1
MSTRG.37489	ENSOARG00020024263	ARID5B	76156	0.191176	0.764984	1
MSTRG.1089	ENSOARG00020025843	ALG6	0	0.355882	0.913665	1
MSTRG.4699	ENSOARG00020000392		0	0.932353	1	1
MSTRG.47426	ENSOARG00020000328		30341	Gene not expressed
MSTRG.2163	ENSOARG00020001235		0	Gene not expressed
MSTRG.41221	ENSOARG00020001591		53980	Gene not expressed
MSTRG.16728	ENSOARG00020003661		5744	Gene not expressed
MSTRG.47643	ENSOARG00020004390	U6	5092	Gene not expressed
MSTRG.3437	ENSOARG00020005202		29370	Gene not expressed
MSTRG.56856	ENSOARG00020005293	KCNK9	0	Gene not expressed
MSTRG.5497	ENSOARG00020005632	U6	60212	Gene not expressed
MSTRG.5439	ENSOARG00020006015		0	Gene not expressed
MSTRG.45465	ENSOARG00020006339	RELN	0	Gene not expressed
MSTRG.6866	ENSOARG00020006384		0	Gene not expressed
MSTRG.48263	ENSOARG00020006775		41417	Gene not expressed
MSTRG.51043	ENSOARG00020007424		44879	Gene not expressed
MSTRG.58302	ENSOARG00020007556	CA1	0	Gene not expressed
MSTRG.31302	ENSOARG00020007834		9608	Gene not expressed
MSTRG.37594	ENSOARG00020007963	ATOH7	7567	Gene not expressed
MSTRG.13161	ENSOARG00020008407	ADARB2	0	Gene not expressed
MSTRG.55486	ENSOARG00020008422	FUT9	18939	Gene not expressed
MSTRG.48742	ENSOARG00020009116	5S_rRNA	4819	Gene not expressed
MSTRG.33184	ENSOARG00020009417		14769	Gene not expressed
MSTRG.43141	ENSOARG00020009581	PMCH	4476	Gene not expressed
MSTRG.13713	ENSOARG00020009734		4589	Gene not expressed
MSTRG.47056	ENSOARG00020009761		16727	Gene not expressed
MSTRG.41466	ENSOARG00020011330	RFX8	12333	Gene not expressed
MSTRG.39769	ENSOARG00020012412	NTSR2	0	Gene not expressed
MSTRG.13744	ENSOARG00020012756		19295	Gene not expressed
MSTRG.15133	ENSOARG00020012781		0	Gene not expressed
MSTRG.56010	ENSOARG00020013595		63231	Gene not expressed
MSTRG.20920	ENSOARG00020014303		22356	Gene not expressed
MSTRG.32419	ENSOARG00020014398		0	Gene not expressed
MSTRG.50497	ENSOARG00020014854		0	Gene not expressed
MSTRG.14354	ENSOARG00020014981		16948	Gene not expressed
MSTRG.20206	ENSOARG00020015506		16510	Gene not expressed
MSTRG.55753	ENSOARG00020015564		97014	Gene not expressed
MSTRG.20596	ENSOARG00020016247		21962	Gene not expressed
MSTRG.61551	ENSOARG00020016548		0	Gene not expressed
MSTRG.47826	ENSOARG00020016859		22115	Gene not expressed
MSTRG.24024	ENSOARG00020018291	MYRIP	42965	Gene not expressed
MSTRG.33616	ENSOARG00020020683		4329	Gene not expressed
MSTRG.60910	ENSOARG00020022130		5021	Gene not expressed
MSTRG.46993	ENSOARG00020022160	SHH	84080	Gene not expressed
MSTRG.959	ENSOARG00020022686	U6	13425	Gene not expressed
MSTRG.17033	ENSOARG00020022841	U6	0	Gene not expressed
MSTRG.8573	ENSOARG00020022939	EFCAB3	0	Gene not expressed
MSTRG.38722	ENSOARG00020023092	ADAM2	0	Gene not expressed
MSTRG.20373	ENSOARG00020023274	IQCM	0	Gene not expressed
MSTRG.60322	ENSOARG00020024090		30828	Gene not expressed
MSTRG.23827	ENSOARG00020024116	GADL1	13964	Gene not expressed
MSTRG.62720	ENSOARG00020024319	AGTR2	42671	Gene not expressed
MSTRG.38198	ENSOARG00020024737		747	Gene not expressed
MSTRG.38207	ENSOARG00020024782		69827	Gene not expressed
MSTRG.32358	ENSOARG00020025964		35775	Gene not expressed
MSTRG.35903	ENSOARG00020026369		0	Gene not expressed
