# Supplementary material for: Identifying transcriptomic profiles in ovine spleen after repetitive vaccination
Source: Front Immunol. 2024 Jul 12;15:1386590. doi: 10.3389/fimmu.2024.1386590 (PMC11284609; doi:10.3389/fimmu.2024.1386590)
Supplement: Supplementary file 4 [file Table_4.xlsx]

## Sheet: VvsA
Table S4A: Results from the enrichment analysis of the differentially expressed genes in the vaccine vs. adjuvant comparison.
term_id	source	term_name	term_size	intersection_size	p_value	intersection
GO:1903047	GO:BP	mitotic cell cycle process	667	35	3.4746e-17	ENSG00000178999,ENSG00000089685,ENSG00000134057,ENSG00000162063,ENSG00000094804,ENSG00000184661,ENSG00000134690,ENSG00000170312,ENSG00000115163,ENSG00000138778,ENSG00000136108,ENSG00000123975,ENSG00000126787,ENSG00000007968,ENSG00000124205,ENSG00000111206,ENSG00000075218,ENSG00000138160,ENSG00000079616,ENSG00000142945,ENSG00000090889,ENSG00000237649,ENSG00000148773,ENSG00000109805,ENSG00000080986…
GO:0000819	GO:BP	sister chromatid segregation	209	22	3.60164e-16	ENSG00000178999,ENSG00000089685,ENSG00000134057,ENSG00000094804,ENSG00000134690,ENSG00000170312,ENSG00000138778,ENSG00000126787,ENSG00000138160,ENSG00000079616,ENSG00000142945,ENSG00000090889,ENSG00000237649,ENSG00000109805,ENSG00000080986,ENSG00000117650,ENSG00000143228,ENSG00000137804,ENSG00000076382,ENSG00000131747,ENSG00000175063,ENSG00000107949
GO:0140014	GO:BP	mitotic nuclear division	244	23	4.12793e-16	ENSG00000178999,ENSG00000089685,ENSG00000134057,ENSG00000184661,ENSG00000134690,ENSG00000170312,ENSG00000138778,ENSG00000126787,ENSG00000124205,ENSG00000138160,ENSG00000079616,ENSG00000142945,ENSG00000090889,ENSG00000237649,ENSG00000148773,ENSG00000109805,ENSG00000080986,ENSG00000117650,ENSG00000143228,ENSG00000137804,ENSG00000076382,ENSG00000175063,ENSG00000107949
GO:0051276	GO:BP	chromosome organization	523	30	8.19638e-16	ENSG00000178999,ENSG00000089685,ENSG00000134057,ENSG00000094804,ENSG00000134690,ENSG00000170312,ENSG00000115163,ENSG00000138778,ENSG00000126787,ENSG00000124610,ENSG00000187837,ENSG00000168298,ENSG00000184357,ENSG00000138160,ENSG00000079616,ENSG00000142945,ENSG00000090889,ENSG00000237649,ENSG00000109805,ENSG00000080986,ENSG00000117650,ENSG00000143228,ENSG00000137804,ENSG00000041880,ENSG00000076382…
GO:0000070	GO:BP	mitotic sister chromatid segregation	171	20	8.82586e-16	ENSG00000178999,ENSG00000089685,ENSG00000134057,ENSG00000134690,ENSG00000170312,ENSG00000138778,ENSG00000126787,ENSG00000138160,ENSG00000079616,ENSG00000142945,ENSG00000090889,ENSG00000237649,ENSG00000109805,ENSG00000080986,ENSG00000117650,ENSG00000143228,ENSG00000137804,ENSG00000076382,ENSG00000175063,ENSG00000107949
GO:0000280	GO:BP	nuclear division	333	25	1.05037e-15	ENSG00000178999,ENSG00000089685,ENSG00000134057,ENSG00000184661,ENSG00000134690,ENSG00000170312,ENSG00000138778,ENSG00000123975,ENSG00000126787,ENSG00000124205,ENSG00000138160,ENSG00000079616,ENSG00000142945,ENSG00000090889,ENSG00000237649,ENSG00000148773,ENSG00000109805,ENSG00000080986,ENSG00000117650,ENSG00000143228,ENSG00000137804,ENSG00000076382,ENSG00000131747,ENSG00000175063,ENSG00000107949
GO:0000278	GO:BP	mitotic cell cycle	787	35	1.05037e-15	ENSG00000178999,ENSG00000089685,ENSG00000134057,ENSG00000162063,ENSG00000094804,ENSG00000184661,ENSG00000134690,ENSG00000170312,ENSG00000115163,ENSG00000138778,ENSG00000136108,ENSG00000123975,ENSG00000126787,ENSG00000007968,ENSG00000124205,ENSG00000111206,ENSG00000075218,ENSG00000138160,ENSG00000079616,ENSG00000142945,ENSG00000090889,ENSG00000237649,ENSG00000148773,ENSG00000109805,ENSG00000080986…
GO:0098813	GO:BP	nuclear chromosome segregation	255	22	6.77819e-15	ENSG00000178999,ENSG00000089685,ENSG00000134057,ENSG00000094804,ENSG00000134690,ENSG00000170312,ENSG00000138778,ENSG00000126787,ENSG00000138160,ENSG00000079616,ENSG00000142945,ENSG00000090889,ENSG00000237649,ENSG00000109805,ENSG00000080986,ENSG00000117650,ENSG00000143228,ENSG00000137804,ENSG00000076382,ENSG00000131747,ENSG00000175063,ENSG00000107949
GO:0048285	GO:BP	organelle fission	376	25	1.48511e-14	ENSG00000178999,ENSG00000089685,ENSG00000134057,ENSG00000184661,ENSG00000134690,ENSG00000170312,ENSG00000138778,ENSG00000123975,ENSG00000126787,ENSG00000124205,ENSG00000138160,ENSG00000079616,ENSG00000142945,ENSG00000090889,ENSG00000237649,ENSG00000148773,ENSG00000109805,ENSG00000080986,ENSG00000117650,ENSG00000143228,ENSG00000137804,ENSG00000076382,ENSG00000131747,ENSG00000175063,ENSG00000107949
GO:0007059	GO:BP	chromosome segregation	346	24	2.38794e-14	ENSG00000178999,ENSG00000089685,ENSG00000134057,ENSG00000094804,ENSG00000184661,ENSG00000134690,ENSG00000170312,ENSG00000138778,ENSG00000126787,ENSG00000138160,ENSG00000079616,ENSG00000142945,ENSG00000090889,ENSG00000237649,ENSG00000148773,ENSG00000109805,ENSG00000080986,ENSG00000117650,ENSG00000143228,ENSG00000137804,ENSG00000076382,ENSG00000131747,ENSG00000175063,ENSG00000107949
GO:0022402	GO:BP	cell cycle process	1043	37	8.626e-14	ENSG00000178999,ENSG00000089685,ENSG00000134057,ENSG00000162063,ENSG00000094804,ENSG00000184661,ENSG00000134690,ENSG00000170312,ENSG00000115163,ENSG00000138778,ENSG00000178404,ENSG00000136108,ENSG00000123975,ENSG00000126787,ENSG00000007968,ENSG00000124205,ENSG00000111206,ENSG00000075218,ENSG00000138160,ENSG00000079616,ENSG00000142945,ENSG00000090889,ENSG00000237649,ENSG00000148773,ENSG00000109805…
GO:1902850	GO:BP	microtubule cytoskeleton organization involved in mitosis	150	17	2.9088e-13	ENSG00000178999,ENSG00000089685,ENSG00000134057,ENSG00000134690,ENSG00000170312,ENSG00000115163,ENSG00000138778,ENSG00000126787,ENSG00000138160,ENSG00000090889,ENSG00000237649,ENSG00000080986,ENSG00000117650,ENSG00000143228,ENSG00000137804,ENSG00000041880,ENSG00000107949
GO:0051983	GO:BP	regulation of chromosome segregation	116	15	1.94399e-12	ENSG00000178999,ENSG00000089685,ENSG00000134057,ENSG00000094804,ENSG00000184661,ENSG00000134690,ENSG00000170312,ENSG00000138778,ENSG00000126787,ENSG00000142945,ENSG00000148773,ENSG00000109805,ENSG00000080986,ENSG00000143228,ENSG00000175063
GO:0010564	GO:BP	regulation of cell cycle process	601	26	5.91454e-11	ENSG00000178999,ENSG00000089685,ENSG00000134057,ENSG00000162063,ENSG00000094804,ENSG00000184661,ENSG00000134690,ENSG00000170312,ENSG00000138778,ENSG00000178404,ENSG00000126787,ENSG00000124205,ENSG00000075218,ENSG00000138160,ENSG00000142945,ENSG00000148773,ENSG00000109805,ENSG00000080986,ENSG00000117650,ENSG00000143228,ENSG00000137804,ENSG00000085840,ENSG00000041880,ENSG00000171848,ENSG00000076382…
GO:0007052	GO:BP	mitotic spindle organization	122	14	7.15861e-11	ENSG00000178999,ENSG00000089685,ENSG00000134057,ENSG00000134690,ENSG00000138778,ENSG00000126787,ENSG00000138160,ENSG00000090889,ENSG00000237649,ENSG00000080986,ENSG00000117650,ENSG00000143228,ENSG00000041880,ENSG00000107949
GO:0007049	GO:BP	cell cycle	1454	39	7.15861e-11	ENSG00000178999,ENSG00000089685,ENSG00000134057,ENSG00000162063,ENSG00000094804,ENSG00000184661,ENSG00000134690,ENSG00000170312,ENSG00000115163,ENSG00000138778,ENSG00000178404,ENSG00000136108,ENSG00000123975,ENSG00000126787,ENSG00000007968,ENSG00000124205,ENSG00000111206,ENSG00000075218,ENSG00000138160,ENSG00000079616,ENSG00000142945,ENSG00000090889,ENSG00000237649,ENSG00000148773,ENSG00000109805…
GO:0007088	GO:BP	regulation of mitotic nuclear division	98	13	7.15861e-11	ENSG00000178999,ENSG00000089685,ENSG00000134057,ENSG00000184661,ENSG00000134690,ENSG00000126787,ENSG00000124205,ENSG00000148773,ENSG00000080986,ENSG00000117650,ENSG00000143228,ENSG00000137804,ENSG00000175063
GO:0008608	GO:BP	attachment of spindle microtubules to kinetochore	42	10	7.95825e-11	ENSG00000178999,ENSG00000089685,ENSG00000134057,ENSG00000134690,ENSG00000138778,ENSG00000142945,ENSG00000080986,ENSG00000117650,ENSG00000143228,ENSG00000076382
GO:0051726	GO:BP	regulation of cell cycle	912	31	8.09945e-11	ENSG00000178999,ENSG00000089685,ENSG00000134057,ENSG00000162063,ENSG00000094804,ENSG00000184661,ENSG00000134690,ENSG00000170312,ENSG00000138778,ENSG00000178404,ENSG00000123975,ENSG00000126787,ENSG00000007968,ENSG00000124205,ENSG00000111206,ENSG00000075218,ENSG00000138160,ENSG00000142945,ENSG00000148773,ENSG00000109805,ENSG00000080986,ENSG00000117650,ENSG00000143228,ENSG00000137804,ENSG00000085840…
GO:0050000	GO:BP	chromosome localization	100	13	8.09945e-11	ENSG00000178999,ENSG00000089685,ENSG00000134057,ENSG00000134690,ENSG00000138778,ENSG00000126787,ENSG00000079616,ENSG00000142945,ENSG00000237649,ENSG00000080986,ENSG00000117650,ENSG00000143228,ENSG00000076382
GO:0051310	GO:BP	metaphase chromosome alignment	85	12	2.24882e-10	ENSG00000178999,ENSG00000089685,ENSG00000134057,ENSG00000134690,ENSG00000138778,ENSG00000079616,ENSG00000142945,ENSG00000237649,ENSG00000080986,ENSG00000117650,ENSG00000143228,ENSG00000076382
GO:0051301	GO:BP	cell division	547	24	2.73754e-10	ENSG00000178999,ENSG00000089685,ENSG00000134057,ENSG00000162063,ENSG00000094804,ENSG00000184661,ENSG00000134690,ENSG00000170312,ENSG00000115163,ENSG00000138778,ENSG00000136108,ENSG00000123975,ENSG00000138160,ENSG00000142945,ENSG00000090889,ENSG00000237649,ENSG00000109805,ENSG00000080986,ENSG00000117650,ENSG00000143228,ENSG00000137804,ENSG00000076382,ENSG00000131747,ENSG00000175063
GO:0051783	GO:BP	regulation of nuclear division	113	13	3.44094e-10	ENSG00000178999,ENSG00000089685,ENSG00000134057,ENSG00000184661,ENSG00000134690,ENSG00000126787,ENSG00000124205,ENSG00000148773,ENSG00000080986,ENSG00000117650,ENSG00000143228,ENSG00000137804,ENSG00000175063
GO:0000226	GO:BP	microtubule cytoskeleton organization	508	23	4.0665e-10	ENSG00000178999,ENSG00000089685,ENSG00000134057,ENSG00000162063,ENSG00000134690,ENSG00000170312,ENSG00000115163,ENSG00000138778,ENSG00000178404,ENSG00000136108,ENSG00000126787,ENSG00000138160,ENSG00000142945,ENSG00000090889,ENSG00000237649,ENSG00000080986,ENSG00000117650,ENSG00000143228,ENSG00000137804,ENSG00000041880,ENSG00000076382,ENSG00000092850,ENSG00000107949
GO:0030261	GO:BP	chromosome condensation	35	9	4.0665e-10	ENSG00000170312,ENSG00000124610,ENSG00000187837,ENSG00000168298,ENSG00000184357,ENSG00000109805,ENSG00000137804,ENSG00000131747,ENSG00000124575
GO:0051303	GO:BP	establishment of chromosome localization	92	12	4.79296e-10	ENSG00000178999,ENSG00000089685,ENSG00000134057,ENSG00000134690,ENSG00000138778,ENSG00000079616,ENSG00000142945,ENSG00000237649,ENSG00000080986,ENSG00000117650,ENSG00000143228,ENSG00000076382
GO:0007051	GO:BP	spindle organization	178	15	5.50821e-10	ENSG00000178999,ENSG00000089685,ENSG00000134057,ENSG00000134690,ENSG00000138778,ENSG00000126787,ENSG00000138160,ENSG00000090889,ENSG00000237649,ENSG00000080986,ENSG00000117650,ENSG00000143228,ENSG00000041880,ENSG00000076382,ENSG00000107949
GO:0007080	GO:BP	mitotic metaphase chromosome alignment	53	10	6.32316e-10	ENSG00000178999,ENSG00000089685,ENSG00000134057,ENSG00000134690,ENSG00000138778,ENSG00000079616,ENSG00000142945,ENSG00000237649,ENSG00000080986,ENSG00000143228
GO:0007346	GO:BP	regulation of mitotic cell cycle	426	20	5.67573e-09	ENSG00000178999,ENSG00000089685,ENSG00000134057,ENSG00000094804,ENSG00000184661,ENSG00000134690,ENSG00000170312,ENSG00000138778,ENSG00000123975,ENSG00000126787,ENSG00000124205,ENSG00000075218,ENSG00000148773,ENSG00000080986,ENSG00000117650,ENSG00000143228,ENSG00000137804,ENSG00000085840,ENSG00000171848,ENSG00000175063
GO:0007017	GO:BP	microtubule-based process	708	25	7.23497e-09	ENSG00000178999,ENSG00000089685,ENSG00000134057,ENSG00000162063,ENSG00000134690,ENSG00000170312,ENSG00000115163,ENSG00000138778,ENSG00000178404,ENSG00000136108,ENSG00000126787,ENSG00000075218,ENSG00000138160,ENSG00000079616,ENSG00000142945,ENSG00000090889,ENSG00000237649,ENSG00000080986,ENSG00000117650,ENSG00000143228,ENSG00000137804,ENSG00000041880,ENSG00000076382,ENSG00000092850,ENSG00000107949
GO:0051315	GO:BP	attachment of mitotic spindle microtubules to kinetochore	20	7	7.67169e-09	ENSG00000178999,ENSG00000089685,ENSG00000134690,ENSG00000138778,ENSG00000142945,ENSG00000080986,ENSG00000143228
GO:0033045	GO:BP	regulation of sister chromatid segregation	95	11	1.18794e-08	ENSG00000178999,ENSG00000089685,ENSG00000134057,ENSG00000094804,ENSG00000134690,ENSG00000170312,ENSG00000138778,ENSG00000126787,ENSG00000080986,ENSG00000143228,ENSG00000175063
GO:0090068	GO:BP	positive regulation of cell cycle process	203	14	3.53069e-08	ENSG00000178999,ENSG00000089685,ENSG00000134057,ENSG00000094804,ENSG00000134690,ENSG00000170312,ENSG00000126787,ENSG00000124205,ENSG00000109805,ENSG00000080986,ENSG00000137804,ENSG00000171848,ENSG00000076382,ENSG00000175063
GO:0051984	GO:BP	positive regulation of chromosome segregation	25	7	4.20295e-08	ENSG00000178999,ENSG00000089685,ENSG00000134057,ENSG00000094804,ENSG00000134690,ENSG00000170312,ENSG00000109805
GO:0030071	GO:BP	regulation of mitotic metaphase/anaphase transition	83	10	5.21736e-08	ENSG00000178999,ENSG00000089685,ENSG00000134057,ENSG00000094804,ENSG00000134690,ENSG00000138778,ENSG00000126787,ENSG00000080986,ENSG00000143228,ENSG00000175063
GO:1902099	GO:BP	regulation of metaphase/anaphase transition of cell cycle	84	10	5.72151e-08	ENSG00000178999,ENSG00000089685,ENSG00000134057,ENSG00000094804,ENSG00000134690,ENSG00000138778,ENSG00000126787,ENSG00000080986,ENSG00000143228,ENSG00000175063
GO:0044772	GO:BP	mitotic cell cycle phase transition	393	18	6.78567e-08	ENSG00000178999,ENSG00000089685,ENSG00000134057,ENSG00000162063,ENSG00000094804,ENSG00000134690,ENSG00000170312,ENSG00000138778,ENSG00000123975,ENSG00000126787,ENSG00000007968,ENSG00000111206,ENSG00000075218,ENSG00000080986,ENSG00000143228,ENSG00000085840,ENSG00000171848,ENSG00000175063
GO:0007091	GO:BP	metaphase/anaphase transition of mitotic cell cycle	87	10	7.70619e-08	ENSG00000178999,ENSG00000089685,ENSG00000134057,ENSG00000094804,ENSG00000134690,ENSG00000138778,ENSG00000126787,ENSG00000080986,ENSG00000143228,ENSG00000175063
GO:0044784	GO:BP	metaphase/anaphase transition of cell cycle	88	10	8.4177e-08	ENSG00000178999,ENSG00000089685,ENSG00000134057,ENSG00000094804,ENSG00000134690,ENSG00000138778,ENSG00000126787,ENSG00000080986,ENSG00000143228,ENSG00000175063
GO:1905818	GO:BP	regulation of chromosome separation	66	9	1.09456e-07	ENSG00000178999,ENSG00000089685,ENSG00000134057,ENSG00000134690,ENSG00000126787,ENSG00000109805,ENSG00000080986,ENSG00000143228,ENSG00000175063
GO:0051988	GO:BP	regulation of attachment of spindle microtubules to kinetochore	17	6	1.29266e-07	ENSG00000178999,ENSG00000089685,ENSG00000134057,ENSG00000134690,ENSG00000117650,ENSG00000076382
GO:0033044	GO:BP	regulation of chromosome organization	233	14	1.68175e-07	ENSG00000178999,ENSG00000089685,ENSG00000134057,ENSG00000094804,ENSG00000134690,ENSG00000170312,ENSG00000138778,ENSG00000126787,ENSG00000109805,ENSG00000080986,ENSG00000117650,ENSG00000143228,ENSG00000131747,ENSG00000175063
GO:0051304	GO:BP	chromosome separation	72	9	2.25389e-07	ENSG00000178999,ENSG00000089685,ENSG00000134057,ENSG00000134690,ENSG00000126787,ENSG00000109805,ENSG00000080986,ENSG00000143228,ENSG00000175063
GO:0010965	GO:BP	regulation of mitotic sister chromatid separation	53	8	3.62227e-07	ENSG00000178999,ENSG00000089685,ENSG00000134057,ENSG00000134690,ENSG00000126787,ENSG00000080986,ENSG00000143228,ENSG00000175063
GO:0051306	GO:BP	mitotic sister chromatid separation	56	8	5.56958e-07	ENSG00000178999,ENSG00000089685,ENSG00000134057,ENSG00000134690,ENSG00000126787,ENSG00000080986,ENSG00000143228,ENSG00000175063
GO:0045787	GO:BP	positive regulation of cell cycle	266	14	8.38719e-07	ENSG00000178999,ENSG00000089685,ENSG00000134057,ENSG00000094804,ENSG00000134690,ENSG00000170312,ENSG00000126787,ENSG00000124205,ENSG00000109805,ENSG00000080986,ENSG00000137804,ENSG00000171848,ENSG00000076382,ENSG00000175063
GO:0051231	GO:BP	spindle elongation	12	5	1.00892e-06	ENSG00000178999,ENSG00000089685,ENSG00000134690,ENSG00000138160,ENSG00000090889
GO:0051225	GO:BP	spindle assembly	116	10	1.03494e-06	ENSG00000178999,ENSG00000089685,ENSG00000134690,ENSG00000138160,ENSG00000090889,ENSG00000237649,ENSG00000080986,ENSG00000117650,ENSG00000076382,ENSG00000107949
GO:0044770	GO:BP	cell cycle phase transition	478	18	1.10796e-06	ENSG00000178999,ENSG00000089685,ENSG00000134057,ENSG00000162063,ENSG00000094804,ENSG00000134690,ENSG00000170312,ENSG00000138778,ENSG00000123975,ENSG00000126787,ENSG00000007968,ENSG00000111206,ENSG00000075218,ENSG00000080986,ENSG00000143228,ENSG00000085840,ENSG00000171848,ENSG00000175063
GO:1905820	GO:BP	positive regulation of chromosome separation	26	6	1.85184e-06	ENSG00000178999,ENSG00000089685,ENSG00000134690,ENSG00000126787,ENSG00000109805,ENSG00000175063
GO:0140694	GO:BP	non-membrane-bounded organelle assembly	334	15	1.85184e-06	ENSG00000178999,ENSG00000089685,ENSG00000134690,ENSG00000115163,ENSG00000138778,ENSG00000178404,ENSG00000126787,ENSG00000138160,ENSG00000090889,ENSG00000237649,ENSG00000080986,ENSG00000117650,ENSG00000076382,ENSG00000107949,ENSG00000186468
GO:0090307	GO:BP	mitotic spindle assembly	67	8	2.06425e-06	ENSG00000178999,ENSG00000089685,ENSG00000134690,ENSG00000138160,ENSG00000090889,ENSG00000237649,ENSG00000117650,ENSG00000107949
GO:1901990	GO:BP	regulation of mitotic cell cycle phase transition	293	14	2.41182e-06	ENSG00000178999,ENSG00000089685,ENSG00000134057,ENSG00000094804,ENSG00000134690,ENSG00000170312,ENSG00000138778,ENSG00000126787,ENSG00000075218,ENSG00000080986,ENSG00000143228,ENSG00000085840,ENSG00000171848,ENSG00000175063
GO:0051640	GO:BP	organelle localization	506	18	2.41182e-06	ENSG00000178999,ENSG00000180535,ENSG00000089685,ENSG00000134057,ENSG00000134690,ENSG00000115163,ENSG00000138778,ENSG00000126787,ENSG00000079616,ENSG00000142945,ENSG00000237649,ENSG00000080986,ENSG00000117650,ENSG00000143228,ENSG00000137804,ENSG00000115884,ENSG00000076382,ENSG00000107949
GO:0007093	GO:BP	mitotic cell cycle checkpoint signaling	129	10	2.50731e-06	ENSG00000178999,ENSG00000089685,ENSG00000134057,ENSG00000094804,ENSG00000134690,ENSG00000170312,ENSG00000075218,ENSG00000080986,ENSG00000143228,ENSG00000085840
GO:0051656	GO:BP	establishment of organelle localization	397	16	2.5591e-06	ENSG00000178999,ENSG00000089685,ENSG00000134057,ENSG00000134690,ENSG00000115163,ENSG00000138778,ENSG00000079616,ENSG00000142945,ENSG00000237649,ENSG00000080986,ENSG00000117650,ENSG00000143228,ENSG00000137804,ENSG00000115884,ENSG00000076382,ENSG00000107949
GO:0033047	GO:BP	regulation of mitotic sister chromatid segregation	48	7	3.32227e-06	ENSG00000178999,ENSG00000089685,ENSG00000134057,ENSG00000134690,ENSG00000170312,ENSG00000080986,ENSG00000143228
GO:0033043	GO:BP	regulation of organelle organization	990	25	3.53134e-06	ENSG00000178999,ENSG00000089685,ENSG00000134057,ENSG00000162063,ENSG00000094804,ENSG00000184661,ENSG00000134690,ENSG00000170312,ENSG00000138778,ENSG00000178404,ENSG00000136108,ENSG00000126787,ENSG00000124205,ENSG00000148773,ENSG00000109805,ENSG00000080986,ENSG00000117650,ENSG00000143228,ENSG00000137804,ENSG00000041880,ENSG00000163220,ENSG00000115884,ENSG00000076382,ENSG00000131747,ENSG00000175063
GO:1901970	GO:BP	positive regulation of mitotic sister chromatid separation	16	5	4.11596e-06	ENSG00000178999,ENSG00000089685,ENSG00000134690,ENSG00000126787,ENSG00000175063
GO:1903504	GO:BP	regulation of mitotic spindle checkpoint	16	5	4.11596e-06	ENSG00000178999,ENSG00000089685,ENSG00000134057,ENSG00000134690,ENSG00000080986
GO:0090231	GO:BP	regulation of spindle checkpoint	16	5	4.11596e-06	ENSG00000178999,ENSG00000089685,ENSG00000134057,ENSG00000134690,ENSG00000080986
GO:0090266	GO:BP	regulation of mitotic cell cycle spindle assembly checkpoint	16	5	4.11596e-06	ENSG00000178999,ENSG00000089685,ENSG00000134057,ENSG00000134690,ENSG00000080986
GO:0051256	GO:BP	mitotic spindle midzone assembly	9	4	1.63565e-05	ENSG00000178999,ENSG00000089685,ENSG00000134690,ENSG00000090889
GO:1901991	GO:BP	negative regulation of mitotic cell cycle phase transition	160	10	1.63677e-05	ENSG00000178999,ENSG00000089685,ENSG00000134057,ENSG00000094804,ENSG00000134690,ENSG00000170312,ENSG00000075218,ENSG00000080986,ENSG00000143228,ENSG00000085840
GO:0051383	GO:BP	kinetochore organization	21	5	1.77382e-05	ENSG00000115163,ENSG00000138778,ENSG00000126787,ENSG00000080986,ENSG00000143228
GO:0007094	GO:BP	mitotic spindle assembly checkpoint signaling	40	6	2.09442e-05	ENSG00000178999,ENSG00000089685,ENSG00000134057,ENSG00000134690,ENSG00000080986,ENSG00000143228
GO:0071173	GO:BP	spindle assembly checkpoint signaling	40	6	2.09442e-05	ENSG00000178999,ENSG00000089685,ENSG00000134057,ENSG00000134690,ENSG00000080986,ENSG00000143228
GO:0071174	GO:BP	mitotic spindle checkpoint signaling	40	6	2.09442e-05	ENSG00000178999,ENSG00000089685,ENSG00000134057,ENSG00000134690,ENSG00000080986,ENSG00000143228
GO:0006996	GO:BP	organelle organization	2839	44	2.10629e-05	ENSG00000178999,ENSG00000180535,ENSG00000089685,ENSG00000134057,ENSG00000162063,ENSG00000094804,ENSG00000184661,ENSG00000134690,ENSG00000170312,ENSG00000115163,ENSG00000138778,ENSG00000178404,ENSG00000136108,ENSG00000123975,ENSG00000126787,ENSG00000124205,ENSG00000124610,ENSG00000187837,ENSG00000168298,ENSG00000184357,ENSG00000166598,ENSG00000138160,ENSG00000079616,ENSG00000142945,ENSG00000090889…
GO:0031577	GO:BP	spindle checkpoint signaling	41	6	2.3387e-05	ENSG00000178999,ENSG00000089685,ENSG00000134057,ENSG00000134690,ENSG00000080986,ENSG00000143228
GO:0010948	GO:BP	negative regulation of cell cycle process	258	12	2.3387e-05	ENSG00000178999,ENSG00000089685,ENSG00000134057,ENSG00000162063,ENSG00000094804,ENSG00000134690,ENSG00000170312,ENSG00000075218,ENSG00000080986,ENSG00000117650,ENSG00000143228,ENSG00000085840
GO:0051987	GO:BP	positive regulation of attachment of spindle microtubules to kinetochore	10	4	2.3387e-05	ENSG00000178999,ENSG00000089685,ENSG00000134057,ENSG00000134690
GO:0000022	GO:BP	mitotic spindle elongation	10	4	2.3387e-05	ENSG00000178999,ENSG00000089685,ENSG00000134690,ENSG00000090889
GO:0045841	GO:BP	negative regulation of mitotic metaphase/anaphase transition	42	6	2.46452e-05	ENSG00000178999,ENSG00000089685,ENSG00000134057,ENSG00000134690,ENSG00000080986,ENSG00000143228
GO:0033046	GO:BP	negative regulation of sister chromatid segregation	42	6	2.46452e-05	ENSG00000178999,ENSG00000089685,ENSG00000134057,ENSG00000134690,ENSG00000080986,ENSG00000143228
GO:0033048	GO:BP	negative regulation of mitotic sister chromatid segregation	42	6	2.46452e-05	ENSG00000178999,ENSG00000089685,ENSG00000134057,ENSG00000134690,ENSG00000080986,ENSG00000143228
GO:2000816	GO:BP	negative regulation of mitotic sister chromatid separation	42	6	2.46452e-05	ENSG00000178999,ENSG00000089685,ENSG00000134057,ENSG00000134690,ENSG00000080986,ENSG00000143228
GO:0007010	GO:BP	cytoskeleton organization	1112	25	2.46452e-05	ENSG00000178999,ENSG00000089685,ENSG00000134057,ENSG00000162063,ENSG00000134690,ENSG00000170312,ENSG00000115163,ENSG00000138778,ENSG00000178404,ENSG00000136108,ENSG00000126787,ENSG00000166598,ENSG00000138160,ENSG00000142945,ENSG00000090889,ENSG00000237649,ENSG00000080986,ENSG00000117650,ENSG00000143228,ENSG00000137804,ENSG00000041880,ENSG00000163220,ENSG00000076382,ENSG00000092850,ENSG00000107949
GO:0051985	GO:BP	negative regulation of chromosome segregation	43	6	2.70754e-05	ENSG00000178999,ENSG00000089685,ENSG00000134057,ENSG00000134690,ENSG00000080986,ENSG00000143228
GO:0045910	GO:BP	negative regulation of DNA recombination	43	6	2.70754e-05	ENSG00000124610,ENSG00000187837,ENSG00000168298,ENSG00000184357,ENSG00000041880,ENSG00000124575
GO:1905819	GO:BP	negative regulation of chromosome separation	43	6	2.70754e-05	ENSG00000178999,ENSG00000089685,ENSG00000134057,ENSG00000134690,ENSG00000080986,ENSG00000143228
GO:1902100	GO:BP	negative regulation of metaphase/anaphase transition of cell cycle	43	6	2.70754e-05	ENSG00000178999,ENSG00000089685,ENSG00000134057,ENSG00000134690,ENSG00000080986,ENSG00000143228
GO:1901987	GO:BP	regulation of cell cycle phase transition	373	14	2.98321e-05	ENSG00000178999,ENSG00000089685,ENSG00000134057,ENSG00000094804,ENSG00000134690,ENSG00000170312,ENSG00000138778,ENSG00000126787,ENSG00000075218,ENSG00000080986,ENSG00000143228,ENSG00000085840,ENSG00000171848,ENSG00000175063
GO:0090267	GO:BP	positive regulation of mitotic cell cycle spindle assembly checkpoint	11	4	3.10107e-05	ENSG00000178999,ENSG00000089685,ENSG00000134690,ENSG00000080986
GO:0090232	GO:BP	positive regulation of spindle checkpoint	11	4	3.10107e-05	ENSG00000178999,ENSG00000089685,ENSG00000134690,ENSG00000080986
GO:0000075	GO:BP	cell cycle checkpoint signaling	177	10	3.10107e-05	ENSG00000178999,ENSG00000089685,ENSG00000134057,ENSG00000094804,ENSG00000134690,ENSG00000170312,ENSG00000075218,ENSG00000080986,ENSG00000143228,ENSG00000085840
GO:0051255	GO:BP	spindle midzone assembly	12	4	4.51895e-05	ENSG00000178999,ENSG00000089685,ENSG00000134690,ENSG00000090889
GO:0090235	GO:BP	regulation of metaphase plate congression	12	4	4.51895e-05	ENSG00000178999,ENSG00000089685,ENSG00000134690,ENSG00000076382
GO:0045839	GO:BP	negative regulation of mitotic nuclear division	48	6	4.86742e-05	ENSG00000178999,ENSG00000089685,ENSG00000134057,ENSG00000134690,ENSG00000080986,ENSG00000143228
GO:0051784	GO:BP	negative regulation of nuclear division	50	6	6.1558e-05	ENSG00000178999,ENSG00000089685,ENSG00000134057,ENSG00000134690,ENSG00000080986,ENSG00000143228
GO:0000281	GO:BP	mitotic cytokinesis	79	7	6.74117e-05	ENSG00000178999,ENSG00000089685,ENSG00000134690,ENSG00000115163,ENSG00000136108,ENSG00000090889,ENSG00000137804
GO:0006259	GO:BP	DNA metabolic process	887	21	8.57592e-05	ENSG00000178999,ENSG00000094804,ENSG00000170312,ENSG00000189057,ENSG00000111206,ENSG00000124610,ENSG00000187837,ENSG00000168298,ENSG00000184357,ENSG00000172183,ENSG00000079616,ENSG00000117650,ENSG00000135318,ENSG00000085840,ENSG00000041880,ENSG00000171848,ENSG00000167900,ENSG00000131747,ENSG00000276043,ENSG00000107949,ENSG00000124575
GO:0045930	GO:BP	negative regulation of mitotic cell cycle	200	10	8.62684e-05	ENSG00000178999,ENSG00000089685,ENSG00000134057,ENSG00000094804,ENSG00000134690,ENSG00000170312,ENSG00000075218,ENSG00000080986,ENSG00000143228,ENSG00000085840
GO:2001251	GO:BP	negative regulation of chromosome organization	87	7	0.000125101	ENSG00000178999,ENSG00000089685,ENSG00000134057,ENSG00000134690,ENSG00000080986,ENSG00000143228,ENSG00000131747
GO:0065004	GO:BP	protein-DNA complex assembly	165	9	0.000132949	ENSG00000115163,ENSG00000138778,ENSG00000126787,ENSG00000124610,ENSG00000187837,ENSG00000168298,ENSG00000184357,ENSG00000124575,ENSG00000287080
GO:1901978	GO:BP	positive regulation of cell cycle checkpoint	17	4	0.000193339	ENSG00000178999,ENSG00000089685,ENSG00000134690,ENSG00000080986
GO:0045786	GO:BP	negative regulation of cell cycle	327	12	0.000203888	ENSG00000178999,ENSG00000089685,ENSG00000134057,ENSG00000162063,ENSG00000094804,ENSG00000134690,ENSG00000170312,ENSG00000075218,ENSG00000080986,ENSG00000117650,ENSG00000143228,ENSG00000085840
GO:1903490	GO:BP	positive regulation of mitotic cytokinesis	6	3	0.000225497	ENSG00000178999,ENSG00000089685,ENSG00000134690
GO:1901988	GO:BP	negative regulation of cell cycle phase transition	228	10	0.000258766	ENSG00000178999,ENSG00000089685,ENSG00000134057,ENSG00000094804,ENSG00000134690,ENSG00000170312,ENSG00000075218,ENSG00000080986,ENSG00000143228,ENSG00000085840
GO:0006334	GO:BP	nucleosome assembly	65	6	0.00026232	ENSG00000124610,ENSG00000187837,ENSG00000168298,ENSG00000184357,ENSG00000124575,ENSG00000287080
GO:0061640	GO:BP	cytoskeleton-dependent cytokinesis	102	7	0.000334864	ENSG00000178999,ENSG00000089685,ENSG00000134690,ENSG00000115163,ENSG00000136108,ENSG00000090889,ENSG00000137804
GO:1902425	GO:BP	positive regulation of attachment of mitotic spindle microtubules to kinetochore	7	3	0.000369765	ENSG00000178999,ENSG00000089685,ENSG00000134690
GO:1902412	GO:BP	regulation of mitotic cytokinesis	7	3	0.000369765	ENSG00000178999,ENSG00000089685,ENSG00000134690
GO:1902423	GO:BP	regulation of attachment of mitotic spindle microtubules to kinetochore	7	3	0.000369765	ENSG00000178999,ENSG00000089685,ENSG00000134690
GO:1901976	GO:BP	regulation of cell cycle checkpoint	43	5	0.000454042	ENSG00000178999,ENSG00000089685,ENSG00000134057,ENSG00000134690,ENSG00000080986
GO:1901992	GO:BP	positive regulation of mitotic cell cycle phase transition	76	6	0.000611713	ENSG00000134057,ENSG00000094804,ENSG00000170312,ENSG00000126787,ENSG00000171848,ENSG00000175063
GO:0051293	GO:BP	establishment of spindle localization	46	5	0.000617189	ENSG00000115163,ENSG00000080986,ENSG00000137804,ENSG00000076382,ENSG00000107949
GO:0071459	GO:BP	protein localization to chromosome, centromeric region	23	4	0.000617189	ENSG00000178999,ENSG00000170312,ENSG00000115163,ENSG00000278463
GO:0000910	GO:BP	cytokinesis	156	8	0.0006234	ENSG00000178999,ENSG00000089685,ENSG00000094804,ENSG00000134690,ENSG00000115163,ENSG00000136108,ENSG00000090889,ENSG00000137804
GO:0051653	GO:BP	spindle localization	50	5	0.000914043	ENSG00000115163,ENSG00000080986,ENSG00000137804,ENSG00000076382,ENSG00000107949
GO:0071840	GO:BP	cellular component organization or biogenesis	5090	59	0.000957529	ENSG00000204305,ENSG00000178999,ENSG00000180535,ENSG00000089685,ENSG00000134057,ENSG00000162063,ENSG00000094804,ENSG00000184661,ENSG00000134690,ENSG00000170312,ENSG00000115163,ENSG00000138778,ENSG00000178404,ENSG00000136108,ENSG00000123975,ENSG00000065618,ENSG00000188153,ENSG00000126787,ENSG00000124205,ENSG00000111206,ENSG00000124610,ENSG00000187837,ENSG00000168298,ENSG00000184357,ENSG00000166598…
GO:0034728	GO:BP	nucleosome organization	83	6	0.000957529	ENSG00000124610,ENSG00000187837,ENSG00000168298,ENSG00000184357,ENSG00000124575,ENSG00000287080
GO:0051053	GO:BP	negative regulation of DNA metabolic process	122	7	0.000957529	ENSG00000094804,ENSG00000124610,ENSG00000187837,ENSG00000168298,ENSG00000184357,ENSG00000041880,ENSG00000124575
GO:0099607	GO:BP	lateral attachment of mitotic spindle microtubules to kinetochore	2	2	0.00127868	ENSG00000178999,ENSG00000138778
GO:1903487	GO:BP	regulation of lactation	2	2	0.00127868	ENSG00000100219,ENSG00000172179
GO:1903489	GO:BP	positive regulation of lactation	2	2	0.00127868	ENSG00000100219,ENSG00000172179
GO:0016043	GO:BP	cellular component organization	4893	57	0.00131745	ENSG00000204305,ENSG00000178999,ENSG00000180535,ENSG00000089685,ENSG00000134057,ENSG00000162063,ENSG00000094804,ENSG00000184661,ENSG00000134690,ENSG00000170312,ENSG00000115163,ENSG00000138778,ENSG00000178404,ENSG00000136108,ENSG00000123975,ENSG00000065618,ENSG00000188153,ENSG00000126787,ENSG00000124205,ENSG00000111206,ENSG00000124610,ENSG00000187837,ENSG00000168298,ENSG00000184357,ENSG00000166598…
GO:0070925	GO:BP	organelle assembly	772	17	0.00167955	ENSG00000178999,ENSG00000089685,ENSG00000134690,ENSG00000115163,ENSG00000138778,ENSG00000178404,ENSG00000126787,ENSG00000138160,ENSG00000090889,ENSG00000237649,ENSG00000080986,ENSG00000117650,ENSG00000115884,ENSG00000076382,ENSG00000092850,ENSG00000107949,ENSG00000186468
GO:1901989	GO:BP	positive regulation of cell cycle phase transition	94	6	0.00181479	ENSG00000134057,ENSG00000094804,ENSG00000170312,ENSG00000126787,ENSG00000171848,ENSG00000175063
GO:0044839	GO:BP	cell cycle G2/M phase transition	137	7	0.00188443	ENSG00000178999,ENSG00000134057,ENSG00000094804,ENSG00000170312,ENSG00000111206,ENSG00000080986,ENSG00000085840
GO:0051128	GO:BP	regulation of cellular component organization	1939	30	0.00192783	ENSG00000178999,ENSG00000089685,ENSG00000134057,ENSG00000162063,ENSG00000094804,ENSG00000184661,ENSG00000134690,ENSG00000170312,ENSG00000138778,ENSG00000178404,ENSG00000136108,ENSG00000126787,ENSG00000124205,ENSG00000111206,ENSG00000124610,ENSG00000148773,ENSG00000109805,ENSG00000080986,ENSG00000117650,ENSG00000143228,ENSG00000137804,ENSG00000041880,ENSG00000185008,ENSG00000163220,ENSG00000115884…
GO:0032467	GO:BP	positive regulation of cytokinesis	33	4	0.00237897	ENSG00000178999,ENSG00000089685,ENSG00000094804,ENSG00000134690
GO:0034502	GO:BP	protein localization to chromosome	100	6	0.00247663	ENSG00000178999,ENSG00000170312,ENSG00000115163,ENSG00000184357,ENSG00000041880,ENSG00000278463
GO:0045840	GO:BP	positive regulation of mitotic nuclear division	34	4	0.00263702	ENSG00000126787,ENSG00000124205,ENSG00000137804,ENSG00000175063
GO:0040001	GO:BP	establishment of mitotic spindle localization	35	4	0.00291273	ENSG00000115163,ENSG00000080986,ENSG00000137804,ENSG00000107949
GO:0051294	GO:BP	establishment of spindle orientation	35	4	0.00291273	ENSG00000115163,ENSG00000080986,ENSG00000076382,ENSG00000107949
GO:0045931	GO:BP	positive regulation of mitotic cell cycle	105	6	0.00313945	ENSG00000134057,ENSG00000094804,ENSG00000170312,ENSG00000126787,ENSG00000171848,ENSG00000175063
GO:0061644	GO:BP	protein localization to CENP-A containing chromatin	3	2	0.00345886	ENSG00000115163,ENSG00000278463
GO:0000018	GO:BP	regulation of DNA recombination	116	6	0.00532313	ENSG00000124610,ENSG00000187837,ENSG00000168298,ENSG00000184357,ENSG00000041880,ENSG00000124575
GO:0051382	GO:BP	kinetochore assembly	17	3	0.00543292	ENSG00000115163,ENSG00000138778,ENSG00000126787
GO:0051785	GO:BP	positive regulation of nuclear division	43	4	0.00629805	ENSG00000126787,ENSG00000124205,ENSG00000137804,ENSG00000175063
GO:0098532	GO:BP	histone H3-K27 trimethylation	4	2	0.00657462	ENSG00000187837,ENSG00000168298
GO:1905448	GO:BP	positive regulation of mitochondrial ATP synthesis coupled electron transport	4	2	0.00657462	ENSG00000134057,ENSG00000170312
GO:0007079	GO:BP	mitotic chromosome movement towards spindle pole	4	2	0.00657462	ENSG00000138778,ENSG00000126787
GO:0000086	GO:BP	G2/M transition of mitotic cell cycle	122	6	0.00667653	ENSG00000178999,ENSG00000134057,ENSG00000094804,ENSG00000170312,ENSG00000111206,ENSG00000085840
GO:0034976	GO:BP	response to endoplasmic reticulum stress	229	8	0.00720764	ENSG00000180535,ENSG00000128965,ENSG00000099958,ENSG00000166598,ENSG00000145050,ENSG00000128228,ENSG00000113811,ENSG00000100219
GO:0007098	GO:BP	centrosome cycle	125	6	0.00749415	ENSG00000162063,ENSG00000170312,ENSG00000178404,ENSG00000138160,ENSG00000080986,ENSG00000117650
GO:0022607	GO:BP	cellular component assembly	2328	32	0.00853574	ENSG00000178999,ENSG00000089685,ENSG00000134690,ENSG00000170312,ENSG00000115163,ENSG00000138778,ENSG00000178404,ENSG00000065618,ENSG00000126787,ENSG00000124610,ENSG00000187837,ENSG00000168298,ENSG00000184357,ENSG00000166598,ENSG00000138160,ENSG00000090889,ENSG00000237649,ENSG00000170476,ENSG00000080986,ENSG00000117650,ENSG00000185008,ENSG00000171848,ENSG00000196218,ENSG00000115884,ENSG00000076382…
GO:0010639	GO:BP	negative regulation of organelle organization	304	9	0.0102055	ENSG00000178999,ENSG00000089685,ENSG00000134057,ENSG00000162063,ENSG00000134690,ENSG00000136108,ENSG00000080986,ENSG00000143228,ENSG00000131747
GO:0062033	GO:BP	positive regulation of mitotic sister chromatid segregation	5	2	0.0103612	ENSG00000178999,ENSG00000170312
GO:0070734	GO:BP	histone H3-K27 methylation	5	2	0.0103612	ENSG00000187837,ENSG00000168298
GO:0010389	GO:BP	regulation of G2/M transition of mitotic cell cycle	89	5	0.0109394	ENSG00000178999,ENSG00000134057,ENSG00000094804,ENSG00000170312,ENSG00000085840
GO:0031023	GO:BP	microtubule organizing center organization	137	6	0.0115987	ENSG00000162063,ENSG00000170312,ENSG00000178404,ENSG00000138160,ENSG00000080986,ENSG00000117650
GO:0044085	GO:BP	cellular component biogenesis	2585	34	0.0115987	ENSG00000178999,ENSG00000089685,ENSG00000134690,ENSG00000170312,ENSG00000115163,ENSG00000138778,ENSG00000178404,ENSG00000065618,ENSG00000126787,ENSG00000124610,ENSG00000187837,ENSG00000168298,ENSG00000184357,ENSG00000166598,ENSG00000172183,ENSG00000138160,ENSG00000090889,ENSG00000237649,ENSG00000170476,ENSG00000080986,ENSG00000117650,ENSG00000185008,ENSG00000171848,ENSG00000196218,ENSG00000115884…
GO:0035966	GO:BP	response to topologically incorrect protein	143	6	0.0144225	ENSG00000180535,ENSG00000128965,ENSG00000099958,ENSG00000145050,ENSG00000128228,ENSG00000100219
GO:1905446	GO:BP	regulation of mitochondrial ATP synthesis coupled electron transport	6	2	0.0148322	ENSG00000134057,ENSG00000170312
GO:0080182	GO:BP	histone H3-K4 trimethylation	6	2	0.0148322	ENSG00000187837,ENSG00000168298
GO:0071824	GO:BP	protein-DNA complex organization	696	14	0.015066	ENSG00000178999,ENSG00000170312,ENSG00000115163,ENSG00000138778,ENSG00000126787,ENSG00000124610,ENSG00000187837,ENSG00000168298,ENSG00000184357,ENSG00000148773,ENSG00000117115,ENSG00000276043,ENSG00000124575,ENSG00000287080
GO:0050794	GO:BP	regulation of cellular process	7485	73	0.0152273	ENSG00000204305,ENSG00000198826,ENSG00000178999,ENSG00000180535,ENSG00000089685,ENSG00000134057,ENSG00000162063,ENSG00000094804,ENSG00000184661,ENSG00000134690,ENSG00000170312,ENSG00000138778,ENSG00000178404,ENSG00000128965,ENSG00000136108,ENSG00000123975,ENSG00000188153,ENSG00000165507,ENSG00000099958,ENSG00000126787,ENSG00000007968,ENSG00000124205,ENSG00000111206,ENSG00000188394,ENSG00000149403…
GO:0034508	GO:BP	centromere complex assembly	25	3	0.0152273	ENSG00000115163,ENSG00000138778,ENSG00000126787
GO:0051052	GO:BP	regulation of DNA metabolic process	467	11	0.0155852	ENSG00000178999,ENSG00000094804,ENSG00000170312,ENSG00000111206,ENSG00000124610,ENSG00000187837,ENSG00000168298,ENSG00000184357,ENSG00000117650,ENSG00000041880,ENSG00000124575
GO:0010972	GO:BP	negative regulation of G2/M transition of mitotic cell cycle	58	4	0.0170802	ENSG00000178999,ENSG00000094804,ENSG00000170312,ENSG00000085840
GO:1902749	GO:BP	regulation of cell cycle G2/M phase transition	100	5	0.0172263	ENSG00000178999,ENSG00000134057,ENSG00000094804,ENSG00000170312,ENSG00000085840
GO:1902750	GO:BP	negative regulation of cell cycle G2/M phase transition	60	4	0.0191493	ENSG00000178999,ENSG00000094804,ENSG00000170312,ENSG00000085840
GO:0051305	GO:BP	chromosome movement towards spindle pole	7	2	0.019515	ENSG00000138778,ENSG00000126787
GO:0050789	GO:BP	regulation of biological process	7827	75	0.019515	ENSG00000204305,ENSG00000198826,ENSG00000178999,ENSG00000180535,ENSG00000089685,ENSG00000134057,ENSG00000162063,ENSG00000094804,ENSG00000184661,ENSG00000134690,ENSG00000170312,ENSG00000138778,ENSG00000178404,ENSG00000128965,ENSG00000136108,ENSG00000123975,ENSG00000188153,ENSG00000165507,ENSG00000099958,ENSG00000126787,ENSG00000007968,ENSG00000124205,ENSG00000111206,ENSG00000188394,ENSG00000149403…
GO:0007018	GO:BP	microtubule-based movement	274	8	0.0201628	ENSG00000138778,ENSG00000126787,ENSG00000138160,ENSG00000079616,ENSG00000142945,ENSG00000090889,ENSG00000237649,ENSG00000092850
GO:0000132	GO:BP	establishment of mitotic spindle orientation	30	3	0.0248145	ENSG00000115163,ENSG00000080986,ENSG00000107949
GO:0046602	GO:BP	regulation of mitotic centrosome separation	8	2	0.0251816	ENSG00000138160,ENSG00000117650
GO:0051238	GO:BP	sequestering of metal ion	8	2	0.0251816	ENSG00000087086,ENSG00000163220
GO:0140013	GO:BP	meiotic nuclear division	113	5	0.0282087	ENSG00000089685,ENSG00000123975,ENSG00000080986,ENSG00000143228,ENSG00000131747
GO:0051781	GO:BP	positive regulation of cell division	68	4	0.0290038	ENSG00000178999,ENSG00000089685,ENSG00000094804,ENSG00000134690
GO:0010638	GO:BP	positive regulation of organelle organization	434	10	0.0290571	ENSG00000178999,ENSG00000170312,ENSG00000126787,ENSG00000124205,ENSG00000109805,ENSG00000117650,ENSG00000137804,ENSG00000115884,ENSG00000076382,ENSG00000175063
GO:0006338	GO:BP	chromatin remodeling	510	11	0.0290571	ENSG00000178999,ENSG00000170312,ENSG00000115163,ENSG00000124610,ENSG00000187837,ENSG00000168298,ENSG00000184357,ENSG00000117115,ENSG00000276043,ENSG00000124575,ENSG00000287080
GO:0033314	GO:BP	mitotic DNA replication checkpoint signaling	9	2	0.0312372	ENSG00000094804,ENSG00000085840
GO:0032465	GO:BP	regulation of cytokinesis	72	4	0.0349262	ENSG00000178999,ENSG00000089685,ENSG00000094804,ENSG00000134690
GO:0051321	GO:BP	meiotic cell cycle	177	6	0.0372725	ENSG00000089685,ENSG00000123975,ENSG00000080986,ENSG00000117650,ENSG00000143228,ENSG00000131747
GO:0006986	GO:BP	response to unfolded protein	122	5	0.0378069	ENSG00000180535,ENSG00000128965,ENSG00000099958,ENSG00000145050,ENSG00000100219
GO:0032755	GO:BP	positive regulation of interleukin-6 production	74	4	0.037921	ENSG00000204305,ENSG00000110777,ENSG00000113811,ENSG00000100219
GO:0007127	GO:BP	meiosis I	75	4	0.0395887	ENSG00000089685,ENSG00000123975,ENSG00000080986,ENSG00000131747
GO:0048878	GO:BP	chemical homeostasis	699	13	0.0403082	ENSG00000204305,ENSG00000180535,ENSG00000089685,ENSG00000124205,ENSG00000087086,ENSG00000188394,ENSG00000166598,ENSG00000135318,ENSG00000101188,ENSG00000196218,ENSG00000163220,ENSG00000113811,ENSG00000100219
GO:0006325	GO:BP	chromatin organization	617	12	0.040793	ENSG00000178999,ENSG00000170312,ENSG00000115163,ENSG00000124610,ENSG00000187837,ENSG00000168298,ENSG00000184357,ENSG00000148773,ENSG00000117115,ENSG00000276043,ENSG00000124575,ENSG00000287080
GO:1903046	GO:BP	meiotic cell cycle process	125	5	0.040793	ENSG00000089685,ENSG00000123975,ENSG00000080986,ENSG00000143228,ENSG00000131747
GO:0061982	GO:BP	meiosis I cell cycle process	77	4	0.0425621	ENSG00000089685,ENSG00000123975,ENSG00000080986,ENSG00000131747
GO:0000079	GO:BP	regulation of cyclin-dependent protein serine/threonine kinase activity	78	4	0.0442919	ENSG00000134057,ENSG00000162063,ENSG00000094804,ENSG00000107949
GO:0071639	GO:BP	positive regulation of monocyte chemotactic protein-1 production	11	2	0.0442919	ENSG00000204305,ENSG00000113811
GO:0048519	GO:BP	negative regulation of biological process	3981	44	0.0468557	ENSG00000204305,ENSG00000178999,ENSG00000180535,ENSG00000089685,ENSG00000134057,ENSG00000162063,ENSG00000094804,ENSG00000134690,ENSG00000170312,ENSG00000128965,ENSG00000136108,ENSG00000099958,ENSG00000007968,ENSG00000111206,ENSG00000188394,ENSG00000075218,ENSG00000124610,ENSG00000187837,ENSG00000168298,ENSG00000184357,ENSG00000166598,ENSG00000131203,ENSG00000143195,ENSG00000172183,ENSG00000080986…
GO:1904029	GO:BP	regulation of cyclin-dependent protein kinase activity	80	4	0.0475097	ENSG00000134057,ENSG00000162063,ENSG00000094804,ENSG00000107949
GO:0044774	GO:BP	mitotic DNA integrity checkpoint signaling	80	4	0.0475097	ENSG00000094804,ENSG00000170312,ENSG00000075218,ENSG00000085840
GO:0000786	GO:CC	nucleosome	68	12	3.60013e-11	ENSG00000115163,ENSG00000124610,ENSG00000187837,ENSG00000168298,ENSG00000184357,ENSG00000275221,ENSG00000278463,ENSG00000234289,ENSG00000124575,ENSG00000274997,ENSG00000288825,ENSG00000287080
GO:0005694	GO:CC	chromosome	1395	38	1.02465e-10	ENSG00000178999,ENSG00000180535,ENSG00000089685,ENSG00000134057,ENSG00000184661,ENSG00000134690,ENSG00000170312,ENSG00000115163,ENSG00000138778,ENSG00000007968,ENSG00000189057,ENSG00000111206,ENSG00000124610,ENSG00000187837,ENSG00000168298,ENSG00000184357,ENSG00000079616,ENSG00000142945,ENSG00000090889,ENSG00000148773,ENSG00000109805,ENSG00000080986,ENSG00000117650,ENSG00000143228,ENSG00000137804…
GO:0005819	GO:CC	spindle	375	19	5.93698e-09	ENSG00000178999,ENSG00000089685,ENSG00000134057,ENSG00000094804,ENSG00000134690,ENSG00000170312,ENSG00000138778,ENSG00000136108,ENSG00000126787,ENSG00000138160,ENSG00000079616,ENSG00000142945,ENSG00000090889,ENSG00000237649,ENSG00000117650,ENSG00000137804,ENSG00000171241,ENSG00000076382,ENSG00000107949
GO:0000775	GO:CC	chromosome, centromeric region	218	15	8.41331e-09	ENSG00000178999,ENSG00000089685,ENSG00000134057,ENSG00000134690,ENSG00000115163,ENSG00000138778,ENSG00000079616,ENSG00000142945,ENSG00000109805,ENSG00000080986,ENSG00000117650,ENSG00000143228,ENSG00000076382,ENSG00000131747,ENSG00000278463
GO:0098687	GO:CC	chromosomal region	345	17	6.33665e-08	ENSG00000178999,ENSG00000089685,ENSG00000134057,ENSG00000134690,ENSG00000170312,ENSG00000115163,ENSG00000138778,ENSG00000079616,ENSG00000142945,ENSG00000109805,ENSG00000080986,ENSG00000117650,ENSG00000143228,ENSG00000085840,ENSG00000076382,ENSG00000131747,ENSG00000278463
GO:0000793	GO:CC	condensed chromosome	231	14	1.30289e-07	ENSG00000178999,ENSG00000089685,ENSG00000134057,ENSG00000115163,ENSG00000138778,ENSG00000079616,ENSG00000142945,ENSG00000148773,ENSG00000109805,ENSG00000080986,ENSG00000117650,ENSG00000143228,ENSG00000076382,ENSG00000131747
GO:0072686	GO:CC	mitotic spindle	163	12	1.6468e-07	ENSG00000178999,ENSG00000094804,ENSG00000170312,ENSG00000138778,ENSG00000136108,ENSG00000126787,ENSG00000138160,ENSG00000079616,ENSG00000237649,ENSG00000137804,ENSG00000076382,ENSG00000107949
GO:0000779	GO:CC	condensed chromosome, centromeric region	162	12	1.6468e-07	ENSG00000178999,ENSG00000089685,ENSG00000134057,ENSG00000115163,ENSG00000138778,ENSG00000079616,ENSG00000142945,ENSG00000109805,ENSG00000080986,ENSG00000117650,ENSG00000143228,ENSG00000076382
GO:0043232	GO:CC	intracellular non-membrane-bounded organelle	3919	58	1.75114e-07	ENSG00000204305,ENSG00000106013,ENSG00000178999,ENSG00000180535,ENSG00000089685,ENSG00000134057,ENSG00000162063,ENSG00000094804,ENSG00000184661,ENSG00000134690,ENSG00000170312,ENSG00000115163,ENSG00000138778,ENSG00000178404,ENSG00000136108,ENSG00000126787,ENSG00000007968,ENSG00000189057,ENSG00000111206,ENSG00000075218,ENSG00000124610,ENSG00000187837,ENSG00000168298,ENSG00000184357,ENSG00000131203…
GO:0043228	GO:CC	non-membrane-bounded organelle	3920	58	1.75114e-07	ENSG00000204305,ENSG00000106013,ENSG00000178999,ENSG00000180535,ENSG00000089685,ENSG00000134057,ENSG00000162063,ENSG00000094804,ENSG00000184661,ENSG00000134690,ENSG00000170312,ENSG00000115163,ENSG00000138778,ENSG00000178404,ENSG00000136108,ENSG00000126787,ENSG00000007968,ENSG00000189057,ENSG00000111206,ENSG00000075218,ENSG00000124610,ENSG00000187837,ENSG00000168298,ENSG00000184357,ENSG00000131203…
GO:0015630	GO:CC	microtubule cytoskeleton	1111	28	3.13298e-07	ENSG00000106013,ENSG00000178999,ENSG00000089685,ENSG00000134057,ENSG00000162063,ENSG00000094804,ENSG00000134690,ENSG00000170312,ENSG00000138778,ENSG00000178404,ENSG00000136108,ENSG00000126787,ENSG00000075218,ENSG00000138160,ENSG00000079616,ENSG00000142945,ENSG00000090889,ENSG00000237649,ENSG00000080986,ENSG00000117650,ENSG00000137804,ENSG00000041880,ENSG00000171241,ENSG00000076382,ENSG00000092850…
GO:0005874	GO:CC	microtubule	360	15	2.60862e-06	ENSG00000178999,ENSG00000089685,ENSG00000170312,ENSG00000138778,ENSG00000136108,ENSG00000075218,ENSG00000138160,ENSG00000079616,ENSG00000142945,ENSG00000090889,ENSG00000237649,ENSG00000117650,ENSG00000137804,ENSG00000076382,ENSG00000092850
GO:0000776	GO:CC	kinetochore	152	10	6.18531e-06	ENSG00000178999,ENSG00000089685,ENSG00000134057,ENSG00000138778,ENSG00000079616,ENSG00000142945,ENSG00000080986,ENSG00000117650,ENSG00000143228,ENSG00000076382
GO:0030496	GO:CC	midbody	187	10	3.86985e-05	ENSG00000178999,ENSG00000089685,ENSG00000134690,ENSG00000170312,ENSG00000138778,ENSG00000166598,ENSG00000090889,ENSG00000117650,ENSG00000171241,ENSG00000076382
GO:0099081	GO:CC	supramolecular polymer	651	18	4.35781e-05	ENSG00000178999,ENSG00000089685,ENSG00000170312,ENSG00000138778,ENSG00000136108,ENSG00000188153,ENSG00000075218,ENSG00000131203,ENSG00000138160,ENSG00000079616,ENSG00000142945,ENSG00000090889,ENSG00000237649,ENSG00000117650,ENSG00000137804,ENSG00000196218,ENSG00000076382,ENSG00000092850
GO:0005875	GO:CC	microtubule associated complex	113	8	4.58268e-05	ENSG00000178999,ENSG00000089685,ENSG00000134690,ENSG00000138160,ENSG00000079616,ENSG00000142945,ENSG00000090889,ENSG00000237649
GO:0099080	GO:CC	supramolecular complex	949	22	4.58268e-05	ENSG00000178999,ENSG00000089685,ENSG00000134057,ENSG00000170312,ENSG00000138778,ENSG00000136108,ENSG00000188153,ENSG00000075218,ENSG00000131203,ENSG00000138160,ENSG00000079616,ENSG00000142945,ENSG00000090889,ENSG00000237649,ENSG00000080986,ENSG00000117650,ENSG00000143228,ENSG00000137804,ENSG00000196218,ENSG00000021355,ENSG00000076382,ENSG00000092850
GO:0000922	GO:CC	spindle pole	156	9	5.47741e-05	ENSG00000178999,ENSG00000134057,ENSG00000094804,ENSG00000136108,ENSG00000126787,ENSG00000138160,ENSG00000117650,ENSG00000076382,ENSG00000107949
GO:0099513	GO:CC	polymeric cytoskeletal fiber	485	15	6.87557e-05	ENSG00000178999,ENSG00000089685,ENSG00000170312,ENSG00000138778,ENSG00000136108,ENSG00000075218,ENSG00000138160,ENSG00000079616,ENSG00000142945,ENSG00000090889,ENSG00000237649,ENSG00000117650,ENSG00000137804,ENSG00000076382,ENSG00000092850
GO:0032133	GO:CC	chromosome passenger complex	5	3	6.87557e-05	ENSG00000178999,ENSG00000089685,ENSG00000134690
GO:0099512	GO:CC	supramolecular fiber	644	17	0.000115378	ENSG00000178999,ENSG00000089685,ENSG00000170312,ENSG00000138778,ENSG00000136108,ENSG00000075218,ENSG00000131203,ENSG00000138160,ENSG00000079616,ENSG00000142945,ENSG00000090889,ENSG00000237649,ENSG00000117650,ENSG00000137804,ENSG00000196218,ENSG00000076382,ENSG00000092850
GO:0005815	GO:CC	microtubule organizing center	721	18	0.000123683	ENSG00000106013,ENSG00000178999,ENSG00000134057,ENSG00000162063,ENSG00000170312,ENSG00000178404,ENSG00000136108,ENSG00000126787,ENSG00000142945,ENSG00000237649,ENSG00000080986,ENSG00000117650,ENSG00000041880,ENSG00000076382,ENSG00000092850,ENSG00000183508,ENSG00000131747,ENSG00000107949
GO:0000307	GO:CC	cyclin-dependent protein kinase holoenzyme complex	48	5	0.000433977	ENSG00000134057,ENSG00000162063,ENSG00000170312,ENSG00000123975,ENSG00000107949
GO:0005856	GO:CC	cytoskeleton	1743	29	0.000433977	ENSG00000106013,ENSG00000178999,ENSG00000089685,ENSG00000134057,ENSG00000162063,ENSG00000094804,ENSG00000134690,ENSG00000170312,ENSG00000138778,ENSG00000178404,ENSG00000136108,ENSG00000126787,ENSG00000075218,ENSG00000138160,ENSG00000079616,ENSG00000142945,ENSG00000090889,ENSG00000237649,ENSG00000080986,ENSG00000117650,ENSG00000137804,ENSG00000041880,ENSG00000163220,ENSG00000171241,ENSG00000076382…
GO:0000791	GO:CC	euchromatin	51	5	0.000548447	ENSG00000124610,ENSG00000187837,ENSG00000117115,ENSG00000276043,ENSG00000124575
GO:0034663	GO:CC	endoplasmic reticulum chaperone complex	10	3	0.000617046	ENSG00000166598,ENSG00000170476,ENSG00000128228
GO:0000785	GO:CC	chromatin	907	19	0.000637379	ENSG00000180535,ENSG00000115163,ENSG00000007968,ENSG00000189057,ENSG00000111206,ENSG00000124610,ENSG00000187837,ENSG00000168298,ENSG00000184357,ENSG00000079616,ENSG00000117115,ENSG00000276043,ENSG00000275221,ENSG00000278463,ENSG00000234289,ENSG00000124575,ENSG00000274997,ENSG00000288825,ENSG00000287080
GO:0097125	GO:CC	cyclin B1-CDK1 complex	2	2	0.000655567	ENSG00000134057,ENSG00000170312
GO:0005634	GO:CC	nucleus	5689	63	0.000809327	ENSG00000204305,ENSG00000106013,ENSG00000198826,ENSG00000178999,ENSG00000180535,ENSG00000089685,ENSG00000134057,ENSG00000162063,ENSG00000094804,ENSG00000184661,ENSG00000134690,ENSG00000170312,ENSG00000115163,ENSG00000138778,ENSG00000126787,ENSG00000007968,ENSG00000189057,ENSG00000111206,ENSG00000075218,ENSG00000124610,ENSG00000187837,ENSG00000168298,ENSG00000184357,ENSG00000166598,ENSG00000143195…
GO:0005813	GO:CC	centrosome	566	14	0.00112687	ENSG00000106013,ENSG00000178999,ENSG00000134057,ENSG00000162063,ENSG00000170312,ENSG00000178404,ENSG00000136108,ENSG00000126787,ENSG00000142945,ENSG00000080986,ENSG00000117650,ENSG00000076382,ENSG00000183508,ENSG00000107949
GO:0051233	GO:CC	spindle midzone	33	4	0.00115862	ENSG00000178999,ENSG00000094804,ENSG00000134690,ENSG00000138778
GO:0032991	GO:CC	protein-containing complex	4754	55	0.00121811	ENSG00000178999,ENSG00000180535,ENSG00000089685,ENSG00000134057,ENSG00000162063,ENSG00000134690,ENSG00000170312,ENSG00000115163,ENSG00000123975,ENSG00000065618,ENSG00000188153,ENSG00000099958,ENSG00000007968,ENSG00000189057,ENSG00000111206,ENSG00000087086,ENSG00000149403,ENSG00000124610,ENSG00000187837,ENSG00000168298,ENSG00000184357,ENSG00000166598,ENSG00000182324,ENSG00000138160,ENSG00000079616…
GO:0032993	GO:CC	protein-DNA complex	969	19	0.00125857	ENSG00000180535,ENSG00000115163,ENSG00000007968,ENSG00000189057,ENSG00000111206,ENSG00000124610,ENSG00000187837,ENSG00000168298,ENSG00000184357,ENSG00000079616,ENSG00000117115,ENSG00000276043,ENSG00000275221,ENSG00000278463,ENSG00000234289,ENSG00000124575,ENSG00000274997,ENSG00000288825,ENSG00000287080
GO:0061638	GO:CC	CENP-A containing chromatin	3	2	0.00156541	ENSG00000115163,ENSG00000278463
GO:0043505	GO:CC	CENP-A containing nucleosome	3	2	0.00156541	ENSG00000115163,ENSG00000278463
GO:0005871	GO:CC	kinesin complex	39	4	0.00193548	ENSG00000138160,ENSG00000079616,ENSG00000142945,ENSG00000237649
GO:0043229	GO:CC	intracellular organelle	9590	88	0.00205772	ENSG00000204305,ENSG00000106013,ENSG00000198826,ENSG00000178999,ENSG00000180535,ENSG00000089685,ENSG00000134057,ENSG00000162063,ENSG00000094804,ENSG00000184661,ENSG00000134690,ENSG00000170312,ENSG00000115163,ENSG00000138778,ENSG00000178404,ENSG00000128965,ENSG00000136108,ENSG00000065618,ENSG00000188153,ENSG00000184164,ENSG00000165507,ENSG00000099958,ENSG00000126787,ENSG00000007968,ENSG00000189057…
GO:0005876	GO:CC	spindle microtubule	74	5	0.00215074	ENSG00000178999,ENSG00000170312,ENSG00000138778,ENSG00000138160,ENSG00000090889
GO:0043231	GO:CC	intracellular membrane-bounded organelle	8938	84	0.0021851	ENSG00000204305,ENSG00000106013,ENSG00000198826,ENSG00000178999,ENSG00000180535,ENSG00000089685,ENSG00000134057,ENSG00000162063,ENSG00000094804,ENSG00000184661,ENSG00000134690,ENSG00000170312,ENSG00000115163,ENSG00000138778,ENSG00000128965,ENSG00000065618,ENSG00000188153,ENSG00000184164,ENSG00000165507,ENSG00000099958,ENSG00000126787,ENSG00000007968,ENSG00000189057,ENSG00000111206,ENSG00000087086…
GO:0000940	GO:CC	outer kinetochore	17	3	0.0021851	ENSG00000134057,ENSG00000080986,ENSG00000143228
GO:0034506	GO:CC	chromosome, centromeric core domain	4	2	0.00253548	ENSG00000115163,ENSG00000278463
GO:0180019	GO:CC	Knl1/Spc105 complex	4	2	0.00253548	ENSG00000080986,ENSG00000143228
GO:0031262	GO:CC	Ndc80 complex	4	2	0.00253548	ENSG00000080986,ENSG00000143228
GO:0043226	GO:CC	organelle	10022	90	0.00277783	ENSG00000204305,ENSG00000106013,ENSG00000198826,ENSG00000178999,ENSG00000180535,ENSG00000089685,ENSG00000134057,ENSG00000162063,ENSG00000094804,ENSG00000184661,ENSG00000134690,ENSG00000170312,ENSG00000115163,ENSG00000138778,ENSG00000178404,ENSG00000128965,ENSG00000136108,ENSG00000065618,ENSG00000188153,ENSG00000184164,ENSG00000165507,ENSG00000099958,ENSG00000126787,ENSG00000007968,ENSG00000189057…
GO:0033018	GO:CC	sarcoplasmic reticulum lumen	6	2	0.00599604	ENSG00000166598,ENSG00000145050
GO:0031974	GO:CC	membrane-enclosed lumen	4640	51	0.00782844	ENSG00000204305,ENSG00000106013,ENSG00000178999,ENSG00000089685,ENSG00000134057,ENSG00000094804,ENSG00000184661,ENSG00000134690,ENSG00000170312,ENSG00000115163,ENSG00000065618,ENSG00000188153,ENSG00000007968,ENSG00000111206,ENSG00000087086,ENSG00000075218,ENSG00000124610,ENSG00000184357,ENSG00000166598,ENSG00000172183,ENSG00000079616,ENSG00000090889,ENSG00000145050,ENSG00000148773,ENSG00000170476…
GO:0043233	GO:CC	organelle lumen	4640	51	0.00782844	ENSG00000204305,ENSG00000106013,ENSG00000178999,ENSG00000089685,ENSG00000134057,ENSG00000094804,ENSG00000184661,ENSG00000134690,ENSG00000170312,ENSG00000115163,ENSG00000065618,ENSG00000188153,ENSG00000007968,ENSG00000111206,ENSG00000087086,ENSG00000075218,ENSG00000124610,ENSG00000184357,ENSG00000166598,ENSG00000172183,ENSG00000079616,ENSG00000090889,ENSG00000145050,ENSG00000148773,ENSG00000170476…
GO:0070013	GO:CC	intracellular organelle lumen	4640	51	0.00782844	ENSG00000204305,ENSG00000106013,ENSG00000178999,ENSG00000089685,ENSG00000134057,ENSG00000094804,ENSG00000184661,ENSG00000134690,ENSG00000170312,ENSG00000115163,ENSG00000065618,ENSG00000188153,ENSG00000007968,ENSG00000111206,ENSG00000087086,ENSG00000075218,ENSG00000124610,ENSG00000184357,ENSG00000166598,ENSG00000172183,ENSG00000079616,ENSG00000090889,ENSG00000145050,ENSG00000148773,ENSG00000170476…
GO:0043227	GO:CC	membrane-bounded organelle	9530	86	0.00831161	ENSG00000204305,ENSG00000106013,ENSG00000198826,ENSG00000178999,ENSG00000180535,ENSG00000089685,ENSG00000134057,ENSG00000162063,ENSG00000094804,ENSG00000184661,ENSG00000134690,ENSG00000170312,ENSG00000115163,ENSG00000138778,ENSG00000178404,ENSG00000128965,ENSG00000065618,ENSG00000188153,ENSG00000184164,ENSG00000165507,ENSG00000099958,ENSG00000126787,ENSG00000007968,ENSG00000189057,ENSG00000111206…
GO:0140534	GO:CC	endoplasmic reticulum protein-containing complex	114	5	0.0116854	ENSG00000099958,ENSG00000166598,ENSG00000170476,ENSG00000196218,ENSG00000128228
GO:0005788	GO:CC	endoplasmic reticulum lumen	229	7	0.0119858	ENSG00000065618,ENSG00000188153,ENSG00000166598,ENSG00000145050,ENSG00000170476,ENSG00000128228,ENSG00000125730
GO:1902554	GO:CC	serine/threonine protein kinase complex	120	5	0.0140664	ENSG00000134057,ENSG00000162063,ENSG00000170312,ENSG00000123975,ENSG00000107949
GO:0045171	GO:CC	intercellular bridge	74	4	0.0149639	ENSG00000094804,ENSG00000134690,ENSG00000138778,ENSG00000041880
GO:0000792	GO:CC	heterochromatin	76	4	0.016185	ENSG00000115163,ENSG00000168298,ENSG00000184357,ENSG00000276043
GO:0097431	GO:CC	mitotic spindle pole	37	3	0.0162357	ENSG00000178999,ENSG00000076382,ENSG00000107949
GO:0010369	GO:CC	chromocenter	11	2	0.0172267	ENSG00000178999,ENSG00000134690
GO:1902911	GO:CC	protein kinase complex	134	5	0.0206571	ENSG00000134057,ENSG00000162063,ENSG00000170312,ENSG00000123975,ENSG00000107949
GO:0005814	GO:CC	centriole	137	5	0.022308	ENSG00000162063,ENSG00000178404,ENSG00000041880,ENSG00000131747,ENSG00000107949
GO:1990023	GO:CC	mitotic spindle midzone	13	2	0.022956	ENSG00000178999,ENSG00000138778
GO:0031616	GO:CC	spindle pole centrosome	14	2	0.0262035	ENSG00000178999,ENSG00000126787
GO:1990713	GO:CC	survivin complex	1	1	0.0386732	ENSG00000089685
GO:0009330	GO:CC	DNA topoisomerase type II (double strand cut, ATP-hydrolyzing) complex	1	1	0.0386732	ENSG00000131747
GO:0016529	GO:CC	sarcoplasmic reticulum	53	3	0.0390949	ENSG00000166598,ENSG00000145050,ENSG00000196218
GO:0005615	GO:CC	extracellular space	2032	25	0.0496255	ENSG00000170312,ENSG00000065618,ENSG00000188153,ENSG00000184164,ENSG00000124205,ENSG00000087086,ENSG00000166598,ENSG00000145050,ENSG00000135318,ENSG00000117115,ENSG00000185008,ENSG00000196218,ENSG00000163220,ENSG00000115884,ENSG00000188404,ENSG00000021355,ENSG00000103257,ENSG00000275221,ENSG00000278463,ENSG00000234289,ENSG00000125730,ENSG00000172179,ENSG00000274997,ENSG00000288825,ENSG00000287080
GO:0005790	GO:CC	smooth endoplasmic reticulum	20	2	0.0496255	ENSG00000166598,ENSG00000196218
GO:0030527	GO:MF	structural constituent of chromatin	41	12	5.92684e-14	ENSG00000115163,ENSG00000124610,ENSG00000187837,ENSG00000168298,ENSG00000184357,ENSG00000275221,ENSG00000278463,ENSG00000234289,ENSG00000124575,ENSG00000274997,ENSG00000288825,ENSG00000287080
GO:0008017	GO:MF	microtubule binding	225	13	3.45213e-06	ENSG00000089685,ENSG00000138778,ENSG00000178404,ENSG00000126787,ENSG00000075218,ENSG00000138160,ENSG00000079616,ENSG00000142945,ENSG00000090889,ENSG00000237649,ENSG00000137804,ENSG00000163220,ENSG00000076382
GO:0015631	GO:MF	tubulin binding	316	14	1.75566e-05	ENSG00000089685,ENSG00000138778,ENSG00000178404,ENSG00000126787,ENSG00000075218,ENSG00000138160,ENSG00000079616,ENSG00000142945,ENSG00000090889,ENSG00000237649,ENSG00000137804,ENSG00000163220,ENSG00000076382,ENSG00000107949
GO:0003777	GO:MF	microtubule motor activity	50	6	0.000219508	ENSG00000138778,ENSG00000138160,ENSG00000079616,ENSG00000142945,ENSG00000090889,ENSG00000237649
GO:0031492	GO:MF	nucleosomal DNA binding	35	5	0.00044596	ENSG00000124610,ENSG00000187837,ENSG00000168298,ENSG00000184357,ENSG00000124575
GO:0005198	GO:MF	structural molecule activity	501	15	0.00044596	ENSG00000115163,ENSG00000065618,ENSG00000188153,ENSG00000124610,ENSG00000187837,ENSG00000168298,ENSG00000184357,ENSG00000275221,ENSG00000278463,ENSG00000234289,ENSG00000124575,ENSG00000274997,ENSG00000288825,ENSG00000287080,ENSG00000186468
GO:0003774	GO:MF	cytoskeletal motor activity	78	6	0.00170348	ENSG00000138778,ENSG00000138160,ENSG00000079616,ENSG00000142945,ENSG00000090889,ENSG00000237649
GO:0046982	GO:MF	protein heterodimerization activity	230	9	0.0035084	ENSG00000115163,ENSG00000131747,ENSG00000100219,ENSG00000275221,ENSG00000278463,ENSG00000234289,ENSG00000274997,ENSG00000288825,ENSG00000287080
GO:0031490	GO:MF	chromatin DNA binding	94	6	0.00380289	ENSG00000124610,ENSG00000187837,ENSG00000168298,ENSG00000184357,ENSG00000100219,ENSG00000124575
GO:0031491	GO:MF	nucleosome binding	64	5	0.00526495	ENSG00000124610,ENSG00000187837,ENSG00000168298,ENSG00000184357,ENSG00000124575
GO:0003677	GO:MF	DNA binding	1643	26	0.00812744	ENSG00000180535,ENSG00000115163,ENSG00000007968,ENSG00000111206,ENSG00000124610,ENSG00000187837,ENSG00000168298,ENSG00000184357,ENSG00000079616,ENSG00000142945,ENSG00000090889,ENSG00000148773,ENSG00000137804,ENSG00000085840,ENSG00000110777,ENSG00000131747,ENSG00000276043,ENSG00000100219,ENSG00000186020,ENSG00000275221,ENSG00000278463,ENSG00000234289,ENSG00000124575,ENSG00000274997,ENSG00000288825…
GO:0003682	GO:MF	chromatin binding	473	11	0.0344799	ENSG00000170312,ENSG00000115163,ENSG00000123975,ENSG00000124610,ENSG00000187837,ENSG00000168298,ENSG00000184357,ENSG00000085840,ENSG00000131747,ENSG00000100219,ENSG00000124575
GO:0008199	GO:MF	ferric iron binding	8	2	0.0491182	ENSG00000087086,ENSG00000171848
KEGG:05322	KEGG	Systemic lupus erythematosus	62	7	5.27085e-05	ENSG00000275221,ENSG00000278463,ENSG00000234289,ENSG00000125730,ENSG00000274997,ENSG00000288825,ENSG00000287080
KEGG:04613	KEGG	Neutrophil extracellular trap formation	116	8	0.000174498	ENSG00000204305,ENSG00000275221,ENSG00000278463,ENSG00000234289,ENSG00000125730,ENSG00000274997,ENSG00000288825,ENSG00000287080
KEGG:04110	KEGG	Cell cycle	144	7	0.00468931	ENSG00000178999,ENSG00000134057,ENSG00000094804,ENSG00000170312,ENSG00000007968,ENSG00000080986,ENSG00000085840
KEGG:05034	KEGG	Alcoholism	109	6	0.00556812	ENSG00000275221,ENSG00000278463,ENSG00000234289,ENSG00000274997,ENSG00000288825,ENSG00000287080
KEGG:04115	KEGG	p53 signaling pathway	62	4	0.0303464	ENSG00000134057,ENSG00000170312,ENSG00000075218,ENSG00000171848
KEGG:04217	KEGG	Necroptosis	116	5	0.0386535	ENSG00000087086,ENSG00000275221,ENSG00000278463,ENSG00000274997,ENSG00000288825
MIRNA:hsa-miR-34a-5p	MIRNA	hsa-miR-34a-5p	606	20	3.72188e-05	ENSG00000089685,ENSG00000124610,ENSG00000187837,ENSG00000168298,ENSG00000184357,ENSG00000138160,ENSG00000142945,ENSG00000090889,ENSG00000148773,ENSG00000109805,ENSG00000135318,ENSG00000171848,ENSG00000021355,ENSG00000276043,ENSG00000275221,ENSG00000278463,ENSG00000124575,ENSG00000274997,ENSG00000288825,ENSG00000287080
MIRNA:hsa-miR-6822-3p	MIRNA	hsa-miR-6822-3p	56	6	0.00276859	ENSG00000187837,ENSG00000168298,ENSG00000184357,ENSG00000274997,ENSG00000288825,ENSG00000287080
MIRNA:hsa-miR-193b-3p	MIRNA	hsa-miR-193b-3p	778	19	0.00276859	ENSG00000198826,ENSG00000094804,ENSG00000184661,ENSG00000170312,ENSG00000007968,ENSG00000168298,ENSG00000184357,ENSG00000138160,ENSG00000079616,ENSG00000109805,ENSG00000080986,ENSG00000171848,ENSG00000171241,ENSG00000103257,ENSG00000167900,ENSG00000131747,ENSG00000175063,ENSG00000124575,ENSG00000288825
MIRNA:hsa-miR-8057	MIRNA	hsa-miR-8057	114	7	0.00664493	ENSG00000187837,ENSG00000168298,ENSG00000184357,ENSG00000068489,ENSG00000274997,ENSG00000288825,ENSG00000287080
MIRNA:hsa-miR-146a-3p	MIRNA	hsa-miR-146a-3p	76	6	0.00664493	ENSG00000187837,ENSG00000168298,ENSG00000184357,ENSG00000274997,ENSG00000288825,ENSG00000287080
MIRNA:hsa-miR-1276	MIRNA	hsa-miR-1276	116	7	0.00664493	ENSG00000115163,ENSG00000187837,ENSG00000168298,ENSG00000184357,ENSG00000274997,ENSG00000288825,ENSG00000287080
MIRNA:hsa-miR-4766-5p	MIRNA	hsa-miR-4766-5p	98	6	0.0198341	ENSG00000187837,ENSG00000168298,ENSG00000184357,ENSG00000274997,ENSG00000288825,ENSG00000287080
REAC:R-HSA-69278	REAC	Cell Cycle, Mitotic	476	25	5.71842e-12	ENSG00000178999,ENSG00000089685,ENSG00000134057,ENSG00000094804,ENSG00000134690,ENSG00000170312,ENSG00000115163,ENSG00000138778,ENSG00000007968,ENSG00000111206,ENSG00000075218,ENSG00000142945,ENSG00000109805,ENSG00000080986,ENSG00000117650,ENSG00000143228,ENSG00000085840,ENSG00000171848,ENSG00000167900,ENSG00000131747,ENSG00000175063,ENSG00000278463,ENSG00000234289,ENSG00000288825,ENSG00000287080
REAC:R-HSA-1640170	REAC	Cell Cycle	587	25	3.22546e-10	ENSG00000178999,ENSG00000089685,ENSG00000134057,ENSG00000094804,ENSG00000134690,ENSG00000170312,ENSG00000115163,ENSG00000138778,ENSG00000007968,ENSG00000111206,ENSG00000075218,ENSG00000142945,ENSG00000109805,ENSG00000080986,ENSG00000117650,ENSG00000143228,ENSG00000085840,ENSG00000171848,ENSG00000167900,ENSG00000131747,ENSG00000175063,ENSG00000278463,ENSG00000234289,ENSG00000288825,ENSG00000287080
REAC:R-HSA-69620	REAC	Cell Cycle Checkpoints	249	15	1.02228e-07	ENSG00000178999,ENSG00000089685,ENSG00000134057,ENSG00000094804,ENSG00000134690,ENSG00000170312,ENSG00000115163,ENSG00000138778,ENSG00000075218,ENSG00000142945,ENSG00000080986,ENSG00000143228,ENSG00000085840,ENSG00000175063,ENSG00000234289
REAC:R-HSA-68886	REAC	M Phase	344	17	1.07056e-07	ENSG00000178999,ENSG00000089685,ENSG00000134057,ENSG00000134690,ENSG00000170312,ENSG00000115163,ENSG00000138778,ENSG00000142945,ENSG00000109805,ENSG00000080986,ENSG00000117650,ENSG00000143228,ENSG00000175063,ENSG00000278463,ENSG00000234289,ENSG00000288825,ENSG00000287080
REAC:R-HSA-2559586	REAC	DNA Damage/Telomere Stress Induced Senescence	46	8	1.71518e-07	ENSG00000124610,ENSG00000187837,ENSG00000168298,ENSG00000184357,ENSG00000278463,ENSG00000234289,ENSG00000124575,ENSG00000288825
REAC:R-HSA-2500257	REAC	Resolution of Sister Chromatid Cohesion	107	10	6.60217e-07	ENSG00000178999,ENSG00000089685,ENSG00000134057,ENSG00000134690,ENSG00000170312,ENSG00000115163,ENSG00000138778,ENSG00000142945,ENSG00000080986,ENSG00000143228
REAC:R-HSA-68877	REAC	Mitotic Prometaphase	179	12	7.67903e-07	ENSG00000178999,ENSG00000089685,ENSG00000134057,ENSG00000134690,ENSG00000170312,ENSG00000115163,ENSG00000138778,ENSG00000142945,ENSG00000109805,ENSG00000080986,ENSG00000117650,ENSG00000143228
REAC:R-HSA-2559583	REAC	Cellular Senescence	145	11	7.8441e-07	ENSG00000007968,ENSG00000124610,ENSG00000187837,ENSG00000168298,ENSG00000184357,ENSG00000175063,ENSG00000278463,ENSG00000234289,ENSG00000124575,ENSG00000288825,ENSG00000287080
REAC:R-HSA-140342	REAC	Apoptosis induced DNA fragmentation	13	5	1.48788e-06	ENSG00000124610,ENSG00000187837,ENSG00000168298,ENSG00000184357,ENSG00000124575
REAC:R-HSA-2559584	REAC	Formation of Senescence-Associated Heterochromatin Foci (SAHF)	14	5	2.0703e-06	ENSG00000124610,ENSG00000187837,ENSG00000168298,ENSG00000184357,ENSG00000124575
REAC:R-HSA-195258	REAC	RHO GTPase Effectors	249	13	2.30145e-06	ENSG00000178999,ENSG00000089685,ENSG00000134690,ENSG00000115163,ENSG00000138778,ENSG00000142945,ENSG00000080986,ENSG00000143228,ENSG00000163220,ENSG00000278463,ENSG00000234289,ENSG00000288825,ENSG00000287080
REAC:R-HSA-69618	REAC	Mitotic Spindle Checkpoint	102	9	3.14174e-06	ENSG00000178999,ENSG00000089685,ENSG00000134690,ENSG00000115163,ENSG00000138778,ENSG00000142945,ENSG00000080986,ENSG00000143228,ENSG00000175063
REAC:R-HSA-2299718	REAC	Condensation of Prophase Chromosomes	34	6	6.96744e-06	ENSG00000134057,ENSG00000170312,ENSG00000278463,ENSG00000234289,ENSG00000288825,ENSG00000287080
REAC:R-HSA-141424	REAC	Amplification of signal from the kinetochores	85	8	8.23833e-06	ENSG00000178999,ENSG00000089685,ENSG00000134690,ENSG00000115163,ENSG00000138778,ENSG00000142945,ENSG00000080986,ENSG00000143228
REAC:R-HSA-141444	REAC	Amplification of signal from unattached kinetochores via a MAD2 inhibitory signal	85	8	8.23833e-06	ENSG00000178999,ENSG00000089685,ENSG00000134690,ENSG00000115163,ENSG00000138778,ENSG00000142945,ENSG00000080986,ENSG00000143228
REAC:R-HSA-2555396	REAC	Mitotic Metaphase and Anaphase	210	11	1.6248e-05	ENSG00000178999,ENSG00000089685,ENSG00000134057,ENSG00000134690,ENSG00000170312,ENSG00000115163,ENSG00000138778,ENSG00000142945,ENSG00000080986,ENSG00000143228,ENSG00000175063
REAC:R-HSA-68882	REAC	Mitotic Anaphase	209	11	1.6248e-05	ENSG00000178999,ENSG00000089685,ENSG00000134057,ENSG00000134690,ENSG00000170312,ENSG00000115163,ENSG00000138778,ENSG00000142945,ENSG00000080986,ENSG00000143228,ENSG00000175063
REAC:R-HSA-9648025	REAC	EML4 and NUDC in mitotic spindle formation	100	8	2.35107e-05	ENSG00000178999,ENSG00000089685,ENSG00000134690,ENSG00000115163,ENSG00000138778,ENSG00000142945,ENSG00000080986,ENSG00000143228
REAC:R-HSA-983189	REAC	Kinesins	44	6	2.35107e-05	ENSG00000138778,ENSG00000138160,ENSG00000079616,ENSG00000142945,ENSG00000090889,ENSG00000237649
REAC:R-HSA-5334118	REAC	DNA methylation	25	5	2.56814e-05	ENSG00000276043,ENSG00000278463,ENSG00000234289,ENSG00000288825,ENSG00000287080
REAC:R-HSA-69205	REAC	G1/S-Specific Transcription	26	5	3.00971e-05	ENSG00000094804,ENSG00000170312,ENSG00000085840,ENSG00000171848,ENSG00000167900
REAC:R-HSA-68616	REAC	Assembly of the ORC complex at the origin of replication	30	5	6.07339e-05	ENSG00000085840,ENSG00000278463,ENSG00000234289,ENSG00000288825,ENSG00000287080
REAC:R-HSA-5663220	REAC	RHO GTPases Activate Formins	120	8	7.5182e-05	ENSG00000178999,ENSG00000089685,ENSG00000134690,ENSG00000115163,ENSG00000138778,ENSG00000142945,ENSG00000080986,ENSG00000143228
REAC:R-HSA-2467813	REAC	Separation of Sister Chromatids	170	9	0.000117398	ENSG00000178999,ENSG00000089685,ENSG00000134690,ENSG00000115163,ENSG00000138778,ENSG00000142945,ENSG00000080986,ENSG00000143228,ENSG00000175063
REAC:R-HSA-453279	REAC	Mitotic G1 phase and G1/S transition	141	8	0.000228168	ENSG00000134057,ENSG00000094804,ENSG00000170312,ENSG00000007968,ENSG00000085840,ENSG00000171848,ENSG00000167900,ENSG00000131747
REAC:R-HSA-68867	REAC	Assembly of the pre-replicative complex	103	7	0.000242505	ENSG00000094804,ENSG00000085840,ENSG00000175063,ENSG00000278463,ENSG00000234289,ENSG00000288825,ENSG00000287080
REAC:R-HSA-3214858	REAC	RMTs methylate histone arginines	44	5	0.000346197	ENSG00000275221,ENSG00000278463,ENSG00000274997,ENSG00000288825,ENSG00000287080
REAC:R-HSA-75153	REAC	Apoptotic execution phase	47	5	0.000462964	ENSG00000124610,ENSG00000187837,ENSG00000168298,ENSG00000184357,ENSG00000124575
REAC:R-HSA-73728	REAC	RNA Polymerase I Promoter Opening	24	4	0.000479304	ENSG00000278463,ENSG00000234289,ENSG00000288825,ENSG00000287080
REAC:R-HSA-113507	REAC	E2F-enabled inhibition of pre-replication complex formation	9	3	0.000486113	ENSG00000134057,ENSG00000170312,ENSG00000085840
REAC:R-HSA-5689901	REAC	Metalloprotease DUBs	25	4	0.000486113	ENSG00000275221,ENSG00000278463,ENSG00000274997,ENSG00000288825
REAC:R-HSA-6811434	REAC	COPI-dependent Golgi-to-ER retrograde traffic	81	6	0.000486113	ENSG00000138778,ENSG00000138160,ENSG00000079616,ENSG00000142945,ENSG00000090889,ENSG00000237649
REAC:R-HSA-983231	REAC	Factors involved in megakaryocyte development and platelet production	120	7	0.000486113	ENSG00000138778,ENSG00000138160,ENSG00000079616,ENSG00000142945,ENSG00000090889,ENSG00000237649,ENSG00000287080
REAC:R-HSA-3214815	REAC	HDACs deacetylate histones	49	5	0.000486113	ENSG00000275221,ENSG00000278463,ENSG00000274997,ENSG00000288825,ENSG00000287080
REAC:R-HSA-69002	REAC	DNA Replication Pre-Initiation	120	7	0.000486113	ENSG00000094804,ENSG00000085840,ENSG00000175063,ENSG00000278463,ENSG00000234289,ENSG00000288825,ENSG00000287080
REAC:R-HSA-5625886	REAC	Activated PKN1 stimulates transcription of AR (androgen receptor) regulated genes KLK2 and KLK3	26	4	0.000536819	ENSG00000278463,ENSG00000234289,ENSG00000288825,ENSG00000287080
REAC:R-HSA-427359	REAC	SIRT1 negatively regulates rRNA expression	29	4	0.000815169	ENSG00000278463,ENSG00000234289,ENSG00000288825,ENSG00000287080
REAC:R-HSA-2514853	REAC	Condensation of Prometaphase Chromosomes	11	3	0.000815603	ENSG00000134057,ENSG00000170312,ENSG00000109805
REAC:R-HSA-977225	REAC	Amyloid fiber formation	57	5	0.000853584	ENSG00000278463,ENSG00000234289,ENSG00000172179,ENSG00000288825,ENSG00000287080
REAC:R-HSA-68875	REAC	Mitotic Prophase	94	6	0.000944016	ENSG00000134057,ENSG00000170312,ENSG00000278463,ENSG00000234289,ENSG00000288825,ENSG00000287080
REAC:R-HSA-212300	REAC	PRC2 methylates histones and DNA	34	4	0.00132964	ENSG00000278463,ENSG00000234289,ENSG00000288825,ENSG00000287080
REAC:R-HSA-9710421	REAC	Defective pyroptosis	34	4	0.00132964	ENSG00000278463,ENSG00000234289,ENSG00000288825,ENSG00000287080
REAC:R-HSA-69306	REAC	DNA Replication	145	7	0.00132964	ENSG00000094804,ENSG00000085840,ENSG00000175063,ENSG00000278463,ENSG00000234289,ENSG00000288825,ENSG00000287080
REAC:R-HSA-9610379	REAC	HCMV Late Events	67	5	0.0016419	ENSG00000275221,ENSG00000278463,ENSG00000274997,ENSG00000288825,ENSG00000287080
REAC:R-HSA-194315	REAC	Signaling by Rho GTPases	595	14	0.00175285	ENSG00000198826,ENSG00000178999,ENSG00000089685,ENSG00000134690,ENSG00000115163,ENSG00000138778,ENSG00000142945,ENSG00000080986,ENSG00000143228,ENSG00000163220,ENSG00000278463,ENSG00000234289,ENSG00000288825,ENSG00000287080
REAC:R-HSA-427389	REAC	ERCC6 (CSB) and EHMT2 (G9a) positively regulate rRNA expression	37	4	0.00175285	ENSG00000278463,ENSG00000234289,ENSG00000288825,ENSG00000287080
REAC:R-HSA-2559582	REAC	Senescence-Associated Secretory Phenotype (SASP)	69	5	0.00176706	ENSG00000175063,ENSG00000278463,ENSG00000234289,ENSG00000288825,ENSG00000287080
REAC:R-HSA-9716542	REAC	Signaling by Rho GTPases, Miro GTPases and RHOBTB3	609	14	0.00213616	ENSG00000198826,ENSG00000178999,ENSG00000089685,ENSG00000134690,ENSG00000115163,ENSG00000138778,ENSG00000142945,ENSG00000080986,ENSG00000143228,ENSG00000163220,ENSG00000278463,ENSG00000234289,ENSG00000288825,ENSG00000287080
REAC:R-HSA-774815	REAC	Nucleosome assembly	40	4	0.00214238	ENSG00000115163,ENSG00000278463,ENSG00000234289,ENSG00000288825
REAC:R-HSA-606279	REAC	Deposition of new CENPA-containing nucleosomes at the centromere	40	4	0.00214238	ENSG00000115163,ENSG00000278463,ENSG00000234289,ENSG00000288825
REAC:R-HSA-8856688	REAC	Golgi-to-ER retrograde transport	114	6	0.00214238	ENSG00000138778,ENSG00000138160,ENSG00000079616,ENSG00000142945,ENSG00000090889,ENSG00000237649
REAC:R-HSA-4615885	REAC	SUMOylation of DNA replication proteins	41	4	0.00230358	ENSG00000178999,ENSG00000089685,ENSG00000134690,ENSG00000131747
REAC:R-HSA-912446	REAC	Meiotic recombination	42	4	0.00248331	ENSG00000278463,ENSG00000234289,ENSG00000288825,ENSG00000287080
REAC:R-HSA-2559580	REAC	Oxidative Stress Induced Senescence	79	5	0.00290218	ENSG00000007968,ENSG00000278463,ENSG00000234289,ENSG00000288825,ENSG00000287080
REAC:R-HSA-9609690	REAC	HCMV Early Events	81	5	0.00320018	ENSG00000275221,ENSG00000278463,ENSG00000274997,ENSG00000288825,ENSG00000287080
REAC:R-HSA-69206	REAC	G1/S Transition	126	6	0.00334521	ENSG00000134057,ENSG00000094804,ENSG00000170312,ENSG00000085840,ENSG00000171848,ENSG00000167900
REAC:R-HSA-176412	REAC	Phosphorylation of the APC/C	20	3	0.00357152	ENSG00000134057,ENSG00000170312,ENSG00000175063
REAC:R-HSA-5625740	REAC	RHO GTPases activate PKNs	48	4	0.00368059	ENSG00000278463,ENSG00000234289,ENSG00000288825,ENSG00000287080
REAC:R-HSA-453276	REAC	Regulation of mitotic cell cycle	85	5	0.00368059	ENSG00000178999,ENSG00000134057,ENSG00000170312,ENSG00000117650,ENSG00000175063
REAC:R-HSA-174143	REAC	APC/C-mediated degradation of cell cycle proteins	85	5	0.00368059	ENSG00000178999,ENSG00000134057,ENSG00000170312,ENSG00000117650,ENSG00000175063
REAC:R-HSA-201722	REAC	Formation of the beta-catenin:TCF transactivating complex	49	4	0.00385564	ENSG00000278463,ENSG00000234289,ENSG00000288825,ENSG00000287080
REAC:R-HSA-9616222	REAC	Transcriptional regulation of granulopoiesis	49	4	0.00385564	ENSG00000278463,ENSG00000234289,ENSG00000288825,ENSG00000287080
REAC:R-HSA-2262752	REAC	Cellular responses to stress	664	14	0.00389937	ENSG00000128965,ENSG00000007968,ENSG00000124610,ENSG00000187837,ENSG00000168298,ENSG00000184357,ENSG00000166598,ENSG00000175063,ENSG00000278463,ENSG00000234289,ENSG00000124575,ENSG00000288825,ENSG00000287080,ENSG00000186468
REAC:R-HSA-69478	REAC	G2/M DNA replication checkpoint	5	2	0.00399129	ENSG00000134057,ENSG00000170312
REAC:R-HSA-171306	REAC	Packaging Of Telomere Ends	22	3	0.00403831	ENSG00000278463,ENSG00000234289,ENSG00000288825
REAC:R-HSA-8953897	REAC	Cellular responses to stimuli	669	14	0.00403831	ENSG00000128965,ENSG00000007968,ENSG00000124610,ENSG00000187837,ENSG00000168298,ENSG00000184357,ENSG00000166598,ENSG00000175063,ENSG00000278463,ENSG00000234289,ENSG00000124575,ENSG00000288825,ENSG00000287080,ENSG00000186468
REAC:R-HSA-1912408	REAC	Pre-NOTCH Transcription and Translation	51	4	0.00403831	ENSG00000278463,ENSG00000234289,ENSG00000288825,ENSG00000287080
REAC:R-HSA-5250924	REAC	B-WICH complex positively regulates rRNA expression	51	4	0.00403831	ENSG00000278463,ENSG00000234289,ENSG00000288825,ENSG00000287080
REAC:R-HSA-113510	REAC	E2F mediated regulation of DNA replication	22	3	0.00403831	ENSG00000134057,ENSG00000170312,ENSG00000085840
REAC:R-HSA-69481	REAC	G2/M Checkpoints	137	6	0.00417195	ENSG00000134057,ENSG00000094804,ENSG00000170312,ENSG00000075218,ENSG00000085840,ENSG00000234289
REAC:R-HSA-3214847	REAC	HATs acetylate histones	91	5	0.00417547	ENSG00000275221,ENSG00000278463,ENSG00000274997,ENSG00000288825,ENSG00000287080
REAC:R-HSA-73772	REAC	RNA Polymerase I Promoter Escape	52	4	0.00417547	ENSG00000278463,ENSG00000234289,ENSG00000288825,ENSG00000287080
REAC:R-HSA-69273	REAC	Cyclin A/B1/B2 associated events during G2/M transition	23	3	0.00426004	ENSG00000134057,ENSG00000170312,ENSG00000111206
REAC:R-HSA-174048	REAC	APC/C:Cdc20 mediated degradation of Cyclin B	24	3	0.00471231	ENSG00000134057,ENSG00000170312,ENSG00000175063
REAC:R-HSA-1538133	REAC	G0 and Early G1	24	3	0.00471231	ENSG00000094804,ENSG00000170312,ENSG00000131747
REAC:R-HSA-8936459	REAC	RUNX1 regulates genes involved in megakaryocyte differentiation and platelet function	55	4	0.00488708	ENSG00000278463,ENSG00000234289,ENSG00000288825,ENSG00000287080
REAC:R-HSA-176417	REAC	Phosphorylation of Emi1	6	2	0.00495107	ENSG00000134057,ENSG00000170312
REAC:R-HSA-110330	REAC	Recognition and association of DNA glycosylase with site containing an affected purine	25	3	0.00499218	ENSG00000278463,ENSG00000234289,ENSG00000288825
REAC:R-HSA-73927	REAC	Depurination	25	3	0.00499218	ENSG00000278463,ENSG00000234289,ENSG00000288825
REAC:R-HSA-110331	REAC	Cleavage of the damaged purine	25	3	0.00499218	ENSG00000278463,ENSG00000234289,ENSG00000288825
REAC:R-HSA-109582	REAC	Hemostasis	468	11	0.00513121	ENSG00000138778,ENSG00000138160,ENSG00000079616,ENSG00000142945,ENSG00000090889,ENSG00000237649,ENSG00000145050,ENSG00000115884,ENSG00000188404,ENSG00000103257,ENSG00000287080
REAC:R-HSA-2132295	REAC	MHC class II antigen presentation	98	5	0.00513121	ENSG00000138778,ENSG00000138160,ENSG00000079616,ENSG00000142945,ENSG00000090889
REAC:R-HSA-9645723	REAC	Diseases of programmed cell death	60	4	0.00621245	ENSG00000278463,ENSG00000234289,ENSG00000288825,ENSG00000287080
REAC:R-HSA-2980767	REAC	Activation of NIMA Kinases NEK9, NEK6, NEK7	7	2	0.00632185	ENSG00000134057,ENSG00000170312
REAC:R-HSA-9609646	REAC	HCMV Infection	105	5	0.00674595	ENSG00000275221,ENSG00000278463,ENSG00000274997,ENSG00000288825,ENSG00000287080
REAC:R-HSA-5578749	REAC	Transcriptional regulation by small RNAs	62	4	0.00677873	ENSG00000278463,ENSG00000234289,ENSG00000288825,ENSG00000287080
REAC:R-HSA-212165	REAC	Epigenetic regulation of gene expression	106	5	0.00687536	ENSG00000276043,ENSG00000278463,ENSG00000234289,ENSG00000288825,ENSG00000287080
REAC:R-HSA-1500620	REAC	Meiosis	64	4	0.0074571	ENSG00000278463,ENSG00000234289,ENSG00000288825,ENSG00000287080
REAC:R-HSA-110329	REAC	Cleavage of the damaged pyrimidine	30	3	0.00753333	ENSG00000278463,ENSG00000234289,ENSG00000288825
REAC:R-HSA-73928	REAC	Depyrimidination	30	3	0.00753333	ENSG00000278463,ENSG00000234289,ENSG00000288825
REAC:R-HSA-110328	REAC	Recognition and association of DNA glycosylase with site containing an affected pyrimidine	30	3	0.00753333	ENSG00000278463,ENSG00000234289,ENSG00000288825
REAC:R-HSA-68689	REAC	CDC6 association with the ORC:origin complex	8	2	0.00765741	ENSG00000094804,ENSG00000085840
REAC:R-HSA-427413	REAC	NoRC negatively regulates rRNA expression	66	4	0.00782621	ENSG00000278463,ENSG00000234289,ENSG00000288825,ENSG00000287080
REAC:R-HSA-5250913	REAC	Positive epigenetic regulation of rRNA expression	66	4	0.00782621	ENSG00000278463,ENSG00000234289,ENSG00000288825,ENSG00000287080
REAC:R-HSA-73929	REAC	Base-Excision Repair, AP Site Formation	31	3	0.00794476	ENSG00000278463,ENSG00000234289,ENSG00000288825
REAC:R-HSA-1912422	REAC	Pre-NOTCH Expression and Processing	67	4	0.00810194	ENSG00000278463,ENSG00000234289,ENSG00000288825,ENSG00000287080
REAC:R-HSA-5250941	REAC	Negative epigenetic regulation of rRNA expression	69	4	0.00893814	ENSG00000278463,ENSG00000234289,ENSG00000288825,ENSG00000287080
REAC:R-HSA-2465910	REAC	MASTL Facilitates Mitotic Progression	9	2	0.00919595	ENSG00000134057,ENSG00000170312
REAC:R-HSA-73854	REAC	RNA Polymerase I Promoter Clearance	71	4	0.00972787	ENSG00000278463,ENSG00000234289,ENSG00000288825,ENSG00000287080
REAC:R-HSA-73864	REAC	RNA Polymerase I Transcription	72	4	0.0101374	ENSG00000278463,ENSG00000234289,ENSG00000288825,ENSG00000287080
REAC:R-HSA-176409	REAC	APC/C:Cdc20 mediated degradation of mitotic proteins	73	4	0.0105567	ENSG00000134057,ENSG00000170312,ENSG00000117650,ENSG00000175063
REAC:R-HSA-5617472	REAC	Activation of anterior HOX genes in hindbrain development during early embryogenesis	74	4	0.0107746	ENSG00000278463,ENSG00000234289,ENSG00000288825,ENSG00000287080
REAC:R-HSA-176814	REAC	Activation of APC/C and APC/C:Cdc20 mediated degradation of mitotic proteins	74	4	0.0107746	ENSG00000134057,ENSG00000170312,ENSG00000117650,ENSG00000175063
REAC:R-HSA-5619507	REAC	Activation of HOX genes during differentiation	74	4	0.0107746	ENSG00000278463,ENSG00000234289,ENSG00000288825,ENSG00000287080
REAC:R-HSA-6811442	REAC	Intra-Golgi and retrograde Golgi-to-ER traffic	179	6	0.0109631	ENSG00000138778,ENSG00000138160,ENSG00000079616,ENSG00000142945,ENSG00000090889,ENSG00000237649
REAC:R-HSA-1474165	REAC	Reproduction	75	4	0.0111015	ENSG00000278463,ENSG00000234289,ENSG00000288825,ENSG00000287080
REAC:R-HSA-9670095	REAC	Inhibition of DNA recombination at telomere	37	3	0.0117913	ENSG00000278463,ENSG00000234289,ENSG00000288825
REAC:R-HSA-75035	REAC	Chk1/Chk2(Cds1) mediated inactivation of Cyclin B:Cdk1 complex	11	2	0.0125048	ENSG00000134057,ENSG00000170312
REAC:R-HSA-71240	REAC	Tryptophan catabolism	11	2	0.0125048	ENSG00000131203,ENSG00000103257
REAC:R-HSA-211000	REAC	Gene Silencing by RNA	80	4	0.0135179	ENSG00000278463,ENSG00000234289,ENSG00000288825,ENSG00000287080
REAC:R-HSA-1221632	REAC	Meiotic synapsis	40	3	0.0142134	ENSG00000278463,ENSG00000234289,ENSG00000288825
REAC:R-HSA-162658	REAC	Golgi Cisternae Pericentriolar Stack Reorganization	13	2	0.0169349	ENSG00000134057,ENSG00000170312
REAC:R-HSA-4419969	REAC	Depolymerization of the Nuclear Lamina	13	2	0.0169349	ENSG00000134057,ENSG00000170312
REAC:R-HSA-8939236	REAC	RUNX1 regulates transcription of genes involved in differentiation of HSCs	87	4	0.0176198	ENSG00000278463,ENSG00000234289,ENSG00000288825,ENSG00000287080
REAC:R-HSA-5689603	REAC	UCH proteinases	89	4	0.0189364	ENSG00000275221,ENSG00000278463,ENSG00000274997,ENSG00000288825
REAC:R-HSA-156711	REAC	Polo-like kinase mediated events	14	2	0.0191498	ENSG00000134057,ENSG00000111206
REAC:R-HSA-168256	REAC	Immune System	1522	21	0.0208754	ENSG00000204305,ENSG00000089685,ENSG00000162063,ENSG00000138778,ENSG00000065618,ENSG00000087086,ENSG00000166598,ENSG00000172183,ENSG00000138160,ENSG00000079616,ENSG00000142945,ENSG00000090889,ENSG00000117115,ENSG00000163220,ENSG00000115884,ENSG00000188404,ENSG00000021355,ENSG00000175063,ENSG00000125730,ENSG00000172179,ENSG00000287080
REAC:R-HSA-4839726	REAC	Chromatin organization	212	6	0.0220877	ENSG00000117115,ENSG00000275221,ENSG00000278463,ENSG00000274997,ENSG00000288825,ENSG00000287080
REAC:R-HSA-3247509	REAC	Chromatin modifying enzymes	212	6	0.0220877	ENSG00000117115,ENSG00000275221,ENSG00000278463,ENSG00000274997,ENSG00000288825,ENSG00000287080
REAC:R-HSA-6804114	REAC	TP53 Regulates Transcription of Genes Involved in G2 Cell Cycle Arrest	16	2	0.0239669	ENSG00000134057,ENSG00000170312
REAC:R-HSA-2995383	REAC	Initiation of Nuclear Envelope (NE) Reformation	16	2	0.0239669	ENSG00000134057,ENSG00000170312
REAC:R-HSA-109581	REAC	Apoptosis	157	5	0.0265058	ENSG00000124610,ENSG00000187837,ENSG00000168298,ENSG00000184357,ENSG00000124575
REAC:R-HSA-3000480	REAC	Scavenging by Class A Receptors	17	2	0.0265869	ENSG00000087086,ENSG00000166598
REAC:R-HSA-9018519	REAC	Estrogen-dependent gene expression	102	4	0.0283303	ENSG00000278463,ENSG00000234289,ENSG00000288825,ENSG00000287080
REAC:R-HSA-73886	REAC	Chromosome Maintenance	103	4	0.0290519	ENSG00000115163,ENSG00000278463,ENSG00000234289,ENSG00000288825
REAC:R-HSA-1362277	REAC	Transcription of E2F targets under negative control by DREAM complex	18	2	0.0290519	ENSG00000094804,ENSG00000131747
REAC:R-HSA-1280218	REAC	Adaptive Immune System	627	11	0.0308679	ENSG00000162063,ENSG00000138778,ENSG00000065618,ENSG00000138160,ENSG00000079616,ENSG00000142945,ENSG00000090889,ENSG00000163220,ENSG00000188404,ENSG00000175063,ENSG00000125730
REAC:R-HSA-9664424	REAC	Cell recruitment (pro-inflammatory response)	19	2	0.031556	ENSG00000135318,ENSG00000125730
REAC:R-HSA-9660826	REAC	Purinergic signaling in leishmaniasis infection	19	2	0.031556	ENSG00000135318,ENSG00000125730
REAC:R-HSA-73884	REAC	Base Excision Repair	58	3	0.0342954	ENSG00000278463,ENSG00000234289,ENSG00000288825
REAC:R-HSA-69275	REAC	G2/M Transition	176	5	0.0392632	ENSG00000134057,ENSG00000170312,ENSG00000111206,ENSG00000075218,ENSG00000117650
REAC:R-HSA-453274	REAC	Mitotic G2-G2/M phases	178	5	0.0407657	ENSG00000134057,ENSG00000170312,ENSG00000111206,ENSG00000075218,ENSG00000117650
REAC:R-HSA-157118	REAC	Signaling by NOTCH	182	5	0.0441988	ENSG00000126787,ENSG00000278463,ENSG00000234289,ENSG00000288825,ENSG00000287080
REAC:R-HSA-5357801	REAC	Programmed Cell Death	185	5	0.0468005	ENSG00000124610,ENSG00000187837,ENSG00000168298,ENSG00000184357,ENSG00000124575
REAC:R-HSA-69473	REAC	G2/M DNA damage checkpoint	66	3	0.0468576	ENSG00000134057,ENSG00000170312,ENSG00000234289
REAC:R-HSA-1296053	REAC	Classical Kir channels	2	1	0.0492672	ENSG00000182324
REAC:R-HSA-170145	REAC	Phosphorylation of proteins involved in the G2/M transition by Cyclin A:Cdc2 complexes	2	1	0.0492672	ENSG00000170312
REAC:R-HSA-8852276	REAC	The role of GTSE1 in G2/M progression after G2 checkpoint	68	3	0.0496513	ENSG00000134057,ENSG00000170312,ENSG00000075218
TF:M12616	TF	Factor: HMGXB3; motif: NRGCCAATSRGNRNNS	1972	35	0.00159011	ENSG00000198826,ENSG00000178999,ENSG00000134057,ENSG00000162063,ENSG00000094804,ENSG00000184661,ENSG00000170312,ENSG00000115163,ENSG00000128965,ENSG00000123975,ENSG00000184164,ENSG00000099958,ENSG00000126787,ENSG00000140067,ENSG00000111206,ENSG00000087086,ENSG00000075218,ENSG00000187837,ENSG00000184357,ENSG00000166598,ENSG00000131203,ENSG00000237649,ENSG00000145050,ENSG00000117650,ENSG00000085840…
TF:M10005	TF	Factor: NF-YA; motif: NYRRCCAATCAGAR	1437	29	0.00159011	ENSG00000106013,ENSG00000198826,ENSG00000094804,ENSG00000184661,ENSG00000134690,ENSG00000170312,ENSG00000115163,ENSG00000128965,ENSG00000136108,ENSG00000123975,ENSG00000099958,ENSG00000140067,ENSG00000188394,ENSG00000187837,ENSG00000184357,ENSG00000131203,ENSG00000145050,ENSG00000148773,ENSG00000117650,ENSG00000068489,ENSG00000128228,ENSG00000183508,ENSG00000167900,ENSG00000131747,ENSG00000175063…
TF:M12668_1	TF	Factor: SP2; motif: NNRRCCAATSRGNRNSNGSN; match class: 1	3678	52	0.00159011	ENSG00000204305,ENSG00000106013,ENSG00000198826,ENSG00000178999,ENSG00000134057,ENSG00000162063,ENSG00000094804,ENSG00000184661,ENSG00000134690,ENSG00000170312,ENSG00000115163,ENSG00000128965,ENSG00000136108,ENSG00000123975,ENSG00000188153,ENSG00000184164,ENSG00000099958,ENSG00000126787,ENSG00000140067,ENSG00000111206,ENSG00000087086,ENSG00000124610,ENSG00000187837,ENSG00000166598,ENSG00000131203…
TF:M08215	TF	Factor: Elk-1:EVX1; motif: NNCGGWAATNNYMATTA	4008	53	0.00496049	ENSG00000204305,ENSG00000198826,ENSG00000184661,ENSG00000134690,ENSG00000170312,ENSG00000115163,ENSG00000138778,ENSG00000128965,ENSG00000188153,ENSG00000126787,ENSG00000189057,ENSG00000111206,ENSG00000087086,ENSG00000188394,ENSG00000149403,ENSG00000166598,ENSG00000143195,ENSG00000172183,ENSG00000182324,ENSG00000138160,ENSG00000079616,ENSG00000142945,ENSG00000090889,ENSG00000109805,ENSG00000080986…
TF:M12642	TF	Factor: NFYA; motif: NNRGCCAATSRGMRSSNNSN	1995	32	0.0260056	ENSG00000178999,ENSG00000180535,ENSG00000134057,ENSG00000162063,ENSG00000094804,ENSG00000184661,ENSG00000170312,ENSG00000115163,ENSG00000128965,ENSG00000136108,ENSG00000123975,ENSG00000184164,ENSG00000099958,ENSG00000140067,ENSG00000111206,ENSG00000075218,ENSG00000166598,ENSG00000131203,ENSG00000145050,ENSG00000117650,ENSG00000068489,ENSG00000113811,ENSG00000171241,ENSG00000183508,ENSG00000167900…
TF:M00161	TF	Factor: Oct-1; motif: MKVATTTGCATATT	1627	28	0.0260056	ENSG00000180535,ENSG00000170312,ENSG00000138778,ENSG00000065618,ENSG00000126787,ENSG00000189057,ENSG00000149403,ENSG00000166598,ENSG00000172183,ENSG00000182324,ENSG00000138160,ENSG00000080986,ENSG00000135318,ENSG00000117115,ENSG00000110777,ENSG00000068489,ENSG00000113811,ENSG00000188404,ENSG00000171241,ENSG00000167900,ENSG00000275221,ENSG00000278463,ENSG00000234289,ENSG00000172179,ENSG00000274997…
TF:M04458_1	TF	Factor: ESRRA; motif: CAAGGTCANNYSAAGGTCA; match class: 1	2720	39	0.0260056	ENSG00000198826,ENSG00000180535,ENSG00000134057,ENSG00000162063,ENSG00000170312,ENSG00000178404,ENSG00000123975,ENSG00000065618,ENSG00000188153,ENSG00000126787,ENSG00000140067,ENSG00000111206,ENSG00000075218,ENSG00000166598,ENSG00000138160,ENSG00000142945,ENSG00000090889,ENSG00000117115,ENSG00000041880,ENSG00000068489,ENSG00000196218,ENSG00000128228,ENSG00000113811,ENSG00000188404,ENSG00000021355…
TF:M00287	TF	Factor: NF-Y; motif: NNNRRCCAATSRGNNN	1120	22	0.0283563	ENSG00000198826,ENSG00000162063,ENSG00000094804,ENSG00000184661,ENSG00000170312,ENSG00000115163,ENSG00000128965,ENSG00000136108,ENSG00000123975,ENSG00000140067,ENSG00000187837,ENSG00000131203,ENSG00000145050,ENSG00000117650,ENSG00000068489,ENSG00000183508,ENSG00000167900,ENSG00000131747,ENSG00000175063,ENSG00000276043,ENSG00000288825,ENSG00000287080
TF:M07363	TF	Factor: NF-1; motif: NNNGCCAANN	88	6	0.0437023	ENSG00000128965,ENSG00000187837,ENSG00000168298,ENSG00000137804,ENSG00000145014,ENSG00000124575
WP:WP2446	WP	Retinoblastoma gene in cancer	86	7	0.000291041	ENSG00000134057,ENSG00000170312,ENSG00000007968,ENSG00000090889,ENSG00000085840,ENSG00000171848,ENSG00000131747
WP:WP5413	WP	IL-24 Signaling pathway	245	11	0.000291041	ENSG00000089685,ENSG00000134057,ENSG00000094804,ENSG00000170312,ENSG00000115163,ENSG00000166598,ENSG00000148773,ENSG00000115884,ENSG00000131747,ENSG00000100219,ENSG00000107949
WP:WP45	WP	G1 to S cell cycle control	57	4	0.0433548	ENSG00000134057,ENSG00000170312,ENSG00000007968,ENSG00000085840

## Sheet: VvsC
Table S4B: Results from the enrichment analysis of the differentially expressed genes in the vaccine vs. control comparison4
term_id	source	term_name	term_size	intersection_size	p_value	intersection
GO:1990266	GO:BP	neutrophil migration	91	8	1.71154e+08	ENSG00000124205,ENSG00000131981,ENSG00000143546,ENSG00000163220,ENSG00000113811,ENSG00000123610,ENSG00000124731,ENSG00000163221
GO:0030593	GO:BP	neutrophil chemotaxis	72	7	3.41403e+08	ENSG00000124205,ENSG00000131981,ENSG00000143546,ENSG00000163220,ENSG00000123610,ENSG00000124731,ENSG00000163221
GO:0097530	GO:BP	granulocyte migration	110	8	3.41403e+08	ENSG00000124205,ENSG00000131981,ENSG00000143546,ENSG00000163220,ENSG00000113811,ENSG00000123610,ENSG00000124731,ENSG00000163221
GO:0071621	GO:BP	granulocyte chemotaxis	90	7	1.2379e+08	ENSG00000124205,ENSG00000131981,ENSG00000143546,ENSG00000163220,ENSG00000123610,ENSG00000124731,ENSG00000163221
GO:0097529	GO:BP	myeloid leukocyte migration	173	8	5.47735e+09	ENSG00000124205,ENSG00000131981,ENSG00000143546,ENSG00000163220,ENSG00000113811,ENSG00000123610,ENSG00000124731,ENSG00000163221
GO:0030595	GO:BP	leukocyte chemotaxis	170	7	641159047112328	ENSG00000124205,ENSG00000131981,ENSG00000143546,ENSG00000163220,ENSG00000123610,ENSG00000124731,ENSG00000163221
GO:0050900	GO:BP	leukocyte migration	301	8	246209975141186	ENSG00000124205,ENSG00000131981,ENSG00000143546,ENSG00000163220,ENSG00000113811,ENSG00000123610,ENSG00000124731,ENSG00000163221
GO:0060326	GO:BP	cell chemotaxis	221	7	246209975141186	ENSG00000124205,ENSG00000131981,ENSG00000143546,ENSG00000163220,ENSG00000123610,ENSG00000124731,ENSG00000163221
GO:0070488	GO:BP	neutrophil aggregation	2	2	246209975141186	ENSG00000143546,ENSG00000163220
GO:0032119	GO:BP	sequestering of zinc ion	3	2	663247142461237	ENSG00000143546,ENSG00000163220
GO:0006935	GO:BP	chemotaxis	334	7	229486367146309	ENSG00000124205,ENSG00000131981,ENSG00000143546,ENSG00000163220,ENSG00000123610,ENSG00000124731,ENSG00000163221
GO:0050832	GO:BP	defense response to fungus	29	3	229486367146309	ENSG00000143546,ENSG00000163220,ENSG00000163221
GO:0042330	GO:BP	taxis	334	7	229486367146309	ENSG00000124205,ENSG00000131981,ENSG00000143546,ENSG00000163220,ENSG00000123610,ENSG00000124731,ENSG00000163221
GO:0035425	GO:BP	autocrine signaling	6	2	235253800305604	ENSG00000143546,ENSG00000163220
GO:0071499	GO:BP	cellular response to laminar fluid shear stress	8	2	359995047414371	ENSG00000136826,ENSG00000100219
GO:0009620	GO:BP	response to fungus	38	3	359995047414371	ENSG00000143546,ENSG00000163220,ENSG00000163221
GO:0051238	GO:BP	sequestering of metal ion	8	2	359995047414371	ENSG00000143546,ENSG00000163220
GO:0097193	GO:BP	intrinsic apoptotic signaling pathway	270	6	370645189432438	ENSG00000128965,ENSG00000007968,ENSG00000143546,ENSG00000163220,ENSG00000113811,ENSG00000100219
GO:0050729	GO:BP	positive regulation of inflammatory response	104	4	450622330456453	ENSG00000099985,ENSG00000143546,ENSG00000163220,ENSG00000163221
GO:0050727	GO:BP	regulation of inflammatory response	283	6	450622330456453	ENSG00000136826,ENSG00000099985,ENSG00000143546,ENSG00000163220,ENSG00000123610,ENSG00000163221
GO:0050786	GO:MF	RAGE receptor binding	8	3	530054823687094	ENSG00000143546,ENSG00000163220,ENSG00000163221
GO:0035662	GO:MF	Toll-like receptor 4 binding	3	2	418297913711348	ENSG00000143546,ENSG00000163220
GO:0050543	GO:MF	icosatetraenoic acid binding	5	2	693980205616934	ENSG00000143546,ENSG00000163220
GO:0050544	GO:MF	arachidonic acid binding	5	2	693980205616934	ENSG00000143546,ENSG00000163220
GO:0050542	GO:MF	icosanoid binding	6	2	830873649261155	ENSG00000143546,ENSG00000163220
GO:0030527	GO:MF	structural constituent of chromatin	41	3	154798654927958	ENSG00000187837,ENSG00000274997,ENSG00000287080
GO:0036041	GO:MF	long-chain fatty acid binding	10	2	176423768506422	ENSG00000143546,ENSG00000163220
GO:0035325	GO:MF	Toll-like receptor binding	11	2	188244853990723	ENSG00000143546,ENSG00000163220
GO:0017159	GO:MF	pantetheine hydrolase activity	1	1	497866996252292	ENSG00000112303
GO:0016492	GO:MF	G protein-coupled neurotensin receptor activity	1	1	497866996252292	ENSG00000101188
GO:0060001	GO:MF	minus-end directed microfilament motor activity	1	1	497866996252292	ENSG00000196586
GO:0008859	GO:MF	exoribonuclease II activity	1	1	497866996252292	ENSG00000172183
GO:0005147	GO:MF	oncostatin-M receptor binding	1	1	497866996252292	ENSG00000099985
GO:0140313	GO:MF	molecular sequestering activity	24	2	497866996252292	ENSG00000123131,ENSG00000124731
GO:0140319	GO:MF	receptor decoy activity	1	1	497866996252292	ENSG00000124731
GO:0001010	GO:MF	RNA polymerase II sequence-specific DNA-binding transcription factor recruiting activity	1	1	497866996252292	ENSG00000136826
HPA:0470183	HPA	skin 2; cells in granular layer[High]	180	6	21527466241492	ENSG00000187837,ENSG00000136826,ENSG00000196586,ENSG00000143546,ENSG00000163220,ENSG00000287080
HPA:0470182	HPA	skin 2; cells in granular layer[≥Medium]	449	8	445458603308666	ENSG00000187837,ENSG00000177606,ENSG00000136826,ENSG00000131981,ENSG00000196586,ENSG00000143546,ENSG00000163220,ENSG00000287080
REAC:R-HSA-6799990	REAC	Metal sequestration by antimicrobial proteins	3	2	103255521042261	ENSG00000143546,ENSG00000163220
REAC:R-HSA-166058	REAC	MyD88:MAL(TIRAP) cascade initiated on plasma membrane	104	4	217748254823241	ENSG00000177606,ENSG00000143546,ENSG00000163220,ENSG00000163221
REAC:R-HSA-6798695	REAC	Neutrophil degranulation	385	7	217748254823241	ENSG00000131981,ENSG00000008516,ENSG00000123131,ENSG00000143546,ENSG00000163220,ENSG00000123610,ENSG00000163221
REAC:R-HSA-422085	REAC	Synthesis, secretion, and deacylation of Ghrelin	10	2	217748254823241	ENSG00000136826,ENSG00000166562
REAC:R-HSA-168188	REAC	Toll Like Receptor TLR6:TLR2 Cascade	104	4	217748254823241	ENSG00000177606,ENSG00000143546,ENSG00000163220,ENSG00000163221
REAC:R-HSA-181438	REAC	Toll Like Receptor 2 (TLR2) Cascade	104	4	217748254823241	ENSG00000177606,ENSG00000143546,ENSG00000163220,ENSG00000163221
REAC:R-HSA-168179	REAC	Toll Like Receptor TLR1:TLR2 Cascade	104	4	217748254823241	ENSG00000177606,ENSG00000143546,ENSG00000163220,ENSG00000163221
REAC:R-HSA-879415	REAC	Advanced glycosylation endproduct receptor signaling	11	2	232338243213775	ENSG00000131981,ENSG00000163221
REAC:R-HSA-5686938	REAC	Regulation of TLR by endogenous ligand	13	2	262396998045256	ENSG00000143546,ENSG00000163220
REAC:R-HSA-5602498	REAC	MyD88 deficiency (TLR2/4)	13	2	262396998045256	ENSG00000143546,ENSG00000163220
REAC:R-HSA-5603041	REAC	IRAK4 deficiency (TLR2/4)	14	2	277665190861054	ENSG00000143546,ENSG00000163220
REAC:R-HSA-166016	REAC	Toll Like Receptor 4 (TLR4) Cascade	131	4	277696438333636	ENSG00000177606,ENSG00000143546,ENSG00000163220,ENSG00000163221
REAC:R-HSA-168249	REAC	Innate Immune System	788	9	346051247756466	ENSG00000177606,ENSG00000131981,ENSG00000008516,ENSG00000123131,ENSG00000143546,ENSG00000163220,ENSG00000123610,ENSG00000124731,ENSG00000163221
REAC:R-HSA-2559583	REAC	Cellular Senescence	145	4	346051247756466	ENSG00000007968,ENSG00000187837,ENSG00000177606,ENSG00000287080
REAC:R-HSA-168256	REAC	Immune System	1522	13	359736505252129	ENSG00000172183,ENSG00000177606,ENSG00000131981,ENSG00000072201,ENSG00000008516,ENSG00000099985,ENSG00000123131,ENSG00000143546,ENSG00000163220,ENSG00000123610,ENSG00000124731,ENSG00000163221,ENSG00000287080
REAC:R-HSA-168898	REAC	Toll-like Receptor Cascades	152	4	359736505252129	ENSG00000177606,ENSG00000143546,ENSG00000163220,ENSG00000163221
REAC:R-HSA-5668599	REAC	RHO GTPases Activate NADPH Oxidases	21	2	408045692302826	ENSG00000143546,ENSG00000163220
REAC:R-HSA-2559580	REAC	Oxidative Stress Induced Senescence	79	3	429622894589364	ENSG00000007968,ENSG00000177606,ENSG00000287080
