# Supplementary material for: Identifying transcriptomic profiles in ovine spleen after repetitive vaccination
Source: Front Immunol. 2024 Jul 12;15:1386590. doi: 10.3389/fimmu.2024.1386590 (PMC11284609; doi:10.3389/fimmu.2024.1386590)
Supplement: Supplementary file 5 [file Table_5.xlsx]

## Sheet: Module genes
Table S5A: List of all genes used for co-expression analysis and the module to which they belong.
Gene	module
AAAS	ME2
AACS	ME5
AADACL3	ME8
AAGAB	ME1
AAK1	ME1
AAR2	ME5
AARS1	ME2
AARS2	ME1
AASDH	ME8
AASDHPPT	ME2
AASS	ME9
AATF	ME4
ABCA1	ME11
ABCA10	ME2
ABCA2	ME4
ABCA3	ME0
ABCA5	ME7
ABCA6	ME8
ABCA7	ME10
ABCB1	ME6
ABCB10	ME0
ABCB6	ME2
ABCB7	ME2
ABCB8	ME4
ABCC1	ME1
ABCC10	ME4
ABCC3	ME5
ABCC5	ME2
ABCC9	ME9
ABCD1	ME0
ABCD2	ME9
ABCD3	ME6
ABCD4	ME2
ABCE1	ME1
ABCF1	ME2
ABCF3	ME2
ABCG1	ME2
ABHD10	ME0
ABHD12	ME4
ABHD13	ME2
ABHD14A	ME0
ABHD14B	ME6
ABHD16A	ME1
ABHD17A	ME1
ABHD17B	ME1
ABHD17C	ME4
ABHD18	ME2
ABHD2	ME1
ABHD3	ME2
ABHD4	ME1
ABHD6	ME10
ABHD8	ME1
ABI1	ME2
ABI2	ME4
ABI3	ME6
ABITRAM	ME1
ABL1	ME2
ABL2	ME1
ABLIM1	ME2
ABLIM3	ME6
ABR	ME0
ABRACL	ME2
ABRAXAS1	ME1
ABRAXAS2	ME1
ABT1	ME3
ABTB2	ME5
ACAA1	ME1
ACAA2	ME1
ACACA	ME1
ACACB	ME7
ACAD10	ME1
ACAD11	ME5
ACAD8	ME5
ACAD9	ME1
ACADL	ME7
ACADM	ME5
ACADS	ME1
ACADSB	ME5
ACADVL	ME3
ACAP1	ME5
ACAP2	ME7
ACAP3	ME4
ACAT1	ME2
ACAT2	ME7
ACBD3	ME1
ACBD4	ME1
ACBD5	ME5
ACBD6	ME4
ACCS	ME0
ACD	ME0
ACE	ME0
ACER2	ME0
ACIN1	ME4
ACKR3	ME0
ACLY	ME2
ACO1	ME5
ACO2	ME1
ACOT6	ME1
ACOT7	ME2
ACOT8	ME1
ACOT9	ME8
ACOX1	ME2
ACOX3	ME2
ACP1	ME1
ACP2	ME10
ACP3	ME1
ACP5	ME4
ACP6	ME10
ACSF2	ME2
ACSF3	ME1
ACSL1	ME9
ACSL3	ME2
ACSL4	ME2
ACSL5	ME2
ACSL6	ME2
ACSS1	ME2
ACSS2	ME2
ACSS3	ME5
ACTA1	ME9
ACTA2	ME9
ACTB	ME1
ACTG1	ME1
ACTG2	ME9
ACTL6A	ME2
ACTN1	ME2
ACTN4	ME1
ACTR10	ME1
ACTR1A	ME1
ACTR1B	ME0
ACTR2	ME2
ACTR3	ME8
ACTR3B	ME4
ACTR5	ME9
ACTR6	ME1
ACTR8	ME1
ACTRT3	ME1
ACVR1	ME1
ACVR1B	ME2
ACVR2A	ME1
ACVR2B	ME1
ACVRL1	ME5
ACY1	ME1
ADA	ME1
ADA2	ME11
ADAL	ME5
ADAM10	ME1
ADAM12	ME1
ADAM15	ME9
ADAM17	ME0
ADAM19	ME3
ADAM22	ME6
ADAM33	ME2
ADAM8	ME1
ADAM9	ME0
ADAMTS1	ME11
ADAMTS10	ME2
ADAMTS12	ME2
ADAMTS13	ME1
ADAMTS14	ME0
ADAMTS2	ME3
ADAMTS5	ME2
ADAMTS6	ME1
ADAMTS7	ME4
ADAMTS9	ME1
ADAMTSL1	ME7
ADAMTSL3	ME1
ADAMTSL4	ME4
ADAMTSL5	ME7
ADAP1	ME1
ADAP2	ME1
ADAR	ME4
ADARB1	ME9
ADAT1	ME2
ADAT2	ME1
ADCK2	ME1
ADCK5	ME1
ADCY2	ME0
ADCY3	ME1
ADCY4	ME1
ADCY5	ME8
ADCY6	ME2
ADCY7	ME0
ADCY9	ME3
ADD1	ME11
ADD2	ME3
ADD3	ME1
ADGRA2	ME9
ADGRA3	ME11
ADGRD1	ME2
ADGRE1	ME2
ADGRE2	ME5
ADGRE5	ME1
ADGRF2	ME2
ADGRF5	ME1
ADGRG1	ME1
ADGRG2	ME0
ADGRG5	ME4
ADGRG6	ME2
ADGRL1	ME1
ADGRL2	ME1
ADGRL4	ME2
ADHFE1	ME2
ADI1	ME1
ADIPOR1	ME1
ADIPOR2	ME11
ADIRF	ME1
ADK	ME2
ADM	ME5
ADM2	ME1
ADNP2	ME9
ADO	ME1
ADORA2A	ME2
ADORA3	ME10
ADPGK	ME5
ADPRH	ME1
ADPRM	ME2
ADPRS	ME1
ADRA1A	ME2
ADRA1B	ME5
ADRA2B	ME2
ADRA2C	ME7
ADRB1	ME5
ADRB2	ME0
ADRM1	ME2
ADSL	ME0
ADSS1	ME11
ADSS2	ME1
AEBP1	ME0
AEBP2	ME2
AEN	ME0
AFAP1	ME1
AFAP1L2	ME1
AFDN	ME1
AFF1	ME1
AFF2	ME5
AFF3	ME5
AFF4	ME2
AFG1L	ME2
AFG3L2	ME1
AFTPH	ME8
AGA	ME11
AGAP1	ME2
AGAP2	ME2
AGAP3	ME1
AGBL5	ME7
AGFG1	ME1
AGFG2	ME1
AGGF1	ME1
AGK	ME1
AGL	ME0
AGO2	ME1
AGO3	ME1
AGO4	ME10
AGPAT1	ME4
AGPAT2	ME1
AGPAT3	ME2
AGPAT5	ME1
AGPS	ME3
AGRN	ME0
AGTPBP1	ME1
AGTR1	ME1
AHCTF1	ME11
AHCY	ME4
AHCYL1	ME1
AHCYL2	ME2
AHDC1	ME5
AHI1	ME2
AHNAK	ME1
AHNAK2	ME1
AHR	ME0
AHSA1	ME7
AHSA2P	ME5
AICDA	ME6
AIDA	ME3
AIF1	ME10
AIFM1	ME0
AIFM2	ME4
AIG1	ME4
AIMP1	ME8
AIMP2	ME1
AJUBA	ME3
AK2	ME1
AK3	ME1
AK4	ME2
AK5	ME7
AKAP1	ME2
AKAP10	ME1
AKAP11	ME3
AKAP12	ME0
AKAP13	ME1
AKAP17A	ME2
AKAP5	ME10
AKAP6	ME2
AKAP7	ME7
AKAP8	ME5
AKAP8L	ME1
AKAP9	ME3
AKIP1	ME3
AKIRIN1	ME2
AKIRIN2	ME2
AKNA	ME3
AKR1A1	ME5
AKR1B1	ME1
AKR1E2	ME1
AKR7A2	ME1
AKT1	ME1
AKT1S1	ME6
AKT2	ME1
AKT3	ME2
ALAD	ME10
ALAS1	ME2
ALCAM	ME3
ALDH16A1	ME2
ALDH18A1	ME3
ALDH1A1	ME1
ALDH1A3	ME6
ALDH1L2	ME10
ALDH2	ME5
ALDH3A2	ME1
ALDH3B1	ME4
ALDH4A1	ME1
ALDH5A1	ME11
ALDH6A1	ME5
ALDH7A1	ME4
ALDH9A1	ME1
ALDOA	ME1
ALG1	ME0
ALG11	ME1
ALG12	ME1
ALG13	ME3
ALG14	ME8
ALG2	ME1
ALG3	ME3
ALG5	ME3
ALG6	ME2
ALG9	ME0
ALKBH1	ME7
ALKBH3	ME1
ALKBH4	ME1
ALKBH5	ME1
ALKBH7	ME1
ALKBH8	ME1
ALMS1	ME1
ALOX5	ME2
ALPK1	ME7
ALPK3	ME1
ALS2	ME2
ALS2CL	ME7
ALYREF	ME2
AMACR	ME1
AMBRA1	ME2
AMD1	ME4
AMDHD2	ME0
AMER1	ME1
AMER2	ME1
AMFR	ME1
AMHR2	ME1
AMIGO1	ME1
AMIGO2	ME1
AMMECR1	ME1
AMMECR1L	ME1
AMN1	ME5
AMOT	ME5
AMOTL1	ME0
AMOTL2	ME3
AMPD2	ME4
AMPH	ME5
AMT	ME8
AMZ1	ME9
AMZ2	ME2
ANAPC1	ME1
ANAPC10	ME0
ANAPC11	ME1
ANAPC15	ME1
ANAPC16	ME8
ANAPC2	ME4
ANAPC4	ME2
ANAPC5	ME1
ANAPC7	ME1
ANGEL1	ME5
ANGEL2	ME3
ANGPT1	ME4
ANGPT4	ME3
ANGPTL1	ME7
ANGPTL2	ME1
ANGPTL4	ME9
ANK1	ME7
ANK2	ME0
ANK3	ME3
ANKFY1	ME2
ANKH	ME2
ANKIB1	ME1
ANKLE2	ME2
ANKMY2	ME1
ANKRA2	ME6
ANKRD10	ME3
ANKRD11	ME6
ANKRD12	ME1
ANKRD13A	ME2
ANKRD13C	ME1
ANKRD13D	ME10
ANKRD16	ME1
ANKRD17	ME6
ANKRD23	ME2
ANKRD27	ME2
ANKRD28	ME8
ANKRD33	ME1
ANKRD33B	ME3
ANKRD34C	ME1
ANKRD39	ME3
ANKRD40	ME1
ANKRD42	ME3
ANKRD44	ME1
ANKRD45	ME1
ANKRD46	ME2
ANKRD49	ME2
ANKRD50	ME5
ANKRD52	ME1
ANKRD54	ME3
ANKRD63	ME1
ANKS1A	ME2
ANKS3	ME4
ANKZF1	ME4
ANO10	ME3
ANO6	ME4
ANO8	ME4
ANOS1	ME1
ANP32A	ME1
ANP32B	ME8
ANP32E	ME2
ANTKMT	ME1
ANTXR1	ME5
ANTXR2	ME1
ANXA1	ME3
ANXA11	ME2
ANXA2	ME1
ANXA3	ME1
ANXA4	ME1
ANXA5	ME7
ANXA6	ME1
ANXA7	ME10
AOAH	ME1
AOC1	ME1
AOC2	ME2
AOC3	ME9
AOPEP	ME2
AOX1	ME10
AP1AR	ME4
AP1B1	ME1
AP1G1	ME2
AP1G2	ME7
AP1M1	ME10
AP1S1	ME1
AP1S2	ME2
AP1S3	ME1
AP2A1	ME1
AP2A2	ME6
AP2B1	ME1
AP2M1	ME1
AP2S1	ME1
AP3B1	ME2
AP3D1	ME1
AP3M1	ME1
AP3S1	ME2
AP4B1	ME2
AP4E1	ME2
AP4M1	ME2
AP4S1	ME3
AP5B1	ME1
AP5M1	ME4
AP5S1	ME6
AP5Z1	ME3
APAF1	ME1
APBA1	ME7
APBA3	ME2
APBB1	ME1
APBB2	ME2
APBB3	ME2
APC	ME6
APC2	ME4
APCDD1	ME1
APEH	ME1
APEX1	ME2
APEX2	ME1
APH1A	ME1
APH1B	ME4
API5	ME1
APLF	ME2
APLN	ME1
APLNR	ME1
APLP1	ME9
APLP2	ME4
APOA1	ME2
APOBEC3F	ME1
APOBR	ME2
APOE	ME1
APOOL	ME11
APPBP2	ME4
APPL1	ME1
APPL2	ME2
APRT	ME8
AQP1	ME9
AQP3	ME11
AQR	ME6
ARAF	ME1
ARAP1	ME5
ARAP2	ME3
ARAP3	ME4
ARCN1	ME1
AREL1	ME11
ARF1	ME1
ARF3	ME1
ARF4	ME3
ARF5	ME2
ARF6	ME2
ARFGAP2	ME1
ARFGAP3	ME3
ARFGEF1	ME0
ARFGEF2	ME2
ARFGEF3	ME2
ARFIP1	ME1
ARFIP2	ME3
ARFRP1	ME10
ARGLU1	ME1
ARHGAP1	ME1
ARHGAP10	ME1
ARHGAP11A	ME1
ARHGAP12	ME2
ARHGAP15	ME4
ARHGAP17	ME6
ARHGAP18	ME2
ARHGAP19	ME1
ARHGAP21	ME2
ARHGAP22	ME1
ARHGAP23	ME4
ARHGAP24	ME0
ARHGAP25	ME9
ARHGAP26	ME1
ARHGAP27	ME2
ARHGAP28	ME7
ARHGAP29	ME1
ARHGAP30	ME1
ARHGAP31	ME1
ARHGAP32	ME0
ARHGAP35	ME2
ARHGAP39	ME1
ARHGAP4	ME1
ARHGAP42	ME1
ARHGAP45	ME2
ARHGAP5	ME5
ARHGAP6	ME1
ARHGAP9	ME0
ARHGDIA	ME1
ARHGDIB	ME2
ARHGEF1	ME5
ARHGEF10	ME2
ARHGEF10L	ME2
ARHGEF11	ME2
ARHGEF12	ME2
ARHGEF15	ME2
ARHGEF17	ME8
ARHGEF18	ME5
ARHGEF19	ME2
ARHGEF2	ME7
ARHGEF25	ME7
ARHGEF26	ME9
ARHGEF3	ME0
ARHGEF40	ME2
ARHGEF6	ME7
ARHGEF7	ME1
ARHGEF9	ME1
ARID1A	ME6
ARID1B	ME6
ARID2	ME6
ARID3A	ME3
ARID3B	ME0
ARID4A	ME1
ARID4B	ME6
ARID5A	ME6
ARID5B	ME6
ARIH1	ME6
ARIH2	ME5
ARL1	ME1
ARL10	ME0
ARL11	ME1
ARL13B	ME0
ARL15	ME0
ARL16	ME7
ARL2	ME4
ARL2BP	ME1
ARL4A	ME8
ARL4C	ME2
ARL5A	ME2
ARL5B	ME1
ARL5C	ME0
ARL6	ME1
ARL6IP1	ME1
ARL6IP4	ME9
ARL6IP5	ME1
ARL6IP6	ME1
ARL8A	ME5
ARL8B	ME4
ARMC1	ME1
ARMC10	ME1
ARMC12	ME2
ARMC2	ME1
ARMC5	ME1
ARMC6	ME2
ARMC7	ME1
ARMC8	ME2
ARMC9	ME2
ARMCX1	ME1
ARMCX2	ME8
ARMCX3	ME1
ARMCX5	ME2
ARMH3	ME1
ARMH4	ME2
ARNT	ME9
ARNT2	ME1
ARNTL	ME1
ARNTL2	ME2
ARPC1A	ME2
ARPC1B	ME2
ARPC2	ME2
ARPC3	ME8
ARPC4	ME1
ARPC5	ME1
ARPC5L	ME2
ARPIN	ME5
ARPP19	ME5
ARRB1	ME2
ARRB2	ME1
ARRDC1	ME1
ARRDC2	ME11
ARRDC3	ME1
ARRDC4	ME4
ARRDC5	ME1
ARSA	ME5
ARSB	ME4
ARSG	ME1
ARSJ	ME1
ARSK	ME0
ART3	ME9
ART4	ME11
ARV1	ME1
ARVCF	ME0
AS3MT	ME2
ASAH1	ME4
ASAP1	ME1
ASAP2	ME1
ASAP3	ME6
ASB1	ME2
ASB13	ME1
ASB15	ME1
ASB2	ME9
ASB3	ME0
ASB6	ME1
ASB7	ME2
ASB8	ME1
ASCC1	ME1
ASCC2	ME3
ASCC3	ME4
ASDURF	ME0
ASF1A	ME2
ASF1B	ME2
ASH1L	ME1
ASH2L	ME1
ASIP	ME4
ASL	ME1
ASMTL	ME4
ASNS	ME3
ASNSD1	ME0
ASPA	ME2
ASPH	ME1
ASPHD2	ME3
ASPM	ME1
ASPN	ME1
ASPSCR1	ME11
ASRGL1	ME1
ASTE1	ME2
ASTN1	ME1
ASXL1	ME1
ASXL2	ME6
ATAD1	ME1
ATAD2	ME4
ATAD2B	ME6
ATAD5	ME3
ATAT1	ME1
ATE1	ME4
ATF1	ME2
ATF2	ME2
ATF3	ME0
ATF4	ME1
ATF5	ME6
ATF6	ME5
ATF6B	ME3
ATG10	ME2
ATG101	ME2
ATG12	ME1
ATG13	ME9
ATG14	ME7
ATG16L1	ME1
ATG16L2	ME1
ATG2A	ME7
ATG2B	ME1
ATG3	ME2
ATG4A	ME2
ATG4B	ME11
ATG4C	ME3
ATG4D	ME2
ATG5	ME1
ATG7	ME2
ATG9A	ME1
ATIC	ME2
ATL2	ME5
ATL3	ME2
ATM	ME1
ATMIN	ME1
ATN1	ME5
ATOH8	ME11
ATOX1	ME1
ATP10D	ME1
ATP11A	ME2
ATP11B	ME2
ATP11C	ME0
ATP13A1	ME3
ATP13A2	ME6
ATP13A3	ME0
ATP1A1	ME1
ATP1A2	ME11
ATP1B1	ME1
ATP1B3	ME2
ATP23	ME2
ATP2A1	ME11
ATP2A2	ME11
ATP2A3	ME2
ATP2B1	ME1
ATP2B2	ME0
ATP2C1	ME1
ATP5F1A	ME1
ATP5F1B	ME1
ATP5F1C	ME1
ATP5F1D	ME1
ATP5F1E	ME8
ATP5IF1	ME10
ATP5MC1	ME1
ATP5MC2	ME1
ATP5MC3	ME1
ATP5ME	ME2
ATP5MF	ME8
ATP5MG	ME2
ATP5MK	ME2
ATP5PB	ME1
ATP5PD	ME8
ATP5PF	ME1
ATP5PO	ME1
ATP6AP1	ME4
ATP6AP2	ME1
ATP6V0A1	ME3
ATP6V0A2	ME6
ATP6V0A4	ME0
ATP6V0B	ME1
ATP6V0C	ME2
ATP6V0D1	ME3
ATP6V0E1	ME1
ATP6V0E2	ME2
ATP6V1A	ME1
ATP6V1B2	ME1
ATP6V1C1	ME0
ATP6V1D	ME1
ATP6V1E1	ME1
ATP6V1F	ME1
ATP6V1G1	ME2
ATP6V1H	ME1
ATP7A	ME9
ATP8A1	ME1
ATP8B2	ME3
ATP8B4	ME2
ATP9A	ME1
ATP9B	ME2
ATPAF1	ME3
ATPAF2	ME3
ATPSCKMT	ME3
ATR	ME1
ATRAID	ME2
ATRN	ME6
ATRNL1	ME0
ATRX	ME6
ATXN1	ME1
ATXN10	ME5
ATXN1L	ME1
ATXN2	ME1
ATXN2L	ME5
ATXN3	ME2
ATXN7	ME1
ATXN7L1	ME2
ATXN7L2	ME2
ATXN7L3	ME1
ATXN7L3B	ME1
AUH	ME1
AUP1	ME3
AURKAIP1	ME4
AUTS2	ME1
AVEN	ME6
AVL9	ME1
AXIN1	ME1
AXIN2	ME2
AXL	ME10
AZI2	ME2
AZIN1	ME1
B2M	ME2
B3GALNT2	ME1
B3GALT2	ME6
B3GALT4	ME1
B3GAT3	ME2
B3GLCT	ME7
B3GNT2	ME1
B3GNT3	ME2
B3GNT5	ME1
B3GNT9	ME1
B3GNTL1	ME1
B4GALNT4	ME1
B4GALT1	ME1
B4GALT2	ME1
B4GALT3	ME3
B4GALT4	ME2
B4GALT5	ME0
B4GALT6	ME1
B4GALT7	ME1
B4GAT1	ME1
BABAM1	ME1
BABAM2	ME7
BACE1	ME5
BACE2	ME9
BACH1	ME1
BACH2	ME2
BAD	ME1
BAG1	ME2
BAG2	ME2
BAG3	ME7
BAG4	ME6
BAG5	ME8
BAG6	ME1
BAHCC1	ME1
BAHD1	ME1
BAIAP2	ME2
BAK1	ME1
BAMBI	ME1
BANF1	ME4
BANK1	ME2
BAP1	ME1
BARD1	ME1
BASP1	ME2
BATF3	ME2
BAX	ME2
BAZ1A	ME9
BAZ1B	ME2
BAZ2A	ME6
BAZ2B	ME2
BBC3	ME2
BBLN	ME10
BBS1	ME2
BBS10	ME2
BBS2	ME5
BBS4	ME0
BBS7	ME2
BBS9	ME1
BBX	ME2
BCAM	ME1
BCAP29	ME6
BCAP31	ME8
BCAR1	ME8
BCAR3	ME1
BCAS2	ME2
BCAS3	ME1
BCAS4	ME2
BCAT1	ME1
BCAT2	ME3
BCDIN3D	ME1
BCHE	ME9
BCKDHA	ME1
BCKDHB	ME0
BCKDK	ME3
BCL10	ME8
BCL11A	ME0
BCL11B	ME0
BCL2	ME4
BCL2A1	ME2
BCL2L1	ME7
BCL2L11	ME1
BCL2L12	ME1
BCL2L13	ME1
BCL2L14	ME10
BCL3	ME2
BCL6	ME2
BCL6B	ME9
BCL7A	ME2
BCL7B	ME6
BCL7C	ME2
BCL9	ME1
BCL9L	ME6
BCLAF1	ME5
BCLAF3	ME1
BCO2	ME0
BCOR	ME3
BCORL1	ME1
BCR	ME6
BDH2	ME2
BDP1	ME6
BECN1	ME5
BEND3	ME1
BEND5	ME4
BEND7	ME1
BET1	ME1
BET1L	ME11
BEX2	ME2
BEX3	ME2
BFAR	ME2
BGN	ME5
BHLHA15	ME3
BHLHE40	ME1
BHLHE41	ME3
BICC1	ME2
BICD1	ME3
BICD2	ME2
BICDL1	ME2
BICRA	ME5
BICRAL	ME5
BID	ME1
BIN1	ME10
BIN2	ME2
BIN3	ME2
BIRC2	ME2
BIRC3	ME2
BIRC6	ME6
BIVM	ME0
BLK	ME9
BLM	ME3
BLMH	ME1
BLNK	ME5
BLOC1S1	ME8
BLOC1S2	ME2
BLOC1S3	ME1
BLOC1S4	ME1
BLOC1S5	ME2
BLOC1S6	ME1
BLVRA	ME10
BLVRB	ME10
BLZF1	ME6
BMF	ME0
BMI1	ME1
BMP1	ME2
BMP2	ME9
BMP2K	ME2
BMP4	ME3
BMP6	ME1
BMPR1A	ME9
BMPR2	ME3
BMS1	ME2
BMT2	ME1
BNIP1	ME1
BNIP2	ME1
BNIP3	ME1
BNIP3L	ME1
BOC	ME2
BOD1	ME0
BOD1L1	ME6
BOK	ME1
BOLA2B	ME2
BOP1	ME1
BORA	ME2
BORCS5	ME4
BORCS6	ME1
BORCS7	ME8
BORCS8	ME2
BPGM	ME1
BPHL	ME0
BPNT1	ME2
BPNT2	ME1
BPTF	ME6
BRAF	ME1
BRAT1	ME7
BRCA1	ME3
BRCA2	ME3
BRCC3	ME2
BRD1	ME0
BRD2	ME7
BRD3	ME3
BRD4	ME6
BRD7	ME8
BRD8	ME4
BRD9	ME2
BRDT	ME1
BRF1	ME2
BRF2	ME1
BRI3	ME10
BRINP1	ME2
BRINP2	ME2
BRIX1	ME2
BRK1	ME2
BRMS1	ME2
BRMS1L	ME2
BROX	ME2
BRPF1	ME2
BRPF3	ME10
BRWD1	ME6
BRWD3	ME1
BSCL2	ME5
BSDC1	ME1
BSG	ME1
BST-2A	ME4
BST-2B	ME8
BTAF1	ME6
BTBD1	ME2
BTBD10	ME6
BTBD11	ME6
BTBD2	ME1
BTBD3	ME2
BTBD6	ME1
BTBD7	ME11
BTBD8	ME1
BTBD9	ME1
BTD	ME1
BTF3	ME2
BTF3L4	ME1
BTG1	ME2
BTG2	ME0
BTG3	ME2
BTK	ME3
BTLA	ME0
BTNL9	ME5
BTRC	ME1
BUB3	ME1
BUD13	ME0
BUD23	ME1
BUD31	ME1
BYSL	ME1
BZW1	ME1
BZW2	ME1
C11H17orf100	ME1
C11H17orf49	ME1
C11H17orf75	ME7
C11H17orf80	ME1
C12H1orf112	ME11
C12H1orf115	ME1
C12H1orf159	ME1
C12H1orf174	ME2
C12H1orf21	ME2
C12H1orf74	ME4
C13H20orf27	ME2
C14H16orf46	ME1
C14H16orf74	ME9
C14H16orf87	ME6
C14H19orf12	ME4
C14H19orf47	ME2
C14H19orf54	ME8
C15H11orf1	ME1
C15H11orf58	ME1
C15H11orf96	ME1
C16H5orf22	ME6
C16H5orf34	ME2
C16H5orf51	ME1
C17H12orf43	ME1
C17H22orf39	ME1
C17H4orf46	ME1
C18H14orf28	ME2
C18H15orf39	ME10
C18H15orf40	ME2
C19H3orf20	ME1
C19H3orf62	ME1
C1D	ME1
C1GALT1	ME2
C1GALT1C1	ME1
C1H1orf109	ME1
C1H1orf216	ME8
C1H1orf226	ME5
C1H1orf43	ME1
C1H1orf50	ME5
C1H1orf52	ME7
C1H1orf54	ME8
C1H21orf91	ME2
C1H3orf38	ME1
C1H3orf70	ME4
C1QA	ME10
C1QB	ME10
C1QC	ME10
C1QTNF6	ME0
C1QTNF7	ME7
C1R	ME10
C1S	ME1
C2	ME1
C20H6orf132	ME2
C20H6orf136	ME5
C20H6orf47	ME1
C20H6orf52	ME9
C20H6orf62	ME4
C20H6orf89	ME1
C21H11orf24	ME1
C21H11orf54	ME5
C21H11orf68	ME1
C22H10orf62	ME2
C22H10orf88	ME1
C23H18orf21	ME1
C23H18orf25	ME1
C23H18orf32	ME2
C23H18orf54	ME1
C24H16orf54	ME1
C24H16orf72	ME2
C24H16orf91	ME8
C24H7orf26	ME1
C24H7orf50	ME2
C25H1orf131	ME4
C25H1orf198	ME1
C26H4orf47	ME0
C2CD2	ME10
C2CD2L	ME2
C2CD3	ME1
C2CD5	ME5
C2H2orf69	ME2
C2H2orf72	ME8
C2H2orf76	ME1
C2H8orf58	ME2
C2H9orf40	ME1
C2H9orf64	ME2
C2H9orf85	ME1
C3AR1	ME10
C3H12orf29	ME6
C3H12orf4	ME8
C3H12orf57	ME4
C3H2orf42	ME1
C3H2orf49	ME0
C3H2orf68	ME2
C3H9orf116	ME5
C3H9orf78	ME1
C4H7orf25	ME3
C5AR1	ME2
C5AR2	ME3
C5H19orf25	ME1
C5H19orf44	ME2
C5H19orf53	ME2
C5H19orf71	ME1
C5H1orf35	ME1
C5H5orf15	ME1
C5H5orf24	ME2
C5H5orf63	ME2
C6H4orf3	ME6
C7	ME1
C7H14orf119	ME2
C7H14orf93	ME7
C7H15orf62	ME1
C8H6orf120	ME1
C9H8orf33	ME1
C9H8orf76	ME2
C9H8orf82	ME1
C9orf72	ME5
CA2	ME2
CA4	ME9
CA5B	ME1
CA8	ME7
CAAP1	ME2
CAB39	ME2
CAB39L	ME2
CABCOCO1	ME1
CABIN1	ME5
CABLES1	ME0
CABLES2	ME10
CABP1	ME1
CABYR	ME2
CACFD1	ME1
CACHD1	ME8
CACNA1C	ME1
CACNA1D	ME2
CACNA1H	ME1
CACNA2D1	ME2
CACNB1	ME1
CACNB2	ME2
CACNB3	ME0
CACNB4	ME2
CACTIN	ME1
CACUL1	ME0
CAD	ME1
CADM1	ME5
CALCOCO1	ME1
CALCOCO2	ME1
CALCRL	ME11
CALD1	ME9
CALHM2	ME2
CALHM5	ME2
CALM1	ME1
CALM2	ME2
CALM3	ME4
CALR	ME1
CALU	ME3
CALY	ME1
CAMK1	ME8
CAMK1D	ME2
CAMK2D	ME11
CAMK2G	ME7
CAMK2N1	ME6
CAMK4	ME0
CAMKK1	ME5
CAMKK2	ME2
CAMLG	ME1
CAMSAP1	ME8
CAMSAP2	ME5
CAMTA1	ME11
CAMTA2	ME1
CAND1	ME2
CANT1	ME1
CANX	ME1
CAP1	ME1
CAP2	ME6
CAPG	ME4
CAPN1	ME1
CAPN10	ME2
CAPN15	ME2
CAPN2	ME1
CAPN5	ME2
CAPN7	ME7
CAPNS1	ME1
CAPRIN1	ME2
CAPRIN2	ME9
CAPZA1	ME1
CAPZA2	ME2
CAPZB	ME2
CARD10	ME2
CARD11	ME5
CARD19	ME2
CARD6	ME2
CARF	ME1
CARHSP1	ME2
CARM1	ME1
CARMIL1	ME6
CARMIL2	ME0
CARNMT1	ME1
CARS1	ME0
CARS2	ME1
CASC3	ME2
CASD1	ME0
CASK	ME1
CASKIN2	ME0
CASP2	ME2
CASP3	ME9
CASP6	ME2
CASP7	ME3
CASP8	ME2
CASP8AP2	ME11
CASP9	ME3
CASS4	ME1
CAST	ME1
CASTOR1	ME1
CASTOR2	ME0
CASZ1	ME1
CAT	ME4
CAV1	ME9
CAV2	ME9
CAVIN1	ME9
CAVIN2	ME9
CAVIN3	ME9
CBFA2T2	ME0
CBFA2T3	ME3
CBFB	ME8
CBL	ME6
CBLB	ME1
CBLL1	ME1
CBLN3	ME1
CBR4	ME5
CBS	ME4
CBWD1	ME1
CBX1	ME8
CBX3	ME1
CBX4	ME1
CBX5	ME2
CBX6	ME1
CBX7	ME8
CBY1	ME6
CC2D1A	ME4
CC2D1B	ME0
CC2D2A	ME7
CC2D2B	ME9
CCAR1	ME6
CCAR2	ME2
CCBE1	ME0
CCDC102A	ME2
CCDC106	ME10
CCDC107	ME1
CCDC115	ME0
CCDC117	ME7
CCDC12	ME2
CCDC120	ME2
CCDC124	ME4
CCDC125	ME1
CCDC126	ME0
CCDC127	ME1
CCDC134	ME1
CCDC136	ME4
CCDC137	ME6
CCDC138	ME2
CCDC14	ME2
CCDC141	ME6
CCDC142	ME2
CCDC149	ME2
CCDC15	ME4
CCDC150	ME2
CCDC154	ME2
CCDC163	ME1
CCDC166	ME1
CCDC167	ME2
CCDC17	ME2
CCDC171	ME1
CCDC174	ME8
CCDC18	ME1
CCDC186	ME0
CCDC187	ME1
CCDC191	ME1
CCDC22	ME1
CCDC25	ME5
CCDC28A	ME1
CCDC28B	ME2
CCDC32	ME1
CCDC43	ME1
CCDC47	ME2
CCDC50	ME7
CCDC51	ME7
CCDC59	ME1
CCDC6	ME4
CCDC61	ME8
CCDC62	ME7
CCDC66	ME1
CCDC69	ME2
CCDC7	ME1
CCDC71	ME1
CCDC71L	ME2
CCDC77	ME1
CCDC8	ME3
CCDC80	ME5
CCDC82	ME1
CCDC85B	ME2
CCDC85C	ME9
CCDC86	ME1
CCDC88A	ME0
CCDC88B	ME6
CCDC88C	ME1
CCDC9	ME1
CCDC90B	ME1
CCDC91	ME2
CCDC93	ME0
CCDC97	ME1
CCDC9B	ME9
CCER2	ME1
CCHCR1	ME6
CCL19	ME1
CCL21	ME1
CCL25	ME1
CCL26	ME1
CCL5	ME2
CCM2	ME2
CCM2L	ME8
CCN1	ME3
CCN2	ME3
CCN3	ME9
CCNC	ME7
CCND1	ME1
CCND2	ME0
CCND3	ME7
CCNDBP1	ME3
CCNF	ME3
CCNG1	ME1
CCNG2	ME2
CCNH	ME3
CCNI	ME2
CCNJ	ME2
CCNJL	ME4
CCNK	ME2
CCNL1	ME4
CCNL2	ME4
CCNQ	ME1
CCNT1	ME1
CCNT2	ME1
CCNY	ME1
CCNYL1	ME0
CCP110	ME3
CCPG1	ME1
CCR3	ME7
CCR5	ME1
CCR6	ME0
CCR7	ME1
CCR8	ME6
CCR9	ME2
CCS	ME1
CCSER1	ME1
CCSER2	ME10
CCT2	ME2
CCT3	ME7
CCT4	ME0
CCT5	ME8
CCT6A	ME2
CCT7	ME2
CCT8	ME7
CD101	ME0
CD109	ME0
CD14	ME1
CD151	ME1
CD164	ME1
CD180	ME1
CD19	ME10
CD1D	ME1
CD2	ME4
CD200	ME2
CD22	ME2
CD226	ME7
CD24	ME2
CD244	ME0
CD247	ME2
CD248	ME1
CD27	ME1
CD274	ME0
CD276	ME1
CD28	ME11
CD2BP2	ME1
CD300H	ME2
CD300LD	ME10
CD300LF	ME6
CD300LG	ME2
CD34	ME2
CD37	ME9
CD3D	ME2
CD3E	ME2
CD3G	ME2
CD4	ME2
CD40	ME2
CD44	ME2
CD46	ME2
CD47	ME1
CD5	ME2
CD52	ME1
CD53	ME1
CD55	ME1
CD58	ME11
CD59	ME5
CD6	ME0
CD63	ME4
CD68	ME10
CD69	ME2
CD7	ME1
CD72	ME2
CD74	ME2
CD79A	ME2
CD79B	ME2
CD80	ME1
CD81	ME1
CD82	ME4
CD83	ME5
CD84	ME2
CD86	ME7
CD8A	ME1
CD8B	ME1
CD9	ME2
CD93	ME1
CD96	ME4
CD99	ME1
CD99L2	ME0
CDADC1	ME1
CDAN1	ME1
CDC123	ME1
CDC14A	ME1
CDC14B	ME0
CDC16	ME1
CDC20	ME1
CDC23	ME2
CDC25B	ME1
CDC27	ME11
CDC34	ME7
CDC37	ME1
CDC37L1	ME4
CDC40	ME1
CDC42	ME4
CDC42BPA	ME1
CDC42BPB	ME2
CDC42BPG	ME5
CDC42EP1	ME1
CDC42EP2	ME10
CDC42EP3	ME0
CDC42EP4	ME1
CDC42SE1	ME8
CDC42SE2	ME1
CDC5L	ME2
CDC7	ME7
CDC73	ME1
CDCA7	ME0
CDCA7L	ME1
CDH1	ME4
CDH11	ME0
CDH13	ME1
CDH17	ME4
CDH19	ME2
CDH2	ME1
CDH23	ME3
CDH24	ME3
CDH3	ME0
CDH4	ME4
CDH5	ME2
CDH7	ME9
CDIN1	ME1
CDIP1	ME1
CDIPT	ME1
CDK10	ME6
CDK12	ME6
CDK13	ME6
CDK14	ME2
CDK16	ME4
CDK17	ME6
CDK18	ME4
CDK19	ME4
CDK2	ME2
CDK20	ME3
CDK2AP1	ME1
CDK2AP2	ME2
CDK3	ME2
CDK4	ME1
CDK5	ME1
CDK5R1	ME11
CDK5RAP1	ME1
CDK5RAP2	ME1
CDK5RAP3	ME1
CDK6	ME2
CDK7	ME1
CDK8	ME4
CDK9	ME2
CDKAL1	ME2
CDKL1	ME0
CDKL4	ME10
CDKL5	ME2
CDKN1A	ME0
CDKN1B	ME1
CDKN1C	ME1
CDKN2AIPNL	ME2
CDKN2C	ME1
CDKN2D	ME2
CDON	ME0
CDPF1	ME1
CDR2	ME3
CDR2L	ME1
CDS1	ME10
CDS2	ME1
CDV3	ME1
CDYL	ME1
CDYL2	ME2
CEBPA	ME4
CEBPB	ME2
CEBPD	ME1
CEBPG	ME1
CEBPZ	ME2
CELF1	ME0
CELF2	ME1
CELF3	ME1
CELSR1	ME0
CELSR2	ME1
CEMIP2	ME6
CENATAC	ME4
CENPB	ME6
CENPC	ME6
CENPE	ME3
CENPF	ME2
CENPH	ME2
CENPI	ME3
CENPJ	ME1
CENPO	ME3
CENPV	ME1
CEP104	ME1
CEP112	ME1
CEP120	ME5
CEP126	ME1
CEP128	ME1
CEP131	ME5
CEP135	ME1
CEP152	ME1
CEP162	ME1
CEP164	ME4
CEP170	ME3
CEP170B	ME0
CEP19	ME2
CEP192	ME1
CEP20	ME2
CEP250	ME3
CEP290	ME1
CEP295	ME1
CEP295NL	ME1
CEP350	ME6
CEP41	ME1
CEP43	ME1
CEP44	ME5
CEP57	ME2
CEP57L1	ME1
CEP63	ME1
CEP68	ME1
CEP70	ME0
CEP76	ME2
CEP78	ME2
CEP83	ME1
CEP85	ME0
CEP85L	ME3
CEP89	ME1
CEP95	ME1
CEP97	ME1
CEPT1	ME4
CERCAM	ME2
CERK	ME8
CERS2	ME1
CERS4	ME2
CERS5	ME1
CERS6	ME5
CERT1	ME11
CETN2	ME1
CETN3	ME4
CFAP157	ME1
CFAP20	ME1
CFAP298	ME6
CFAP36	ME2
CFAP410	ME1
CFAP418	ME1
CFAP46	ME0
CFAP54	ME2
CFAP69	ME2
CFAP74	ME2
CFAP91	ME1
CFAP97	ME1
CFB	ME2
CFD	ME10
CFL1	ME1
CFL2	ME9
CFLAR	ME1
CGAS	ME5
CGGBP1	ME2
CGNL1	ME2
CGRRF1	ME3
CHAF1A	ME3
CHAF1B	ME0
CHAMP1	ME1
CHCHD1	ME2
CHCHD10	ME2
CHCHD2	ME1
CHCHD3	ME2
CHCHD4	ME1
CHCHD5	ME1
CHCHD6	ME10
CHD1	ME9
CHD1L	ME2
CHD2	ME1
CHD3	ME2
CHD4	ME8
CHD5	ME11
CHD6	ME1
CHD7	ME1
CHD8	ME2
CHD9	ME3
CHEK1	ME1
CHEK2	ME1
CHFR	ME1
CHI3L1	ME6
CHIC1	ME3
CHIC2	ME3
CHID1	ME1
CHKA	ME0
CHKB	ME1
CHM	ME5
CHML	ME2
CHMP1A	ME1
CHMP1B	ME1
CHMP2A	ME2
CHMP2B	ME1
CHMP4A	ME3
CHMP4B	ME2
CHMP5	ME1
CHMP6	ME1
CHMP7	ME2
CHN1	ME9
CHN2	ME2
CHODL	ME0
CHORDC1	ME6
CHP1	ME1
CHPF	ME1
CHPF2	ME1
CHPT1	ME5
CHRAC1	ME2
CHRD	ME4
CHRDL1	ME9
CHRDL2	ME5
CHRM2	ME1
CHRM3	ME4
CHRNB1	ME1
CHST10	ME1
CHST11	ME9
CHST12	ME5
CHST14	ME1
CHST15	ME2
CHST2	ME1
CHST3	ME1
CHST6	ME1
CHST7	ME8
CHSY1	ME6
CHSY3	ME1
CHTF18	ME3
CHTF8	ME1
CHUK	ME2
CHURC1	ME5
CIAO1	ME1
CIAO2A	ME4
CIAO2B	ME2
CIAO3	ME9
CIAPIN1	ME2
CIB1	ME1
CIBAR1	ME1
CIC	ME2
CIITA	ME0
CILK1	ME3
CIP2A	ME11
CIPC	ME2
CIR1	ME4
CISD2	ME8
CISH	ME4
CIT	ME2
CITED2	ME1
CITED4	ME1
CIZ1	ME2
CKAP4	ME3
CKAP5	ME2
CKB	ME9
CLASP1	ME1
CLASP2	ME2
CLCC1	ME2
CLCF1	ME1
CLCN2	ME5
CLCN3	ME6
CLCN4	ME6
CLCN5	ME4
CLCN6	ME1
CLCN7	ME0
CLDN12	ME5
CLDN15	ME4
CLDN5	ME1
CLDND1	ME1
CLDND2	ME7
CLEC12A	ME8
CLEC14A	ME8
CLEC16A	ME2
CLEC17A	ME0
CLEC1A	ME2
CLEC2D	ME2
CLEC3B	ME1
CLEC4A	ME7
CLEC4F	ME11
CLEC5A	ME1
CLEC9A	ME1
CLIC1	ME8
CLIC4	ME6
CLIC5	ME1
CLINT1	ME1
CLIP1	ME6
CLIP2	ME2
CLIP3	ME3
CLIP4	ME0
CLK1	ME1
CLK2	ME4
CLK3	ME3
CLK4	ME1
CLMN	ME2
CLN3	ME1
CLN5	ME1
CLN6	ME8
CLN8	ME5
CLNK	ME5
CLNS1A	ME1
CLOCK	ME2
CLP1	ME2
CLPB	ME6
CLPTM1	ME1
CLPTM1L	ME1
CLPX	ME1
CLSPN	ME3
CLSTN1	ME4
CLSTN2	ME1
CLTA	ME8
CLTB	ME2
CLTC	ME7
CLTRN	ME1
CLUAP1	ME10
CLUH	ME1
CLVS2	ME8
CLYBL	ME2
CMAS	ME1
CMBL	ME1
CMC2	ME2
CMKLR1	ME2
CMPK1	ME1
CMPK2	ME8
CMTM3	ME1
CMTM4	ME11
CMTM6	ME4
CMTM7	ME4
CMTR1	ME0
CMTR2	ME2
CMYA5	ME1
CNDP2	ME1
CNEP1R1	ME1
CNIH1	ME1
CNIH4	ME0
CNKSR3	ME11
CNN1	ME9
CNN2	ME1
CNN3	ME1
CNNM2	ME1
CNNM3	ME8
CNNM4	ME1
CNOT1	ME2
CNOT10	ME0
CNOT11	ME2
CNOT2	ME2
CNOT3	ME5
CNOT4	ME1
CNOT6	ME2
CNOT6L	ME2
CNOT7	ME1
CNOT8	ME2
CNOT9	ME1
CNPPD1	ME1
CNPY2	ME1
CNPY3	ME4
CNPY4	ME2
CNR2	ME5
CNRIP1	ME1
CNST	ME1
CNTLN	ME2
CNTN1	ME9
CNTNAP1	ME2
CNTRL	ME3
CNTROB	ME2
COASY	ME1
COBLL1	ME2
COCH	ME1
COG1	ME4
COG2	ME8
COG3	ME1
COG4	ME1
COG5	ME1
COG6	ME3
COG7	ME2
COG8	ME1
COIL	ME2
COL12A1	ME2
COL14A1	ME2
COL15A1	ME2
COL16A1	ME9
COL17A1	ME1
COL18A1	ME9
COL1A1	ME0
COL1A2	ME1
COL21A1	ME5
COL27A1	ME7
COL3A1	ME0
COL4A1	ME7
COL4A2	ME2
COL4A3	ME1
COL4A4	ME1
COL4A5	ME2
COL4A6	ME3
COL5A1	ME9
COL5A2	ME9
COL5A3	ME2
COL6A1	ME1
COL6A2	ME6
COL6A3	ME4
COL6A5	ME0
COL7A1	ME2
COL8A1	ME9
COL8A2	ME2
COLEC11	ME5
COLEC12	ME6
COLGALT1	ME4
COMMD1	ME2
COMMD10	ME2
COMMD2	ME1
COMMD3	ME5
COMMD4	ME1
COMMD5	ME1
COMMD6	ME1
COMMD7	ME1
COMMD8	ME1
COMMD9	ME1
COMT	ME1
COP1	ME1
COPA	ME1
COPB1	ME1
COPB2	ME1
COPE	ME1
COPG1	ME1
COPG2	ME1
COPS2	ME10
COPS3	ME2
COPS4	ME1
COPS5	ME1
COPS6	ME2
COPS7A	ME1
COPS7B	ME1
COPS8	ME1
COPZ1	ME1
COPZ2	ME5
COQ10A	ME5
COQ10B	ME1
COQ2	ME1
COQ3	ME8
COQ4	ME1
COQ5	ME1
COQ6	ME0
COQ8A	ME1
COQ8B	ME4
COQ9	ME9
CORO1A	ME2
CORO1B	ME4
CORO1C	ME2
CORO2A	ME7
CORO2B	ME2
COTL1	ME1
COX15	ME1
COX5A	ME1
CP	ME9
CPD	ME0
CPE	ME9
CPEB2	ME7
CPEB3	ME10
CPEB4	ME2
CPED1	ME0
CPLANE1	ME9
CPLANE2	ME1
CPM	ME1
CPNE1	ME7
CPNE2	ME2
CPNE3	ME1
CPNE8	ME0
CPOX	ME1
CPPED1	ME1
CPQ	ME10
CPSF1	ME10
CPSF2	ME1
CPSF3	ME6
CPSF4	ME10
CPSF6	ME1
CPSF7	ME6
CPT1A	ME1
CPT1C	ME4
CPT2	ME2
CPXM2	ME6
CR2	ME0
CRACDL	ME0
CRACR2A	ME1
CRAMP1	ME2
CRAT	ME3
CRBN	ME1
CREB1	ME2
CREB3	ME1
CREB3L1	ME3
CREB3L2	ME3
CREBL2	ME4
CREBRF	ME1
CREBZF	ME1
CREG1	ME10
CRELD1	ME0
CRELD2	ME3
CREM	ME0
CRIM1	ME0
CRIP2	ME1
CRIPT	ME1
CRISPLD2	ME6
CRK	ME4
CRKL	ME1
CRLF2	ME2
CRLF3	ME2
CRLS1	ME2
CRNKL1	ME9
CROCC	ME1
CROT	ME5
CRTAM	ME9
CRTC1	ME1
CRTC2	ME2
CRTC3	ME4
CRY1	ME6
CRY2	ME3
CRYAB	ME9
CRYBG1	ME1
CRYBG3	ME2
CRYGS	ME1
CRYL1	ME1
CRYZ	ME2
CRYZL1	ME1
CS	ME1
CSAD	ME1
CSDC2	ME1
CSDE1	ME1
[truncated: 10,171 more rows]

## Sheet: func_annot_modules
Table S5B: Enriched terms in all the genes of each detected module in the weighted co-expression network analysis.
module	significant	p_value	term_size	query_size	intersection_size	precision	recall	term_id	source	term_name	effective_domain_size	source_order	evidence_codes	intersection
ME10	TRUE	0.0161058451698865	71	261	10	0.0383141762452107	0.140845070422535	GO:0042116	GO:BP	macrophage activation	10552	11540	NAS,ISS,IDA,ISS,IEA,ISS IEA,NAS IEA,ISS IEA,ISS IBA,IEA	ENSG00000204472,ENSG00000173372,ENSG00000203747,ENSG00000077585,ENSG00000135077,ENSG00000176170,ENSG00000174125,ENSG00000174130,ENSG00000011600,ENSG00000155659
ME10	TRUE	0.0161058451698865	157	261	15	0.0574712643678161	0.0955414012738854	GO:0002274	GO:BP	myeloid leukocyte activation	10552	929	NAS,ISS,IDA,IMP IBA,ISS,IMP IEA,IMP,ISS IEA,ISS IEA,ISS IEA,NAS IEA,ISS IEA,IDA ISS IBA,IEA,IMP	ENSG00000204472,ENSG00000173372,ENSG00000203747,ENSG00000182511,ENSG00000077585,ENSG00000135077,ENSG00000157404,ENSG00000271605,ENSG00000176170,ENSG00000063176,ENSG00000174125,ENSG00000174130,ENSG00000011600,ENSG00000155659,ENSG00000168961
ME10	TRUE	0.0161058451698865	597	261	33	0.126436781609195	0.0552763819095477	GO:0002684	GO:BP	positive regulation of immune system process	10552	1325	IDA,IDA,IDA TAS IEA,IEA,IDA IEA,IEA,IDA IBA IEA,IDA IMP ISS IBA IEA,TAS IEA,IGI,IDA,IDA,IMP IBA,IDA,IEA,IDA NAS,IDA ISS IEA,IDA,IEA,IMP,ISS TAS IEA,IMP,IMP,ISS IEA,TAS,IDA,ISS,ISS IEA,IDA ISS IBA,TAS IEA,IPI IBA IEA,IDA,IDA IMP	ENSG00000204472,ENSG00000167601,ENSG00000173372,ENSG00000173369,ENSG00000159189,ENSG00000159403,ENSG00000171860,ENSG00000177455,ENSG00000197766,ENSG00000182578,ENSG00000197635,ENSG00000203747,ENSG00000182511,ENSG00000183087,ENSG00000135077,ENSG00000269335,ENSG00000157404,ENSG00000100600,ENSG00000095002,ENSG00000158092,ENSG00000135124,ENSG00000107263,ENSG00000106538,ENSG00000063176,ENSG00000197122…
ME10	TRUE	0.0161272887663555	1614	261	66	0.252873563218391	0.0408921933085502	GO:0002376	GO:BP	immune system process	10552	1029	IEA,IDA IEP ISS NAS IEA,IMP IEA,IDA IEP IBA IEA,IDA ISS TAS IEA,IEA,IDA NAS IEA,IEA,IDA IBA IEA,IDA IMP ISS IBA IEA,IEA,ISS,IEA,TAS IEA,IMP IGI ISS IBA TAS IEA,TAS,IDA IMP,IEA,IMP,IDA IMP IBA TAS,IMP IBA,ISS,IDA IEP,IMP,ISS IBA,IDA IMP IEA,ISS,IBA,TAS,IDA TAS NAS,IBA NAS IEA,IDA IMP ISS IBA TAS IEA,IEA,IDA TAS,ISS IEA,ISS IBA IEA,ISS IEA,IEA,ISS IBA IEA,IMP,ISS IEA,ISS TAS IEA,IEA,IEP,IEA,IEA,IMP…	ENSG00000162836,ENSG00000204472,ENSG00000130770,ENSG00000167601,ENSG00000173372,ENSG00000173369,ENSG00000159189,ENSG00000159403,ENSG00000171860,ENSG00000177455,ENSG00000204345,ENSG00000129226,ENSG00000149798,ENSG00000197766,ENSG00000182578,ENSG00000117984,ENSG00000197635,ENSG00000158813,ENSG00000139083,ENSG00000203747,ENSG00000182511,ENSG00000167996,ENSG00000183087,ENSG00000107862,ENSG00000077585…
ME10	TRUE	0.0209253696710523	1000	261	46	0.176245210727969	46	GO:0006955	GO:BP	immune response	10552	2888	IEP ISS IEA,IEA,IDA TAS IEA,IEA,IDA NAS IEA,IEA,IDA IBA IEA,IDA IMP ISS IBA IEA,ISS,IEA,TAS IEA,IEA,IEA,IDA IBA TAS,IMP IBA,ISS,IMP,IDA IEA,IBA,TAS,IDA TAS NAS,IBA NAS IEA,IDA IMP ISS IEA,IEA,ISS IEA,ISS IBA IEA,ISS IEA,IEA,ISS IBA IEA,ISS IEA,IEA,IEA,IMP,IMP IBA,IEA,ISS IEA,ISS IEA,IBA TAS,IDA,IDA IGI IBA TAS IEA,IDA IGI ISS IBA TAS IEA,ISS IBA IEA,IDA ISS IBA,TAS IEA,IPI IBA IEA,IDA IMP	ENSG00000204472,ENSG00000167601,ENSG00000173372,ENSG00000173369,ENSG00000159189,ENSG00000159403,ENSG00000171860,ENSG00000177455,ENSG00000129226,ENSG00000149798,ENSG00000197766,ENSG00000182578,ENSG00000158813,ENSG00000203747,ENSG00000182511,ENSG00000167996,ENSG00000107862,ENSG00000135077,ENSG00000137965,ENSG00000140749,ENSG00000269335,ENSG00000136689,ENSG00000157404,ENSG00000167613,ENSG00000205213…
ME10	TRUE	0.0235249576680803	26	261	6	0.0229885057471264	0.230769230769231	GO:0006956	GO:BP	complement activation	10552	2889	IDA TAS IEA,IEA,IDA IEA,IEA,TAS IEA,IPI IBA IEA	ENSG00000173372,ENSG00000173369,ENSG00000159189,ENSG00000159403,ENSG00000197766,ENSG00000155659
ME10	TRUE	0.0419665931407154	950	261	43	0.164750957854406	0.0452631578947368	GO:0044419	GO:BP	biological process involved in interspecies interaction between organisms	10552	12783	IEP ISS IEA,IEA,IDA IMP IEA,IEA,IEA,IEA,ISS,IEA,TAS IEA,IEA,IDA,IEA,IDA,IBA,IDA,IMP,IEA,TAS IEA,TAS,IDA IMP TAS NAS,IEA,ISS IEA,IMP,IEA,IEA,ISS IEA,IEA,IMP,IMP IBA,IEA,IEA,IEA,IBA TAS IEA,IEA,IDA IBA IEA,IDA IBA TAS IEA,IDA,IDA,IEA,IPI IBA IEA,IEA,IDA,IDA IMP	ENSG00000204472,ENSG00000148218,ENSG00000167601,ENSG00000173372,ENSG00000159189,ENSG00000159403,ENSG00000129226,ENSG00000149798,ENSG00000197766,ENSG00000182578,ENSG00000198563,ENSG00000090989,ENSG00000203747,ENSG00000182511,ENSG00000183087,ENSG00000107862,ENSG00000135077,ENSG00000137965,ENSG00000269335,ENSG00000138448,ENSG00000205213,ENSG00000114738,ENSG00000155363,ENSG00000260314,ENSG00000158092…
ME10	TRUE	0.0442500527346481	385	261	23	0.0881226053639847	0.0597402597402597	GO:0002694	GO:BP	regulation of leukocyte activation	10552	1335	IDA,IDA IEA,IDA IEA,IDA,IDA,IMP IBA,IDA,ISS,IDA IMP IEA,ISS IEA,IEA,IMP,ISS IEA,ISS IEA,TAS,IDA,ISS,ISS IBA IEA,IMP IBA,TAS,IBA IEA,ISS IEA,IDA IMP IBA	ENSG00000204472,ENSG00000167601,ENSG00000177455,ENSG00000197635,ENSG00000203747,ENSG00000182511,ENSG00000183087,ENSG00000077585,ENSG00000135077,ENSG00000271605,ENSG00000095002,ENSG00000158092,ENSG00000176170,ENSG00000063176,ENSG00000197122,ENSG00000072274,ENSG00000174130,ENSG00000146072,ENSG00000011600,ENSG00000141968,ENSG00000155659,ENSG00000185650,ENSG00000168961
ME10	TRUE	0.0483260507758819	11	261	4	0.0153256704980843	0.363636363636364	GO:0061158	GO:BP	3'-UTR-mediated mRNA destabilization	10552	17897	IDA,IDA,IDA IMP,IDA IMP IEA	ENSG00000107864,ENSG00000155363,ENSG00000005007,ENSG00000185650
ME10	TRUE	0.0483260507758819	940	261	42	0.160919540229885	0.0446808510638298	GO:0002682	GO:BP	regulation of immune system process	10552	1323	IDA,IDA IEA,IDA TAS IEA,IEA,IDA IEA,IEA,IDA IBA IEA,IDA IMP ISS IBA IEA,ISS,TAS IEA,IGI,IDA IMP,IDA IBA,IMP IBA,IDA,ISS IBA,IDA IMP IEA,IDA NAS,IDA ISS IEA,IDA,ISS IEA,ISS IBA IEA,ISS IEA,IEA,IMP,ISS IEA,ISS TAS IEA,IMP,IMP,ISS IEA,ISS IEA,ISS IEA,TAS,IDA,IDA IGI IBA IEA,IDA IGI ISS IBA IEA,ISS IBA IEA,IDA IMP ISS IBA,TAS IEA,IPI IBA IEA,IDA ISS IEA,IDA IMP IBA	ENSG00000204472,ENSG00000167601,ENSG00000173372,ENSG00000173369,ENSG00000159189,ENSG00000159403,ENSG00000171860,ENSG00000177455,ENSG00000129226,ENSG00000197766,ENSG00000182578,ENSG00000197635,ENSG00000203747,ENSG00000182511,ENSG00000183087,ENSG00000077585,ENSG00000135077,ENSG00000269335,ENSG00000157404,ENSG00000100600,ENSG00000205213,ENSG00000114738,ENSG00000271605,ENSG00000095002,ENSG00000158092…
ME10	TRUE	0.00172839656037256	1658	261	68	0.260536398467433	0.0410132689987937	GO:0097708	GO:CC	intracellular vesicle	10552	3493	IEA,ISS IEA,IDA IEA,TAS,IEA,IDA,IBA TAS IEA,IBA IEA,TAS,TAS,IBA TAS IEA,IEA,TAS,TAS,IDA TAS IEA,ISS IEA,TAS,IDA,IDA IEA,TAS,TAS,TAS,IEA,IDA ISS IEA,TAS,IEA,TAS,TAS IEA,TAS,IDA,IDA IEA,TAS,IDA IEA,ISS IEA,IEA,IDA IEA,IDA IEA,IEA,IDA IEA,IDA IBA TAS IEA,IDA IBA TAS IEA,IBA,IDA IMP ISS IBA TAS IEA,IDA IEA,TAS,TAS,ISS TAS IEA,ISS IEA,IEA,IDA IEA,IEA,IDA IEA,IDA IEA,IDA ISS IEA,ISS IBA IEA,IDA,IBA,IDA…	ENSG00000064687,ENSG00000163686,ENSG00000179841,ENSG00000148218,ENSG00000172932,ENSG00000138279,ENSG00000072958,ENSG00000136717,ENSG00000164713,ENSG00000171860,ENSG00000129226,ENSG00000149798,ENSG00000197766,ENSG00000143162,ENSG00000117984,ENSG00000104901,ENSG00000146094,ENSG00000197635,ENSG00000182511,ENSG00000167996,ENSG00000183087,ENSG00000196743,ENSG00000135077,ENSG00000003147,ENSG00000138448…
ME10	TRUE	0.00172839656037256	1656	261	68	0.260536398467433	0.0410628019323672	GO:0031410	GO:CC	cytoplasmic vesicle	10552	1320	IEA,ISS IEA,IDA IEA,TAS,IEA,IDA,IBA TAS IEA,IBA IEA,TAS,TAS,IBA TAS IEA,IEA,TAS,TAS,IDA TAS IEA,ISS IEA,TAS,IDA,IDA IEA,TAS,TAS,TAS,IEA,IDA ISS IEA,TAS,IEA,TAS,TAS IEA,TAS,IDA,IDA IEA,TAS,IDA IEA,ISS IEA,IEA,IDA IEA,IDA IEA,IEA,IDA IEA,IDA IBA TAS IEA,IDA IBA TAS IEA,IBA,IDA IMP ISS IBA TAS IEA,IDA IEA,TAS,TAS,ISS TAS IEA,ISS IEA,IEA,IDA IEA,IEA,IDA IEA,IDA IEA,IDA ISS IEA,ISS IBA IEA,IDA,IBA,IDA…	ENSG00000064687,ENSG00000163686,ENSG00000179841,ENSG00000148218,ENSG00000172932,ENSG00000138279,ENSG00000072958,ENSG00000136717,ENSG00000164713,ENSG00000171860,ENSG00000129226,ENSG00000149798,ENSG00000197766,ENSG00000143162,ENSG00000117984,ENSG00000104901,ENSG00000146094,ENSG00000197635,ENSG00000182511,ENSG00000167996,ENSG00000183087,ENSG00000196743,ENSG00000135077,ENSG00000003147,ENSG00000138448…
ME10	TRUE	0.00172839656037256	2557	261	95	0.363984674329502	0.0371529135705905	GO:0031982	GO:CC	vesicle	10552	1451	IEA,ISS IEA,HDA,IDA IEA,HDA TAS,HDA,IEA,IDA HDA,HDA,HDA IBA TAS IEA,HDA,ISS IBA IEA,HDA,HDA,TAS,TAS,HDA,IBA TAS IEA,IEA,HDA TAS,HDA,HDA TAS,IDA HDA TAS IEA,ISS IEA,TAS,IDA HDA,HDA,HDA,IDA IEA,HDA TAS,HDA TAS,HDA,HDA TAS,HDA,HDA,IEA,HDA,IDA ISS IEA,HDA IEA,HDA TAS,IEA,TAS,HDA,HDA TAS IEA,TAS,IDA,IDA IEA,TAS,IDA IEA,HDA,HDA ISS IBA IEA,IEA,HDA,HDA,IEA,IDA HDA IEA,HDA,HDA,IDA HDA IEA,HDA IEA,HDA,IDA…	ENSG00000064687,ENSG00000163686,ENSG00000134575,ENSG00000179841,ENSG00000148218,ENSG00000136010,ENSG00000172932,ENSG00000138279,ENSG00000138356,ENSG00000072958,ENSG00000167601,ENSG00000136717,ENSG00000106605,ENSG00000090013,ENSG00000164713,ENSG00000171860,ENSG00000177455,ENSG00000129226,ENSG00000149798,ENSG00000197766,ENSG00000104324,ENSG00000143162,ENSG00000117984,ENSG00000104901,ENSG00000146094…
ME10	TRUE	0.00760352911627336	829	261	39	0.149425287356322	0.0470446320868516	GO:0012506	GO:CC	vesicle membrane	10552	817	IEA,ISS IEA,IDA,TAS IEA,IEA,TAS,TAS,IBA TAS IEA,IDA,TAS,IDA ISS IEA,TAS,TAS,TAS,IDA,IDA IEA,IEA,IEA,IDA IEA,IEA,IDA TAS IEA,IDA TAS IEA,IDA IMP ISS TAS IEA,IDA,ISS TAS IEA,ISS IEA,IEA,IDA IEA,IDA IEA,IEA,IDA IEA,ISS IBA IEA,IDA TAS IEA,IEA,IEA,TAS,TAS,TAS,IDA IBA TAS IEA	ENSG00000064687,ENSG00000163686,ENSG00000138279,ENSG00000072958,ENSG00000136717,ENSG00000164713,ENSG00000171860,ENSG00000129226,ENSG00000117984,ENSG00000146094,ENSG00000003147,ENSG00000138448,ENSG00000167613,ENSG00000145685,ENSG00000099949,ENSG00000260314,ENSG00000158092,ENSG00000144909,ENSG00000105223,ENSG00000139832,ENSG00000041353,ENSG00000118508,ENSG00000075785,ENSG00000107263,ENSG00000138760…
ME10	TRUE	0.00760352911627336	813	261	38	0.145593869731801	0.046740467404674	GO:0030659	GO:CC	cytoplasmic vesicle membrane	10552	1117	IEA,ISS IEA,IDA,TAS IEA,IEA,TAS,TAS,IBA TAS IEA,IDA,TAS,IDA ISS IEA,TAS,TAS,TAS,IDA,IDA IEA,IEA,IDA IEA,IEA,IDA TAS IEA,IDA TAS IEA,IDA IMP ISS TAS IEA,IDA,ISS TAS IEA,ISS IEA,IEA,IDA IEA,IDA IEA,IEA,IDA IEA,ISS IBA IEA,IDA TAS IEA,IEA,IEA,TAS,TAS,TAS,IDA IBA TAS IEA	ENSG00000064687,ENSG00000163686,ENSG00000138279,ENSG00000072958,ENSG00000136717,ENSG00000164713,ENSG00000171860,ENSG00000129226,ENSG00000117984,ENSG00000146094,ENSG00000003147,ENSG00000138448,ENSG00000167613,ENSG00000145685,ENSG00000099949,ENSG00000260314,ENSG00000144909,ENSG00000105223,ENSG00000139832,ENSG00000041353,ENSG00000118508,ENSG00000075785,ENSG00000107263,ENSG00000138760,ENSG00000110446…
ME10	TRUE	0.00760352911627336	556	261	29	0.111111111111111	0.052158273381295	GO:0005764	GO:CC	lysosome	10552	408	ISS IEA,IDA IBA IEA,TAS,TAS IEA,TAS,ISS IBA TAS IEA,ISS IEA,TAS,IDA IBA TAS IEA,HDA,IDA,TAS IEA,IDA IBA IEA,IEA,ISS TAS IEA,HDA,IDA IEA,IDA ISS IBA TAS IEA,IDA TAS IEA,HDA ISS TAS IEA,HDA IBA TAS IEA,HDA TAS IEA,IDA IMP TAS IEA,IDA IBA IEA,HDA IEA,IDA,IDA IBA IEA,IDA IMP TAS IEA,IEA	ENSG00000163686,ENSG00000134575,ENSG00000072958,ENSG00000164713,ENSG00000171860,ENSG00000129226,ENSG00000104324,ENSG00000143162,ENSG00000117984,ENSG00000197635,ENSG00000167996,ENSG00000196743,ENSG00000077585,ENSG00000174996,ENSG00000100600,ENSG00000135124,ENSG00000105223,ENSG00000075785,ENSG00000026297,ENSG00000138760,ENSG00000110446,ENSG00000198246,ENSG00000177058,ENSG00000211584,ENSG00000063176…
ME10	TRUE	0.00760352911627336	217	261	16	0.0613026819923372	0.0737327188940092	GO:0005770	GO:CC	late endosome	10552	414	ISS IEA,IEA,IBA,TAS IEA,TAS,IEA,IDA IEA,IDA IEA,IDA IEA,IDA ISS IBA TAS IEA,TAS,IEA,IDA IEA,IDA,IDA IBA IEA,IEA	ENSG00000163686,ENSG00000172932,ENSG00000129226,ENSG00000100600,ENSG00000126934,ENSG00000144909,ENSG00000141447,ENSG00000105223,ENSG00000041353,ENSG00000075785,ENSG00000138760,ENSG00000198246,ENSG00000177058,ENSG00000197122,ENSG00000170088,ENSG00000167987
ME10	TRUE	0.00760352911627336	556	261	29	0.111111111111111	0.052158273381295	GO:0000323	GO:CC	lytic vacuole	10552	66	ISS IEA,IDA IBA IEA,TAS,TAS IEA,TAS,ISS IBA TAS IEA,ISS IEA,TAS,IDA IBA TAS IEA,HDA,IDA,TAS IEA,IDA IBA IEA,IEA,ISS TAS IEA,HDA,IDA IEA,IDA ISS IBA TAS IEA,IDA TAS IEA,HDA ISS TAS IEA,HDA IBA TAS IEA,HDA TAS IEA,IDA IMP TAS IEA,IDA IBA IEA,HDA IEA,IDA,IDA IBA IEA,IDA IMP TAS IEA,IEA	ENSG00000163686,ENSG00000134575,ENSG00000072958,ENSG00000164713,ENSG00000171860,ENSG00000129226,ENSG00000104324,ENSG00000143162,ENSG00000117984,ENSG00000197635,ENSG00000167996,ENSG00000196743,ENSG00000077585,ENSG00000174996,ENSG00000100600,ENSG00000135124,ENSG00000105223,ENSG00000075785,ENSG00000026297,ENSG00000138760,ENSG00000110446,ENSG00000198246,ENSG00000177058,ENSG00000211584,ENSG00000063176…
ME10	TRUE	0.00929981519947697	3099	261	104	0.398467432950192	0.0335592126492417	GO:0012505	GO:CC	endomembrane system	10552	816	IDA IEA,ISS IEA,IDA IEA,TAS,IEA,IDA,TAS IEA,IDA IBA TAS IEA,IEA,IBA IEA,TAS,TAS,IBA TAS IEA,IEA,IDA ISS IBA TAS IEA,TAS,IDA ISS IEA,TAS,IDA TAS,IDA,ISS IEA,TAS,IBA,IEA,IEA,TAS,TAS,IDA TAS IEA,IEA,TAS,IEA,IDA ISS IBA IEA,IBA IEA,IBA,TAS,IDA,TAS IEA,IEA,TAS,IEA,TAS IEA,TAS,IDA IBA IEA,IDA TAS,IDA IEA,TAS,ISS IEA,IDA IEA,IDA,IDA IEA,IDA IEA,IBA,IDA IBA TAS IEA,ISS,TAS IEA,IDA,IDA IEA,TAS,IEA,IDA IEA…	ENSG00000064687,ENSG00000163686,ENSG00000179841,ENSG00000148218,ENSG00000172932,ENSG00000138279,ENSG00000072958,ENSG00000101246,ENSG00000121380,ENSG00000136717,ENSG00000164713,ENSG00000171860,ENSG00000129226,ENSG00000149798,ENSG00000163624,ENSG00000197766,ENSG00000104324,ENSG00000143162,ENSG00000117984,ENSG00000157379,ENSG00000104901,ENSG00000146094,ENSG00000178904,ENSG00000158813,ENSG00000182511…
ME10	TRUE	0.00929981519947697	205	261	15	0.0574712643678161	0.0731707317073171	GO:0030667	GO:CC	secretory granule membrane	10552	1124	IDA,TAS,TAS,TAS,TAS,TAS,IDA IEA,TAS,TAS,TAS,TAS IEA,TAS,TAS,TAS,TAS	ENSG00000138279,ENSG00000072958,ENSG00000164713,ENSG00000171860,ENSG00000129226,ENSG00000146094,ENSG00000003147,ENSG00000138448,ENSG00000167613,ENSG00000145685,ENSG00000041353,ENSG00000075785,ENSG00000141524,ENSG00000011600,ENSG00000103544
ME10	TRUE	0.00938417163727486	331	261	20	0.0766283524904215	0.0604229607250755	GO:0005765	GO:CC	lysosomal membrane	10552	409	ISS IEA,IEA,TAS,TAS IEA,TAS,IBA TAS IEA,IDA,HDA,IDA IBA IEA,IEA,HDA,IEA,ISS TAS IEA,HDA ISS TAS IEA,HDA IBA TAS IEA,HDA TAS IEA,IDA IMP TAS IEA,IDA IBA IEA,HDA IEA,IDA IBA IEA	ENSG00000163686,ENSG00000134575,ENSG00000072958,ENSG00000164713,ENSG00000171860,ENSG00000129226,ENSG00000117984,ENSG00000197635,ENSG00000077585,ENSG00000174996,ENSG00000135124,ENSG00000105223,ENSG00000075785,ENSG00000138760,ENSG00000110446,ENSG00000198246,ENSG00000177058,ENSG00000211584,ENSG00000063176,ENSG00000170088
ME10	TRUE	0.00938417163727486	331	261	20	0.0766283524904215	0.0604229607250755	GO:0098852	GO:CC	lytic vacuole membrane	10552	3650	ISS IEA,IEA,TAS,TAS IEA,TAS,IBA TAS IEA,IDA,HDA,IDA IBA IEA,IEA,HDA,IEA,ISS TAS IEA,HDA ISS TAS IEA,HDA IBA TAS IEA,HDA TAS IEA,IDA IMP TAS IEA,IDA IBA IEA,HDA IEA,IDA IBA IEA	ENSG00000163686,ENSG00000134575,ENSG00000072958,ENSG00000164713,ENSG00000171860,ENSG00000129226,ENSG00000117984,ENSG00000197635,ENSG00000077585,ENSG00000174996,ENSG00000135124,ENSG00000105223,ENSG00000075785,ENSG00000138760,ENSG00000110446,ENSG00000198246,ENSG00000177058,ENSG00000211584,ENSG00000063176,ENSG00000170088
ME10	TRUE	0.0131155327768837	747	261	34	0.130268199233716	0.0455153949129853	GO:0005768	GO:CC	endosome	10552	412	IEA,ISS IEA,IDA IEA,IEA,IEA,IBA IEA,IDA,IEA,TAS IEA,IDA IEA,TAS,IDA IEA,ISS IEA,IEA,IDA IEA,IDA IEA,IEA,IDA IEA,IDA,IDA IMP ISS IBA TAS IEA,IDA IEA,TAS,ISS IEA,IEA,IDA IEA,IDA IEA,IDA IEA,IDA IEA,IDA,IDA TAS IEA,IDA IBA IEA,IDA,IDA IBA IEA,IDA IBA TAS IEA	ENSG00000064687,ENSG00000163686,ENSG00000179841,ENSG00000172932,ENSG00000136717,ENSG00000129226,ENSG00000117984,ENSG00000135077,ENSG00000100600,ENSG00000099949,ENSG00000126934,ENSG00000260314,ENSG00000176658,ENSG00000144909,ENSG00000141447,ENSG00000105223,ENSG00000163558,ENSG00000041353,ENSG00000118508,ENSG00000075785,ENSG00000107263,ENSG00000138760,ENSG00000110446,ENSG00000198246,ENSG00000177058…
ME10	TRUE	0.0131155327768837	1517	261	58	0.222222222222222	0.038233355306526	GO:0098588	GO:CC	bounding membrane of organelle	10552	3578	IEA,ISS IEA,IEA,IDA,TAS IEA,IEA,TAS IEA,TAS,IBA TAS IEA,HDA,IDA,TAS,HDA,TAS,IDA IBA IEA,IDA ISS IEA,TAS,IEA,TAS,TAS,IDA,HDA,IDA IEA,IEA,IEA,HDA,IDA IBA IEA,TAS,IDA IEA,IEA,IEA,IDA TAS IEA,IDA TAS IEA,IDA IMP ISS TAS IEA,IDA,IEA,IDA TAS IEA,HDA ISS TAS IEA,HDA ISS IBA TAS IEA,HDA TAS IEA,IDA IMP TAS IEA,IDA IBA IEA,IDA IEA,IEA,IDA IEA,HDA IEA,IDA,TAS NAS IEA,IDA TAS IEA,IEA,IEA,TAS,IDA IBA IEA,TAS…	ENSG00000064687,ENSG00000163686,ENSG00000134575,ENSG00000138279,ENSG00000072958,ENSG00000136717,ENSG00000164713,ENSG00000171860,ENSG00000129226,ENSG00000159685,ENSG00000117984,ENSG00000146094,ENSG00000197635,ENSG00000107862,ENSG00000077585,ENSG00000003147,ENSG00000138448,ENSG00000174996,ENSG00000167613,ENSG00000145685,ENSG00000099949,ENSG00000126934,ENSG00000260314,ENSG00000162576,ENSG00000144909…
ME10	TRUE	0.0131155327768837	72	261	8	0.0306513409961686	0.111111111111111	GO:0043202	GO:CC	lysosomal lumen	10552	2114	IEA,TAS,TAS,TAS,IDA IEA,IEA,ISS IEA,TAS	ENSG00000134575,ENSG00000117984,ENSG00000196743,ENSG00000100600,ENSG00000105223,ENSG00000026297,ENSG00000138760,ENSG00000166340
ME10	TRUE	0.0131155327768837	624	261	30	0.114942528735632	0.0480769230769231	GO:0099503	GO:CC	secretory vesicle	10552	3776	TAS,IDA,TAS,IBA IEA,TAS,TAS,TAS,TAS,TAS,TAS,ISS IEA,TAS,TAS,TAS,TAS,IDA ISS IEA,TAS,IEA,TAS,TAS,IBA TAS IEA,IBA,TAS IEA,TAS,TAS,IEA,IBA,TAS,TAS,TAS	ENSG00000148218,ENSG00000138279,ENSG00000072958,ENSG00000136717,ENSG00000164713,ENSG00000171860,ENSG00000129226,ENSG00000197766,ENSG00000143162,ENSG00000117984,ENSG00000104901,ENSG00000146094,ENSG00000167996,ENSG00000183087,ENSG00000196743,ENSG00000003147,ENSG00000138448,ENSG00000157404,ENSG00000167613,ENSG00000145685,ENSG00000041353,ENSG00000167994,ENSG00000075785,ENSG00000106538,ENSG00000026297…
ME10	TRUE	0.0132026329596179	630	261	30	0.114942528735632	0.0476190476190476	GO:0005773	GO:CC	vacuole	10552	416	ISS IEA,IDA IBA IEA,TAS,TAS IEA,TAS,ISS IBA TAS IEA,ISS IEA,TAS,IDA IBA TAS IEA,HDA,IDA,TAS IEA,IDA IBA IEA,IEA,ISS TAS IEA,HDA,IDA IEA,IDA ISS IBA TAS IEA,IDA TAS IEA,HDA ISS TAS IEA,HDA IBA TAS IEA,HDA TAS IEA,IDA IMP TAS IEA,IDA IBA IEA,HDA IEA,IDA,IDA IBA IEA,IDA IMP TAS IEA,IEA,IBA	ENSG00000163686,ENSG00000134575,ENSG00000072958,ENSG00000164713,ENSG00000171860,ENSG00000129226,ENSG00000104324,ENSG00000143162,ENSG00000117984,ENSG00000197635,ENSG00000167996,ENSG00000196743,ENSG00000077585,ENSG00000174996,ENSG00000100600,ENSG00000135124,ENSG00000105223,ENSG00000075785,ENSG00000026297,ENSG00000138760,ENSG00000110446,ENSG00000198246,ENSG00000177058,ENSG00000211584,ENSG00000063176…
ME10	TRUE	0.0183532183368137	2	261	2	0.00766283524904215	1	GO:0062167	GO:CC	complement component C1q complex	10552	2703	IPI,IPI	ENSG00000173372,ENSG00000159189
ME10	TRUE	0.0198157196803666	533	261	26	0.0996168582375479	0.0487804878048781	GO:0030141	GO:CC	secretory granule	10552	1079	TAS,IDA,TAS,TAS,TAS,TAS,TAS,TAS,TAS,ISS IEA,TAS,TAS,TAS,TAS,IDA IEA,TAS,IEA,TAS,TAS,IBA TAS IEA,TAS IEA,TAS,TAS,TAS,TAS,TAS	ENSG00000148218,ENSG00000138279,ENSG00000072958,ENSG00000164713,ENSG00000171860,ENSG00000129226,ENSG00000197766,ENSG00000143162,ENSG00000117984,ENSG00000104901,ENSG00000146094,ENSG00000167996,ENSG00000183087,ENSG00000196743,ENSG00000003147,ENSG00000138448,ENSG00000157404,ENSG00000167613,ENSG00000145685,ENSG00000041353,ENSG00000075785,ENSG00000106538,ENSG00000026297,ENSG00000141524,ENSG00000011600…
ME10	TRUE	0.0198157196803666	365	261	20	0.0766283524904215	0.0547945205479452	GO:0005774	GO:CC	vacuolar membrane	10552	417	ISS IEA,IEA,TAS,TAS IEA,TAS,IBA TAS IEA,IDA,HDA,IDA IBA IEA,IEA,HDA,IEA,ISS TAS IEA,HDA ISS TAS IEA,HDA IBA TAS IEA,HDA TAS IEA,IDA IMP TAS IEA,IDA IBA IEA,HDA IEA,IDA IBA IEA	ENSG00000163686,ENSG00000134575,ENSG00000072958,ENSG00000164713,ENSG00000171860,ENSG00000129226,ENSG00000117984,ENSG00000197635,ENSG00000077585,ENSG00000174996,ENSG00000135124,ENSG00000105223,ENSG00000075785,ENSG00000138760,ENSG00000110446,ENSG00000198246,ENSG00000177058,ENSG00000211584,ENSG00000063176,ENSG00000170088
ME10	TRUE	0.0211551645641734	121	261	10	0.0383141762452107	0.0826446280991736	GO:0031902	GO:CC	late endosome membrane	10552	1419	ISS IEA,IBA,IEA,IDA IEA,IDA,ISS IEA,TAS,IEA,IDA IEA,IEA	ENSG00000163686,ENSG00000129226,ENSG00000144909,ENSG00000105223,ENSG00000041353,ENSG00000075785,ENSG00000138760,ENSG00000198246,ENSG00000177058,ENSG00000167987
ME10	TRUE	0.041076290106055	718	261	31	0.118773946360153	0.0431754874651811	GO:0005887	GO:CC	integral component of plasma membrane	10552	515	IEA,TAS,IBA TAS,TAS,IDA IEA,IBA TAS,IEA,IBA,TAS,TAS,IDA IPI IBA TAS NAS IEA,IBA,IDA IBA IEA,TAS,IBA NAS,TAS,IEA,IMP ISS TAS IC IEA,IBA TAS,IBA,IEA,TAS,IC,TAS,IGI NAS,IGI TAS,IBA TAS,IBA TAS,IEA,IDA IBA,IDA TAS	ENSG00000163686,ENSG00000282608,ENSG00000167601,ENSG00000171860,ENSG00000177455,ENSG00000182578,ENSG00000158813,ENSG00000203747,ENSG00000077585,ENSG00000140749,ENSG00000138448,ENSG00000157404,ENSG00000205213,ENSG00000064547,ENSG00000271605,ENSG00000260314,ENSG00000118257,ENSG00000135124,ENSG00000156453,ENSG00000153993,ENSG00000089057,ENSG00000168917,ENSG00000138449,ENSG00000115525,ENSG00000106327…
ME10	TRUE	0.0444123587714049	2780	261	90	0.344827586206897	0.0323741007194245	GO:0005886	GO:CC	plasma membrane	10552	514	IDA ISS TAS IEA,TAS IEA,TAS IEA,IDA ISS IBA IEA,IDA IBA TAS NAS IEA,IDA IEA,TAS,IDA IBA TAS IEA,ISS IBA IEA,IDA,TAS,IBA TAS IEA,IDA IBA TAS IEA,IBA TAS IEA,IDA ISS IBA TAS IEA,IDA IBA,IDA,IDA IBA TAS IEA,TAS IEA,IDA IBA TAS IEA,TAS IEA,IBA,IDA ISS IBA NAS IEA,TAS,IDA IBA TAS,IDA IBA TAS IEA,IDA IBA IEA,IDA IEA,IBA,TAS,IEA,TAS,TAS,IDA IPI IBA TAS NAS IEA,IDA IBA TAS IEA,IEA,IDA IBA TAS IEA,IDA,IDA…	ENSG00000064687,ENSG00000163686,ENSG00000282608,ENSG00000204472,ENSG00000179841,ENSG00000172932,ENSG00000072958,ENSG00000167601,ENSG00000136717,ENSG00000090013,ENSG00000164713,ENSG00000171860,ENSG00000177455,ENSG00000204345,ENSG00000129226,ENSG00000149798,ENSG00000107864,ENSG00000182578,ENSG00000146094,ENSG00000197635,ENSG00000158813,ENSG00000115459,ENSG00000082397,ENSG00000139083,ENSG00000090989…
ME10	TRUE	0.0444123587714049	1385	261	51	0.195402298850575	0.0368231046931408	GO:0070062	GO:CC	extracellular exosome	10552	2739	HDA,HDA,HDA,HDA,HDA,HDA,HDA,HDA,HDA,HDA,HDA,HDA,HDA,HDA,HDA,HDA,HDA,HDA,HDA,HDA,HDA,HDA,HDA,HDA,HDA,HDA,HDA,HDA,HDA,HDA,HDA,HDA,HDA,HDA,HDA,HDA,HDA,HDA,HDA,HDA,HDA,HDA,HDA,HDA,HDA,HDA IEA,HDA,HDA,HDA,HDA,HDA	ENSG00000134575,ENSG00000148218,ENSG00000136010,ENSG00000138279,ENSG00000138356,ENSG00000072958,ENSG00000167601,ENSG00000106605,ENSG00000090013,ENSG00000177455,ENSG00000197766,ENSG00000104324,ENSG00000143162,ENSG00000117984,ENSG00000197635,ENSG00000103876,ENSG00000203747,ENSG00000167996,ENSG00000183087,ENSG00000135821,ENSG00000196743,ENSG00000163328,ENSG00000134202,ENSG00000013583,ENSG00000136689…
ME10	TRUE	0.0444123587714049	757	261	32	0.122605363984674	0.0422721268163804	GO:0031226	GO:CC	intrinsic component of plasma membrane	10552	1237	IEA,TAS,IBA TAS,TAS,IDA IEA,IBA TAS,IEA,IBA,TAS,TAS,IDA IPI IBA TAS NAS IEA,IBA,IDA IBA IEA,TAS,IBA NAS,TAS,IEA,IMP ISS TAS IC IEA,IBA TAS,IBA,IEA,TAS,IC,TAS,IGI NAS,IGI TAS,IBA TAS,IBA TAS,IEA,IDA ISS IBA IEA,IDA TAS,IDA	ENSG00000163686,ENSG00000282608,ENSG00000167601,ENSG00000171860,ENSG00000177455,ENSG00000182578,ENSG00000158813,ENSG00000203747,ENSG00000077585,ENSG00000140749,ENSG00000138448,ENSG00000157404,ENSG00000205213,ENSG00000064547,ENSG00000271605,ENSG00000260314,ENSG00000118257,ENSG00000135124,ENSG00000156453,ENSG00000153993,ENSG00000089057,ENSG00000168917,ENSG00000138449,ENSG00000115525,ENSG00000106327…
ME10	TRUE	0.0449648815790161	3012	261	96	0.367816091954023	0.0318725099601594	GO:0071944	GO:CC	cell periphery	10552	3128	IDA ISS TAS IEA,TAS IEA,TAS IEA,IDA ISS IBA IEA,IDA IBA TAS NAS IEA,IDA IEA,HDA,TAS,IDA IBA TAS IEA,ISS IBA IEA,IDA,TAS,HDA,HDA,IBA TAS IEA,IDA IBA TAS IEA,IBA TAS IEA,IDA ISS IBA TAS IEA,IDA IBA,IDA,IDA IBA TAS IEA,HDA,TAS IEA,IDA IBA TAS IEA,TAS IEA,IBA,IDA ISS IBA NAS IEA,TAS,IDA IBA TAS NAS IEA,IDA IBA TAS IEA,IDA IBA IEA,IDA IEA,IBA,TAS,IEA,TAS,TAS,IDA IPI IBA TAS NAS IEA,IDA IBA TAS IEA,IEA…	ENSG00000064687,ENSG00000163686,ENSG00000282608,ENSG00000204472,ENSG00000179841,ENSG00000172932,ENSG00000138279,ENSG00000072958,ENSG00000167601,ENSG00000136717,ENSG00000090013,ENSG00000164713,ENSG00000173372,ENSG00000159189,ENSG00000171860,ENSG00000177455,ENSG00000204345,ENSG00000129226,ENSG00000149798,ENSG00000107864,ENSG00000182578,ENSG00000117984,ENSG00000146094,ENSG00000197635,ENSG00000158813…
ME10	TRUE	0.0453054389273916	1396	261	51	0.195402298850575	0.0365329512893983	GO:1903561	GO:CC	extracellular vesicle	10552	4067	HDA,HDA,HDA,HDA,HDA,HDA,HDA,HDA,HDA,HDA,HDA,HDA,HDA,HDA,HDA,HDA,HDA,HDA,HDA,HDA,HDA,HDA,HDA,HDA,HDA,HDA,HDA,HDA,HDA,HDA,HDA,HDA,HDA,HDA,HDA,HDA,HDA,HDA,HDA,HDA,HDA,HDA,HDA,HDA,HDA,HDA IEA,HDA,HDA,HDA,HDA,HDA	ENSG00000134575,ENSG00000148218,ENSG00000136010,ENSG00000138279,ENSG00000138356,ENSG00000072958,ENSG00000167601,ENSG00000106605,ENSG00000090013,ENSG00000177455,ENSG00000197766,ENSG00000104324,ENSG00000143162,ENSG00000117984,ENSG00000197635,ENSG00000103876,ENSG00000203747,ENSG00000167996,ENSG00000183087,ENSG00000135821,ENSG00000196743,ENSG00000163328,ENSG00000134202,ENSG00000013583,ENSG00000136689…
ME10	TRUE	0.0453054389273916	1396	261	51	0.195402298850575	0.0365329512893983	GO:0065010	GO:CC	extracellular membrane-bounded organelle	10552	2715	HDA,HDA,HDA,HDA,HDA,HDA,HDA,HDA,HDA,HDA,HDA,HDA,HDA,HDA,HDA,HDA,HDA,HDA,HDA,HDA,HDA,HDA,HDA,HDA,HDA,HDA,HDA,HDA,HDA,HDA,HDA,HDA,HDA,HDA,HDA,HDA,HDA,HDA,HDA,HDA,HDA,HDA,HDA,HDA,HDA,HDA IEA,HDA,HDA,HDA,HDA,HDA	ENSG00000134575,ENSG00000148218,ENSG00000136010,ENSG00000138279,ENSG00000138356,ENSG00000072958,ENSG00000167601,ENSG00000106605,ENSG00000090013,ENSG00000177455,ENSG00000197766,ENSG00000104324,ENSG00000143162,ENSG00000117984,ENSG00000197635,ENSG00000103876,ENSG00000203747,ENSG00000167996,ENSG00000183087,ENSG00000135821,ENSG00000196743,ENSG00000163328,ENSG00000134202,ENSG00000013583,ENSG00000136689…
ME10	TRUE	0.0453054389273916	1396	261	51	0.195402298850575	0.0365329512893983	GO:0043230	GO:CC	extracellular organelle	10552	2127	HDA,HDA,HDA,HDA,HDA,HDA,HDA,HDA,HDA,HDA,HDA,HDA,HDA,HDA,HDA,HDA,HDA,HDA,HDA,HDA,HDA,HDA,HDA,HDA,HDA,HDA,HDA,HDA,HDA,HDA,HDA,HDA,HDA,HDA,HDA,HDA,HDA,HDA,HDA,HDA,HDA,HDA,HDA,HDA,HDA,HDA IEA,HDA,HDA,HDA,HDA,HDA	ENSG00000134575,ENSG00000148218,ENSG00000136010,ENSG00000138279,ENSG00000138356,ENSG00000072958,ENSG00000167601,ENSG00000106605,ENSG00000090013,ENSG00000177455,ENSG00000197766,ENSG00000104324,ENSG00000143162,ENSG00000117984,ENSG00000197635,ENSG00000103876,ENSG00000203747,ENSG00000167996,ENSG00000183087,ENSG00000135821,ENSG00000196743,ENSG00000163328,ENSG00000134202,ENSG00000013583,ENSG00000136689…
ME10	TRUE	0.0451042192336454	2	261	2	0.00766283524904215	1	GO:0004118	GO:MF	cGMP-stimulated cyclic-nucleotide phosphodiesterase activity	10552	770	IDA IBA,IDA IBA TAS	ENSG00000112541,ENSG00000186642
ME10	TRUE	0.0451042192336454	2	261	2	0.00766283524904215	1	GO:0004074	GO:MF	biliverdin reductase (NAD(P)+) activity	10552	731	IDA IBA IEA,IDA TAS IEA	ENSG00000106605,ENSG00000090013
ME10	TRUE	0.0451042192336454	2	261	2	0.00766283524904215	1	GO:0017050	GO:MF	D-erythro-sphingosine kinase activity	10552	3939	IDA IBA TAS IEA,IDA IBA TAS IEA	ENSG00000176170,ENSG00000063176
ME10	TRUE	0.0451042192336454	364	261	21	0.0804597701149425	0.0576923076923077	GO:0004888	GO:MF	transmembrane signaling receptor activity	10552	1435	IDA IBA,IEA,IBA TAS IEA,IDA IPI IBA TAS IEA,IBA,IMP ISS IBA TAS IEA,IDA IBA,TAS,IDA IBA IEA,IDA IBA TAS IEA,IBA TAS IEA,IBA,IEA,TAS NAS IEA,IDA IMP IEA,TAS,IMP,IMP,NAS IEA,IEA,TAS	ENSG00000064687,ENSG00000282608,ENSG00000167601,ENSG00000171860,ENSG00000204345,ENSG00000182578,ENSG00000203747,ENSG00000140749,ENSG00000157404,ENSG00000205213,ENSG00000064547,ENSG00000271605,ENSG00000260314,ENSG00000118257,ENSG00000135124,ENSG00000138760,ENSG00000176170,ENSG00000063176,ENSG00000174125,ENSG00000174130,ENSG00000143324
ME10	TRUE	0.0451042192336454	2	261	2	0.00766283524904215	1	GO:0008481	GO:MF	sphinganine kinase activity	10552	2201	IDA TAS IEA,IDA TAS IEA	ENSG00000176170,ENSG00000063176
ME10	TRUE	0.0451042192336454	2	261	2	0.00766283524904215	1	GO:0004998	GO:MF	transferrin receptor activity	10552	1530	IDA NAS IEA,IDA TAS NAS IC IEA	ENSG00000106327,ENSG00000072274
ME10	TRUE	0.0451042192336454	51	261	7	0.0268199233716475	0.137254901960784	GO:0140272	GO:MF	exogenous protein binding	10552	11777	IDA IEA,IDA,IEA,IEA,IEA,IEA,IMP IEA	ENSG00000167601,ENSG00000197635,ENSG00000138448,ENSG00000260314,ENSG00000138760,ENSG00000072274,ENSG00000143324
ME10	TRUE	0.0451042192336454	2	261	2	0.00766283524904215	1	GO:0106277	GO:MF	biliverdin reductase (NADP+) activity	10552	11589	IEA,IEA	ENSG00000106605,ENSG00000090013
ME10	TRUE	0.0451042192336454	2	261	2	0.00766283524904215	1	GO:0106276	GO:MF	biliberdin reductase NAD+ activity	10552	11588	IDA IEA,IEA	ENSG00000106605,ENSG00000090013
ME10	TRUE	0.0451042192336454	2	261	2	0.00766283524904215	1	GO:0035663	GO:MF	Toll-like receptor 2 binding	10552	6343	IPI IBA,IPI IBA	ENSG00000174125,ENSG00000174130
ME10	TRUE	0.0451042192336454	51	261	7	0.0268199233716475	0.137254901960784	GO:0001618	GO:MF	virus receptor activity	10552	286	IDA IEA,IDA,IEA,IEA,IEA,IEA,IMP IEA	ENSG00000167601,ENSG00000197635,ENSG00000138448,ENSG00000260314,ENSG00000138760,ENSG00000072274,ENSG00000143324
ME10	TRUE	0.0371094429334637	3	261	3	0.0114942528735632	1	HP:0005356	HP	Decreased serum complement factor I	10552	3655	HP,HP,HP	ENSG00000173372,ENSG00000173369,ENSG00000159189
ME10	TRUE	0.000665409309450164	27	261	7	0.0268199233716475	0.259259259259259	KEGG:05150	KEGG	Staphylococcus aureus infection	10552	421	KEGG,KEGG,KEGG,KEGG,KEGG,KEGG,KEGG	ENSG00000173372,ENSG00000173369,ENSG00000159189,ENSG00000159403,ENSG00000171860,ENSG00000197766,ENSG00000203747
ME10	TRUE	0.00374666191796847	38	261	7	0.0268199233716475	0.184210526315789	KEGG:04610	KEGG	Complement and coagulation cascades	10552	303	KEGG,KEGG,KEGG,KEGG,KEGG,KEGG,KEGG	ENSG00000173372,ENSG00000173369,ENSG00000159189,ENSG00000159403,ENSG00000171860,ENSG00000197766,ENSG00000155659
ME10	TRUE	0.000918323674364091	12	261	5	0.0191570881226054	0.416666666666667	WP:WP545	WP	Complement activation	10552	711	WP,WP,WP,WP,WP	ENSG00000173372,ENSG00000173369,ENSG00000159189,ENSG00000159403,ENSG00000197766
ME10	TRUE	0.000918323674364091	68	261	10	0.0383141762452107	0.147058823529412	WP:WP5090	WP	Complement system in neuronal development and plasticity	10552	72	WP,WP,WP,WP,WP,WP,WP,WP,WP,WP	ENSG00000167601,ENSG00000173372,ENSG00000173369,ENSG00000159189,ENSG00000159403,ENSG00000171860,ENSG00000197766,ENSG00000183087,ENSG00000138448,ENSG00000163558
ME10	TRUE	0.00417958164332938	9	261	4	0.0153256704980843	0.444444444444444	WP:WP2007	WP	Iron metabolism in placenta	10552	319	WP,WP,WP,WP	ENSG00000167996,ENSG00000138449,ENSG00000106327,ENSG00000072274
ME10	TRUE	0.005843185525033	30	261	6	0.0229885057471264	0.2	WP:WP558	WP	Complement and coagulation cascades	10552	542	WP,WP,WP,WP,WP,WP	ENSG00000173372,ENSG00000173369,ENSG00000159189,ENSG00000159403,ENSG00000171860,ENSG00000197766
ME9	TRUE	5.94230195228426e-10	394	344	45	0.130813953488372	0.114213197969543	GO:0061061	GO:BP	muscle structure development	10552	17803	IMP ISS IBA IEA,IEA,IMP ISS IEA,IDA IMP ISS IEA,ISS IEA,IEA,ISS IEA,ISS IEA,IDA,IEA,IEA,IBA,ISS,ISS IEA,IMP,IEA,ISS IEA,IEA,NAS IEA,IBA IEA,IMP IEA,IMP IEA,IEA,IEA,NAS,TAS IEA,IEA,ISS IEA,IBA,IEA,IBA,IMP,IMP ISS IEA,IBA,IBA,ISS IEA,ISS IEA,TAS IEA,IEA,TAS,TAS,ISS IEA,IBA IEA,IMP,IEA	ENSG00000143632,ENSG00000197381,ENSG00000100628,ENSG00000125845,ENSG00000107779,ENSG00000164305,ENSG00000105974,ENSG00000105971,ENSG00000136999,ENSG00000165410,ENSG00000109846,ENSG00000159176,ENSG00000154639,ENSG00000104936,ENSG00000130816,ENSG00000151617,ENSG00000024422,ENSG00000049540,ENSG00000022267,ENSG00000134775,ENSG00000128591,ENSG00000141448,ENSG00000163909,ENSG00000108924,ENSG00000162729…
ME9	TRUE	2.54771974326191e-07	164	344	25	0.0726744186046512	0.152439024390244	GO:0051146	GO:BP	striated muscle cell differentiation	10552	15615	IMP ISS IBA IEA,IMP ISS IEA,IDA IMP IEA,ISS IEA,IEA,ISS IEA,IDA,IEA,IBA,ISS,ISS IEA,ISS IEA,IBA IEA,IMP,IEA,ISS IEA,IBA,IBA,IMP ISS IEA,IBA,ISS IEA,IEA,IEA,IBA IEA,IMP	ENSG00000143632,ENSG00000100628,ENSG00000125845,ENSG00000107779,ENSG00000164305,ENSG00000105971,ENSG00000136999,ENSG00000165410,ENSG00000159176,ENSG00000154639,ENSG00000104936,ENSG00000024422,ENSG00000134775,ENSG00000128591,ENSG00000141448,ENSG00000132510,ENSG00000163431,ENSG00000101335,ENSG00000183072,ENSG00000154330,ENSG00000134247,ENSG00000163069,ENSG00000128602,ENSG00000136842,ENSG00000140416
ME9	TRUE	5.57858617844628e-07	726	344	57	0.165697674418605	0.0785123966942149	GO:0048646	GO:BP	anatomical structure formation involved in morphogenesis	10552	14947	IMP IBA,IEA,ISS IBA IEA,TAS IEA,IMP,ISS,IDA ISS IEA,ISS IEA,IBA,TAS IEA,IEA,IDA,IEA,IEA,IBA,IDA,IDA,IEP IEA,IBA,IEA,ISS IEA,IDA ISS IBA IEA,NAS,IBA IEA,IEA,IMP,IDA IEA,ISS TAS IEA,IEA,ISS IEA,IEP,IEP TAS,IEP IEA,IDA IEA,ISS IEA,IBA,IDA IEP IBA,IGI IEA,IBA,IEA,ISS IEA,IBA,IEA,ISS IEA,IMP,IMP,ISS IBA IEA,IMP IEA,IMP,ISS,IMP,ISS IEA,IMP ISS IEA,IBA IEA,IMP,IEA,IEA	ENSG00000143632,ENSG00000143537,ENSG00000020181,ENSG00000167772,ENSG00000240583,ENSG00000165240,ENSG00000125845,ENSG00000107779,ENSG00000122786,ENSG00000164305,ENSG00000105974,ENSG00000136999,ENSG00000165410,ENSG00000018236,ENSG00000182871,ENSG00000130635,ENSG00000204262,ENSG00000144810,ENSG00000159176,ENSG00000151617,ENSG00000024422,ENSG00000196411,ENSG00000141736,ENSG00000134775,ENSG00000196924…
ME9	TRUE	8.99782975635385e-07	900	344	64	0.186046511627907	0.0711111111111111	GO:0007155	GO:BP	cell adhesion	10552	3055	IMP TAS IEA,IDA IEA,IEA,IBA,IDA,IEA,IDA,IDA IBA,IBA NAS IEA,IBA NAS IEA,IDA IEA,IEA,IMP IBA,IEA,ISS IEA,HMP,IDA ISS IEA,TAS,IMP IEA,IDA,IDA IEA,IDA IEA,IMP HMP,IMP,IDA,TAS,IMP,IMP IBA TAS IEA,IDA IMP IBA TAS IEA,IMP IBA NAS IEA,IDA IMP IEA,IDA,IEA,IBA IEA,TAS IEA,IEA,HMP,ISS IBA IEA,IBA TAS IEA,IBA,IMP ISS IBA IEA,IEA,IEA,IBA NAS IEA,IBA NAS IEA,IDA IBA IEA,IMP ISS IEA,ISS IEA,IMP,IMP,ISS,IDA,IEA…	ENSG00000143537,ENSG00000131471,ENSG00000105290,ENSG00000136573,ENSG00000125845,ENSG00000164305,ENSG00000105974,ENSG00000136999,ENSG00000081138,ENSG00000018236,ENSG00000084636,ENSG00000182871,ENSG00000130635,ENSG00000144810,ENSG00000109943,ENSG00000159176,ENSG00000154639,ENSG00000162733,ENSG00000116106,ENSG00000196411,ENSG00000141736,ENSG00000149564,ENSG00000196924,ENSG00000082701,ENSG00000107937…
ME9	TRUE	8.99782975635385e-07	229	344	28	0.0813953488372093	0.122270742358079	GO:0042692	GO:BP	muscle cell differentiation	10552	11884	IMP ISS IBA IEA,IMP ISS IEA,IDA IMP IEA,ISS IEA,IEA,ISS IEA,IDA,IEA,IBA,ISS,ISS IEA,IMP,IEA,ISS IEA,IBA IEA,IMP IEA,IMP IEA,ISS IEA,IBA,IBA,IMP ISS IEA,IBA,ISS IEA,IEA,IEA,ISS IEA,IBA IEA,IMP	ENSG00000143632,ENSG00000100628,ENSG00000125845,ENSG00000107779,ENSG00000164305,ENSG00000105971,ENSG00000136999,ENSG00000165410,ENSG00000159176,ENSG00000154639,ENSG00000104936,ENSG00000130816,ENSG00000151617,ENSG00000024422,ENSG00000134775,ENSG00000128591,ENSG00000141448,ENSG00000132510,ENSG00000163431,ENSG00000101335,ENSG00000183072,ENSG00000154330,ENSG00000134247,ENSG00000163069,ENSG00000128602…
ME9	TRUE	8.99782975635385e-07	170	344	24	0.0697674418604651	0.141176470588235	GO:0006936	GO:BP	muscle contraction	10552	2874	IEA,TAS,IBA IEA,IEA,ISS IC IEA,TAS,TAS,TAS,IBA IEA,IMP TAS NAS,IC,IMP,IBA IEA,TAS,ISS IBA,ISS IEA,IEA,TAS,TAS,IBA IEA,IEA,IBA IEA,IMP ISS IBA TAS,IBA	ENSG00000069431,ENSG00000143632,ENSG00000107796,ENSG00000122786,ENSG00000105974,ENSG00000130176,ENSG00000109846,ENSG00000175084,ENSG00000104936,ENSG00000151617,ENSG00000196924,ENSG00000055118,ENSG00000163431,ENSG00000101335,ENSG00000065534,ENSG00000183072,ENSG00000108405,ENSG00000183963,ENSG00000123096,ENSG00000182253,ENSG00000121068,ENSG00000136842,ENSG00000140416,ENSG00000198467
ME9	TRUE	8.99782975635385e-07	240	344	29	0.0843023255813953	0.120833333333333	GO:0060537	GO:BP	muscle tissue development	10552	17302	ISS IEA,IMP ISS IEA,IDA IMP ISS IEA,ISS IEA,ISS IEA,ISS IEA,IEA,IBA,ISS,IEA,IEA,IBA IEA,NAS IEA,IEA,IEA,NAS,IEA,IEA,ISS IEA,IEA,IMP,ISS,IMP ISS IEA,IBA,ISS,IEA,IEP IEA,ISS IEA,IMP	ENSG00000143632,ENSG00000100628,ENSG00000125845,ENSG00000107779,ENSG00000105974,ENSG00000105971,ENSG00000165410,ENSG00000159176,ENSG00000154639,ENSG00000151617,ENSG00000049540,ENSG00000134775,ENSG00000141448,ENSG00000163909,ENSG00000108924,ENSG00000162729,ENSG00000135424,ENSG00000149596,ENSG00000132510,ENSG00000106511,ENSG00000065534,ENSG00000103034,ENSG00000183072,ENSG00000154330,ENSG00000159216…
ME9	TRUE	8.99782975635385e-07	568	344	48	0.13953488372093	0.0845070422535211	GO:0030029	GO:BP	actin filament-based process	10552	7675	IEA,IMP IBA,IEA,IMP,IMP IBA,ISS IEA,IBA,ISS IC IEA,IEA,IDA IMP ISS IBA IEA,IEA,IBA,IDA,IBA,IDA IBA TAS IEA,IEA,IEA,IBA,IDA,IBA IEA,IDA IC IEA,IMP IEA,IBA,IBA,IEA,IDA IMP IBA,IBA,IMP,IDA IBA IEA,IBA,IEA,IEA,ISS IBA IEA,IBA,IBA,IBA,IBA IEA,IBA,IMP IBA,IMP IEA,IBA,IBA,ISS IBA IEA,IDA IBA,IDA,IBA IEA,IMP ISS IBA,IBA	ENSG00000069431,ENSG00000143632,ENSG00000107796,ENSG00000240583,ENSG00000163219,ENSG00000100628,ENSG00000122786,ENSG00000105974,ENSG00000170955,ENSG00000165410,ENSG00000130176,ENSG00000159176,ENSG00000154639,ENSG00000136279,ENSG00000125868,ENSG00000024422,ENSG00000049540,ENSG00000154380,ENSG00000149564,ENSG00000134775,ENSG00000196924,ENSG00000128591,ENSG00000185340,ENSG00000007237,ENSG00000166086…
ME9	TRUE	1.16397924070132e-06	203	344	26	0.0755813953488372	0.12807881773399	GO:0007517	GO:BP	muscle organ development	10552	3381	ISS IEA,IEA,IEA,ISS IEA,ISS IEA,ISS IEA,ISS IEA,IEA,IEA,IEA,IEA,NAS IEA,IEA,IEA,NAS,TAS IEA,IEA,IEA,IMP,IMP ISS IEA,TAS IEA,IEA,TAS,TAS,IMP,IEA	ENSG00000143632,ENSG00000197381,ENSG00000100628,ENSG00000125845,ENSG00000107779,ENSG00000105974,ENSG00000105971,ENSG00000165410,ENSG00000109846,ENSG00000151617,ENSG00000049540,ENSG00000022267,ENSG00000163909,ENSG00000108924,ENSG00000162729,ENSG00000135424,ENSG00000149596,ENSG00000106511,ENSG00000065534,ENSG00000183072,ENSG00000163069,ENSG00000128602,ENSG00000183963,ENSG00000149591,ENSG00000140416…
ME9	TRUE	1.46409474772863e-06	2052	344	112	0.325581395348837	0.0545808966861598	GO:0048513	GO:BP	animal organ development	10552	14835	ISS IEA,IEP ISS,ISS,IEA,IEA,ISS TAS,IEP,IC IEA,IMP ISS IEA,ISS IEA,IBA,IDA IMP ISS IEA,IMP ISS IC IEA,IDA IBA TAS IEA,ISS IEA,ISS IEA,ISS,IMP IEA,IEA,IMP,IEA,IEA,HEP IEA,IBA IEA,TAS,IMP IEA,IMP ISS IBA IEA,IEA,IMP,IEA,ISS IEA,IEA,ISS,IEA,IMP ISS IEA,IEP,IEA,IMP TAS IC IEA,IMP IEA,ISS,IEA,NAS IEA,IBA IEA,IEA,IMP IEP IEA,IDA IMP IEP NAS IEA,IMP TAS,ISS TAS IEA,IDA TAS IEA,ISS IEA,IEA,NAS,TAS IEA,IM…	ENSG00000143632,ENSG00000107796,ENSG00000163017,ENSG00000143537,ENSG00000197381,ENSG00000105290,ENSG00000240583,ENSG00000143437,ENSG00000100628,ENSG00000165240,ENSG00000136573,ENSG00000125845,ENSG00000107779,ENSG00000164305,ENSG00000105974,ENSG00000105971,ENSG00000205476,ENSG00000136999,ENSG00000165410,ENSG00000101938,ENSG00000171310,ENSG00000103245,ENSG00000166165,ENSG00000018236,ENSG00000182871…
ME9	TRUE	1.46409474772863e-06	1653	344	96	0.27906976744186	0.058076225045372	GO:0009653	GO:BP	anatomical structure morphogenesis	10552	4021	IMP ISS IBA,ISS,ISS,IEA,IEA,ISS IBA IEA,TAS IEA,IBA TAS,IMP IEP,IEA,IEA,ISS,IDA ISS IEA,ISS IEA,IBA,IMP ISS,TAS IEA,ISS IEA,IDA,IBA,IEA,ISS IEA,IEA,IBA IEA,IBA TAS,IDA IMP IEA,IDA IMP,IEP IEA,IMP,IEA,IEA,IBA,ISS IBA IEA,TAS,IEA,ISS IEA,IMP TAS IC,IBA,ISS IBA IEA,IDA ISS IBA IEA,NAS IEA,NAS,IBA IEA,IDA IMP IEA,IMP,IBA,IDA IMP IEA,ISS,ISS TAS IEA,IDA IEA,ISS IEA,IEP IEA,IDA IEP TAS,IMP IEP IEA,IDA …	ENSG00000143632,ENSG00000107796,ENSG00000163017,ENSG00000143537,ENSG00000197381,ENSG00000020181,ENSG00000167772,ENSG00000105290,ENSG00000240583,ENSG00000114790,ENSG00000100628,ENSG00000165240,ENSG00000125845,ENSG00000107779,ENSG00000122786,ENSG00000110888,ENSG00000164305,ENSG00000105974,ENSG00000136999,ENSG00000081138,ENSG00000165410,ENSG00000128656,ENSG00000171310,ENSG00000018236,ENSG00000182871…
ME9	TRUE	1.57095611415345e-06	535	344	45	0.130813953488372	0.0841121495327103	GO:0097435	GO:BP	supramolecular fiber organization	10552	21838	IMP IBA,IMP IBA,ISS,IBA,IDA IMP ISS IBA IEA,IEA,IMP IBA NAS IEA,IMP ISS IEA,IDA,IBA,IBA,ISS IEA,IMP,IDA IBA TAS IEA,IEA,IBA,IDA,IBA IEA,IDA IEA,IMP,IBA,IBA,IDA IBA,IBA,IDA IBA IEA,ISS,IBA IEA,IDA IBA,IEA,IBA,IEA,IDA IMP,IBA,IDA IBA,IBA IEA,IMP,IBA,IMP IBA,ISS IBA IEA,IDA IBA,IDA,IEA,IBA IEA,IMP ISS IBA,IBA	ENSG00000143632,ENSG00000163219,ENSG00000165240,ENSG00000122786,ENSG00000165410,ENSG00000084636,ENSG00000130635,ENSG00000204262,ENSG00000109846,ENSG00000159176,ENSG00000136279,ENSG00000162733,ENSG00000175084,ENSG00000125868,ENSG00000049540,ENSG00000154380,ENSG00000149564,ENSG00000134775,ENSG00000196924,ENSG00000128591,ENSG00000185340,ENSG00000007237,ENSG00000107104,ENSG00000186994,ENSG00000163431…
ME9	TRUE	1.68968202021123e-06	3378	344	161	0.468023255813953	0.0476613380698638	GO:0048856	GO:BP	anatomical structure development	10552	15146	ISS,IMP ISS IBA IEA,IEP ISS,ISS,IEA,IEA,ISS IBA IEA,ISS IEA,TAS IEA,ISS IBA TAS,IMP IEP,IEA,IC IEA,IMP ISS IEA,ISS IEA,IEA,IBA,IDA IMP ISS TAS IEA,IMP ISS IBA IC IEA,IBA,IMP ISS,IDA IBA TAS IEA,ISS IEA,ISS IEA,ISS,IDA IMP ISS IEA,IBA,IEA,ISS IEA,IMP IEA,IEA,IEA,HEP IEA,IBA IEA,IBA TAS,IDA IMP IEA,IDA IMP ISS IBA IEA,IEP IEA,IMP,IEA,ISS IEA,IEA,IBA,IBA IEA,ISS,IEA,IBA IEA,ISS IBA IEA,IMP ISS IEA,I…	ENSG00000173208,ENSG00000143632,ENSG00000107796,ENSG00000163017,ENSG00000143537,ENSG00000197381,ENSG00000020181,ENSG00000101544,ENSG00000167772,ENSG00000105290,ENSG00000240583,ENSG00000114790,ENSG00000143437,ENSG00000100628,ENSG00000165240,ENSG00000114200,ENSG00000136573,ENSG00000125845,ENSG00000107779,ENSG00000122786,ENSG00000110888,ENSG00000164305,ENSG00000105974,ENSG00000105971,ENSG00000205476…
ME9	TRUE	1.89809336975131e-06	34	344	11	0.0319767441860465	0.323529411764706	GO:0030239	GO:BP	myofibril assembly	10552	7767	IMP IBA,IEA,IBA,IBA IEA,IMP,IBA,IBA,IEA,IBA,IBA IEA,IMP	ENSG00000143632,ENSG00000165410,ENSG00000159176,ENSG00000134775,ENSG00000128591,ENSG00000163431,ENSG00000101335,ENSG00000183072,ENSG00000154330,ENSG00000136842,ENSG00000140416
ME9	TRUE	1.89809336975131e-06	523	344	44	0.127906976744186	0.0841300191204589	GO:0030036	GO:BP	actin cytoskeleton organization	10552	7682	IMP IBA,IMP,IMP IBA,ISS IEA,IBA,IEA,IDA IMP ISS IBA IEA,IEA,IBA,IDA,IBA,IDA IBA TAS IEA,IEA,IEA,IBA,IDA,IBA IEA,IDA IEA,IMP IEA,IBA,IBA,IEA,IDA IMP IBA,IBA,IDA IBA IEA,IBA,IEA,IEA,IBA IEA,IBA,IBA,IBA,IBA IEA,IBA,IMP IBA,IMP IEA,IBA,IBA,ISS IBA IEA,IDA IBA,IDA,IBA IEA,IMP ISS IBA,IBA	ENSG00000143632,ENSG00000240583,ENSG00000163219,ENSG00000100628,ENSG00000122786,ENSG00000170955,ENSG00000165410,ENSG00000130176,ENSG00000159176,ENSG00000154639,ENSG00000136279,ENSG00000125868,ENSG00000024422,ENSG00000049540,ENSG00000154380,ENSG00000149564,ENSG00000134775,ENSG00000196924,ENSG00000128591,ENSG00000185340,ENSG00000007237,ENSG00000166086,ENSG00000107104,ENSG00000186994,ENSG00000163431…
ME9	TRUE	2.19131067934669e-06	230	344	27	0.0784883720930233	0.117391304347826	GO:0003012	GO:BP	muscle system process	10552	1588	IEA,TAS IEA,IBA IEA,ISS,IEA,ISS IC IEA,TAS,TAS,TAS,IBA IEA,IMP TAS NAS,ISS IEA,IC,IEA,IMP,IBA IEA,TAS,ISS IBA,ISS IEA,IEA,TAS,TAS,IBA IEA,IEA,IBA IEA,IMP ISS IBA TAS,IBA	ENSG00000069431,ENSG00000143632,ENSG00000107796,ENSG00000100628,ENSG00000122786,ENSG00000105974,ENSG00000130176,ENSG00000109846,ENSG00000175084,ENSG00000104936,ENSG00000151617,ENSG00000156804,ENSG00000196924,ENSG00000141448,ENSG00000055118,ENSG00000163431,ENSG00000101335,ENSG00000065534,ENSG00000183072,ENSG00000108405,ENSG00000183963,ENSG00000123096,ENSG00000182253,ENSG00000121068,ENSG00000136842…
ME9	TRUE	2.29648132173034e-06	35	344	11	0.0319767441860465	0.314285714285714	GO:0055002	GO:BP	striated muscle cell development	10552	16730	IMP IBA,IEA,IBA,IBA IEA,IMP,IBA,IBA,IEA,IBA,IBA IEA,IMP	ENSG00000143632,ENSG00000165410,ENSG00000159176,ENSG00000134775,ENSG00000128591,ENSG00000163431,ENSG00000101335,ENSG00000183072,ENSG00000154330,ENSG00000136842,ENSG00000140416
ME9	TRUE	2.54980094925397e-06	107	344	18	0.0523255813953488	0.168224299065421	GO:0055001	GO:BP	muscle cell development	10552	16729	IMP ISS IBA IEA,ISS IEA,ISS IEA,ISS IEA,IEA,IBA,ISS,IEA,IBA IEA,IMP IEA,IBA,IBA,ISS IEA,IBA,IEA,IEA,IBA IEA,IMP	ENSG00000143632,ENSG00000100628,ENSG00000107779,ENSG00000105971,ENSG00000165410,ENSG00000159176,ENSG00000154639,ENSG00000151617,ENSG00000134775,ENSG00000128591,ENSG00000163431,ENSG00000101335,ENSG00000183072,ENSG00000154330,ENSG00000163069,ENSG00000128602,ENSG00000136842,ENSG00000140416
ME9	TRUE	4.26145287662608e-06	743	344	54	0.156976744186047	0.072678331090175	GO:0072359	GO:BP	circulatory system development	10552	20215	IEP,IEA,ISS IBA IEA,TAS IEA,IMP,IMP ISS IEA,ISS,IDA IMP ISS IEA,ISS IC IEA,IBA,IEA,ISS IEA,IDA,IBA,IEA,IEA,IMP,IEA,ISS,IMP,IEA,IMP IC,IDA ISS IBA IEA,NAS IEA,IBA IEA,IEA,IDA IMP NAS IEA,ISS TAS IEA,IEA,ISS,TAS,IDA IEA,IEA,ISS IBA IEA,IEA,IDA IEP IBA,IGI IEA,IMP,ISS IEA,IMP ISS TAS IEA,ISS IEA,IBA,IEA,IMP,IMP,ISS IBA IEA,IMP IEA,IMP,ISS,IEA,IMP ISS IEA,ISS IEA,IMP ISS IEA,IMP	ENSG00000107796,ENSG00000143537,ENSG00000020181,ENSG00000167772,ENSG00000240583,ENSG00000100628,ENSG00000165240,ENSG00000125845,ENSG00000107779,ENSG00000122786,ENSG00000164305,ENSG00000105974,ENSG00000136999,ENSG00000182871,ENSG00000130635,ENSG00000144810,ENSG00000109472,ENSG00000197603,ENSG00000154639,ENSG00000130816,ENSG00000151617,ENSG00000049540,ENSG00000196411,ENSG00000141736,ENSG00000134775…
ME9	TRUE	4.72817714812365e-06	2617	344	131	0.380813953488372	0.050057317539167	GO:0048731	GO:BP	system development	10552	15031	ISS,IEP,IEA,IEA,ISS IBA IEA,ISS IEA,TAS IEA,ISS IBA TAS,IMP IEP,IC IEA,IMP ISS IEA,ISS IEA,IEA,IBA,IDA IMP ISS TAS IEA,ISS IC IEA,IBA,IMP ISS,IDA IBA TAS IEA,ISS IEA,ISS,IDA IMP IEA,ISS IEA,IMP IEA,IEA,IEA,HEP IEA,IBA IEA,IBA,IMP IEA,IMP IEA,IEA,IMP,IEA,ISS IEA,IEA,IBA IEA,ISS,IBA IEA,ISS IBA IEA,ISS IEA,IEP,IMP,IEA,IEA,IEA,IEA,IMP IC,IBA,ISS IBA IEA,IDA ISS IBA IEA,IBA NAS IEA,IBA IEA,IEA,IMP IE…	ENSG00000173208,ENSG00000107796,ENSG00000143537,ENSG00000197381,ENSG00000020181,ENSG00000101544,ENSG00000167772,ENSG00000105290,ENSG00000240583,ENSG00000143437,ENSG00000100628,ENSG00000165240,ENSG00000114200,ENSG00000136573,ENSG00000125845,ENSG00000107779,ENSG00000122786,ENSG00000110888,ENSG00000164305,ENSG00000105974,ENSG00000205476,ENSG00000136999,ENSG00000128656,ENSG00000101938,ENSG00000171310…
ME9	TRUE	4.72817714812365e-06	196	344	24	0.0697674418604651	0.122448979591837	GO:0043062	GO:BP	extracellular structure organization	10552	12119	TAS,ISS,ISS,ISS IEA,IEA,IEA,IBA IEA,IBA,IMP IBA NAS IEA,IMP ISS IBA IEA,IBA,ISS TAS IEA,IEA,IEA,IEA,ISS,IEA,IDA IBA,IBA TAS IEA,TAS,IBA IEA,IDA IMP ISS IEA,ISS,IEA	ENSG00000143537,ENSG00000105290,ENSG00000165240,ENSG00000125845,ENSG00000105974,ENSG00000105971,ENSG00000084636,ENSG00000182871,ENSG00000130635,ENSG00000204262,ENSG00000144810,ENSG00000162733,ENSG00000049540,ENSG00000135424,ENSG00000259207,ENSG00000090006,ENSG00000132031,ENSG00000166482,ENSG00000099953,ENSG00000087303,ENSG00000133110,ENSG00000130508,ENSG00000159216,ENSG00000187720
ME9	TRUE	4.72817714812365e-06	196	344	24	0.0697674418604651	0.122448979591837	GO:0030198	GO:BP	extracellular matrix organization	10552	7738	TAS,ISS,ISS,ISS IEA,IEA,IEA,IBA IEA,IBA,IMP IBA NAS IEA,IMP ISS IBA IEA,IBA,ISS TAS IEA,IEA,IEA,IEA,ISS,IEA,IDA IBA,IBA TAS IEA,TAS,IBA IEA,IDA IMP ISS IEA,ISS,IEA	ENSG00000143537,ENSG00000105290,ENSG00000165240,ENSG00000125845,ENSG00000105974,ENSG00000105971,ENSG00000084636,ENSG00000182871,ENSG00000130635,ENSG00000204262,ENSG00000144810,ENSG00000162733,ENSG00000049540,ENSG00000135424,ENSG00000259207,ENSG00000090006,ENSG00000132031,ENSG00000166482,ENSG00000099953,ENSG00000087303,ENSG00000133110,ENSG00000130508,ENSG00000159216,ENSG00000187720
ME9	TRUE	4.72817714812365e-06	196	344	24	0.0697674418604651	0.122448979591837	GO:0045229	GO:BP	external encapsulating structure organization	10552	13199	TAS,ISS,ISS,ISS IEA,IEA,IEA,IBA IEA,IBA,IMP IBA NAS IEA,IMP ISS IBA IEA,IBA,ISS TAS IEA,IEA,IEA,IEA,ISS,IEA,IDA IBA,IBA TAS IEA,TAS,IBA IEA,IDA IMP ISS IEA,ISS,IEA	ENSG00000143537,ENSG00000105290,ENSG00000165240,ENSG00000125845,ENSG00000105974,ENSG00000105971,ENSG00000084636,ENSG00000182871,ENSG00000130635,ENSG00000204262,ENSG00000144810,ENSG00000162733,ENSG00000049540,ENSG00000135424,ENSG00000259207,ENSG00000090006,ENSG00000132031,ENSG00000166482,ENSG00000099953,ENSG00000087303,ENSG00000133110,ENSG00000130508,ENSG00000159216,ENSG00000187720
ME9	TRUE	8.46283169470287e-06	1116	344	70	0.203488372093023	0.0627240143369176	GO:0009888	GO:BP	tissue development	10552	4208	ISS IEA,IEP ISS,ISS,IEA,IEA,IEA,IMP ISS IEA,ISS,IDA IMP ISS IEA,IMP ISS IEA,IBA IEA,ISS IEA,ISS IEA,IMP IEA,IEA,IEA,IBA,IDA IMP IEA,IDA,IEP,IEA,IBA,ISS,IEA,IMP ISS IEA,IEA,IEA,IMP IEA,IBA IEA,IDA IEA,IDA IBA NAS IEA,IMP TAS,ISS TAS IEA,IDA TAS IEA,IEA,NAS,IEP IEA,IEP,IEP,IEA,ISS IEA,IDA,IEA,IBA IEA,IEA,IMP,ISS,IMP ISS IEA,ISS IEA,IEA,IBA,ISS IEA,IEA,IEA,IMP,ISS IEA,ISS IBA,IBA,IEA,IEA,IEP ISS IEA…	ENSG00000143632,ENSG00000107796,ENSG00000163017,ENSG00000143537,ENSG00000197381,ENSG00000114790,ENSG00000100628,ENSG00000165240,ENSG00000125845,ENSG00000107779,ENSG00000164305,ENSG00000105974,ENSG00000105971,ENSG00000136999,ENSG00000165410,ENSG00000171310,ENSG00000182871,ENSG00000130635,ENSG00000204262,ENSG00000144810,ENSG00000197603,ENSG00000159176,ENSG00000154639,ENSG00000197380,ENSG00000162733…
ME9	TRUE	1.70632266139725e-05	2895	344	139	0.40406976744186	0.048013816925734	GO:0007275	GO:BP	multicellular organism development	10552	3166	ISS,IEP,IEA,IEA,ISS IBA IEA,ISS IEA,TAS IEA,ISS IBA TAS,IMP IEP,IC IEA,IMP ISS IEA,ISS IEA,IEA,IBA,IDA IMP ISS TAS IEA,IMP ISS IBA IC IEA,IBA,IMP ISS,IDA IBA TAS IEA,ISS IEA,ISS,IDA IMP IEA,ISS IEA,IMP IEA,IEA,IEA,HEP IEA,IBA IEA,IBA,IDA IMP IEA,IDA IMP IEA,IEP IEA,IMP,IEA,ISS IEA,IEA,IBA IEA,ISS,IBA IEA,ISS IBA IEA,IMP ISS IEA,IEP IEA,IMP IEA,IEA,IEA,IEA,IEA,IMP IC,IBA,ISS IBA IEA,IDA ISS IBA IE…	ENSG00000173208,ENSG00000107796,ENSG00000143537,ENSG00000197381,ENSG00000020181,ENSG00000101544,ENSG00000167772,ENSG00000105290,ENSG00000240583,ENSG00000143437,ENSG00000100628,ENSG00000165240,ENSG00000114200,ENSG00000136573,ENSG00000125845,ENSG00000107779,ENSG00000122786,ENSG00000110888,ENSG00000164305,ENSG00000105974,ENSG00000205476,ENSG00000136999,ENSG00000128656,ENSG00000101938,ENSG00000171310…
ME9	TRUE	3.09486312526897e-05	66	344	13	0.0377906976744186	0.196969696969697	GO:0010927	GO:BP	cellular component assembly involved in morphogenesis	10552	5048	IMP IBA,IEA,IEA,IBA,IBA IEA,IMP,IEA,IBA,IBA,IEA,IBA,IBA IEA,IMP	ENSG00000143632,ENSG00000165410,ENSG00000018236,ENSG00000159176,ENSG00000134775,ENSG00000128591,ENSG00000132470,ENSG00000163431,ENSG00000101335,ENSG00000183072,ENSG00000154330,ENSG00000136842,ENSG00000140416
ME9	TRUE	3.61738091142716e-05	3666	344	165	0.479651162790698	0.0450081833060556	GO:0032502	GO:BP	developmental process	10552	8804	ISS,IMP ISS IBA IEA,IEP ISS,ISS,IEA,IEA,ISS IBA IEA,ISS IEA,TAS IEA,ISS IBA TAS,IMP IEP,IEA,IC IEA,IMP ISS IEA,ISS IEA,IEA,IBA,IBA,IDA IMP ISS TAS IEA,IMP ISS IBA IC IEA,IBA,IMP ISS IEA,IDA IBA TAS IEA,ISS IBA IEA,ISS IBA IEA,ISS,IDA IMP ISS IEA,IBA,IEA,ISS IEA,IMP IEA,IEA,IEA,HEP IEA,IBA IEA,IBA TAS,IDA IMP IEA,IDA IMP ISS IBA IEA,IEP IEA,IMP,IEA,ISS IEA,IEA,IBA,IBA IEA,ISS,IEA,IBA IEA,ISS IBA I…	ENSG00000173208,ENSG00000143632,ENSG00000107796,ENSG00000163017,ENSG00000143537,ENSG00000197381,ENSG00000020181,ENSG00000101544,ENSG00000167772,ENSG00000105290,ENSG00000240583,ENSG00000114790,ENSG00000143437,ENSG00000100628,ENSG00000165240,ENSG00000114200,ENSG00000161940,ENSG00000136573,ENSG00000125845,ENSG00000107779,ENSG00000122786,ENSG00000110888,ENSG00000164305,ENSG00000105974,ENSG00000105971…
ME9	TRUE	5.43287576543518e-05	518	344	40	0.116279069767442	0.0772200772200772	GO:0001944	GO:BP	vasculature development	10552	671	IEP,IEA,ISS IBA IEA,TAS IEA,IMP,ISS,ISS IEA,IBA,ISS IEA,IDA,IBA,IEA,IEA,IEA,IMP,IEA,IDA ISS IBA IEA,NAS,IEA,IDA IMP,IEA,ISS,TAS,IDA IEA,IEA,IDA IEP IBA,IGI IEA,IMP,ISS IEA,ISS IEA,IMP,IMP,ISS IBA IEA,IMP IEA,IMP,ISS,IEA,IEA,IEA,ISS IEA	ENSG00000107796,ENSG00000143537,ENSG00000020181,ENSG00000167772,ENSG00000240583,ENSG00000165240,ENSG00000107779,ENSG00000122786,ENSG00000105974,ENSG00000136999,ENSG00000182871,ENSG00000130635,ENSG00000144810,ENSG00000197603,ENSG00000130816,ENSG00000151617,ENSG00000196411,ENSG00000141736,ENSG00000196924,ENSG00000141448,ENSG00000019991,ENSG00000163349,ENSG00000259207,ENSG00000166086,ENSG00000112769…
ME9	TRUE	6.69140167457224e-05	2393	344	118	0.343023255813953	0.0493104889260343	GO:0030154	GO:BP	cell differentiation	10552	7716	IMP ISS IBA IEA,IEP,IEA,IEA,ISS IEA,ISS IEA,IBA,IEA,IC IEA,IMP ISS IEA,ISS,IEA,IBA,IBA,IDA IMP ISS IEA,IMP ISS IEA,IMP ISS IEA,IDA IBA TAS IEA,ISS IBA IEA,ISS IBA IEA,IDA IMP IEA,IEA,ISS IEA,IEA,IEA,IEA,IBA IEA,IBA,IDA,IDA,IEP,ISS IEA,IBA,ISS,IEA,IBA IEA,ISS IBA IEA,IMP,ISS IEA,IMP,IEA,IEA,ISS IEA,IEA,IBA,IMP ISS IBA IEA,IBA,IBA IEA,IEA,IBA IEA,IMP IEA,IMP IEA,IBA IEA,IDA IMP IBA IEA,IDA IMP ISS …	ENSG00000143632,ENSG00000107796,ENSG00000143537,ENSG00000197381,ENSG00000020181,ENSG00000101544,ENSG00000105290,ENSG00000114790,ENSG00000143437,ENSG00000100628,ENSG00000165240,ENSG00000114200,ENSG00000161940,ENSG00000136573,ENSG00000125845,ENSG00000107779,ENSG00000110888,ENSG00000164305,ENSG00000105974,ENSG00000105971,ENSG00000136999,ENSG00000165410,ENSG00000128656,ENSG00000101938,ENSG00000171310…
ME9	TRUE	9.79565491841342e-05	154	344	19	0.0552325581395349	0.123376623376623	GO:0003007	GO:BP	heart morphogenesis	10552	1583	IEA,IEA,IDA ISS IEA,ISS IEA,IEA,IMP,IEA,IMP,ISS,IEA,IMP,ISS TAS IEA,ISS,IMP ISS IEA,ISS IEA,ISS IEA,ISS IEA,IMP ISS IEA,IMP	ENSG00000143537,ENSG00000100628,ENSG00000125845,ENSG00000107779,ENSG00000130635,ENSG00000109472,ENSG00000151617,ENSG00000049540,ENSG00000196411,ENSG00000196924,ENSG00000141448,ENSG00000163909,ENSG00000103034,ENSG00000183072,ENSG00000197702,ENSG00000137834,ENSG00000128602,ENSG00000121068,ENSG00000140416
ME9	TRUE	0.00010580895538245	2416	344	118	0.343023255813953	0.048841059602649	GO:0048869	GO:BP	cellular developmental process	10552	15158	IMP ISS IBA IEA,IEP,IEA,IEA,ISS IEA,ISS IEA,IBA,IEA,IC IEA,IMP ISS IEA,ISS,IEA,IBA,IBA,IDA IMP ISS IEA,IMP ISS IEA,IMP ISS IEA,IDA IBA TAS IEA,ISS IBA IEA,ISS IBA IEA,IDA IMP IEA,IEA,ISS IEA,IEA,IEA,IEA,IBA IEA,IBA,IDA,IDA,IEP,ISS IEA,IBA,ISS,IEA,IBA IEA,ISS IBA IEA,IMP,ISS IEA,IMP,IEA,IEA,ISS IEA,IEA,IBA,IMP ISS IBA IEA,IBA,IBA IEA,IEA,IBA IEA,IMP IEA,IMP IEA,IBA IEA,IDA IMP IBA IEA,IDA IMP ISS …	ENSG00000143632,ENSG00000107796,ENSG00000143537,ENSG00000197381,ENSG00000020181,ENSG00000101544,ENSG00000105290,ENSG00000114790,ENSG00000143437,ENSG00000100628,ENSG00000165240,ENSG00000114200,ENSG00000161940,ENSG00000136573,ENSG00000125845,ENSG00000107779,ENSG00000110888,ENSG00000164305,ENSG00000105974,ENSG00000105971,ENSG00000136999,ENSG00000165410,ENSG00000128656,ENSG00000101938,ENSG00000171310…
ME9	TRUE	0.000111554858566726	495	344	38	0.11046511627907	0.0767676767676768	GO:0001568	GO:BP	blood vessel development	10552	464	IEP,IEA,ISS IBA IEA,TAS IEA,IMP,ISS,ISS IEA,IBA,ISS IEA,IDA,IBA,IEA,IEA,IEA,IEA,IDA ISS IBA IEA,NAS,IEA,IDA IMP,IEA,ISS,TAS,IDA IEA,IEA,IDA IEP IBA,IGI IEA,IMP,ISS IEA,ISS IEA,IMP,IMP,ISS IBA IEA,IMP IEA,IMP,ISS,IEA,IEA,ISS IEA	ENSG00000107796,ENSG00000143537,ENSG00000020181,ENSG00000167772,ENSG00000240583,ENSG00000165240,ENSG00000107779,ENSG00000122786,ENSG00000105974,ENSG00000136999,ENSG00000182871,ENSG00000130635,ENSG00000144810,ENSG00000197603,ENSG00000151617,ENSG00000196411,ENSG00000141736,ENSG00000196924,ENSG00000141448,ENSG00000019991,ENSG00000163349,ENSG00000259207,ENSG00000166086,ENSG00000112769,ENSG00000076706…
ME9	TRUE	0.000130516867225167	3858	344	169	0.491279069767442	0.0438050803525143	GO:0032501	GO:BP	multicellular organismal process	10552	8803	IMP NAS IEA,ISS,ISS IEA,ISS TAS IEA,IEP ISS IBA IEA,ISS,IEA,IEA,ISS IBA IEA,ISS IEA,TAS IEA,ISS IBA TAS,IDA IMP IEP IBA TAS,IDA IC IEA,IMP ISS IEA,ISS IEA,IEA,IBA,IBA,IDA IMP ISS TAS IEA,IMP ISS IBA IC IEA,IBA IEA,IMP ISS,IDA IBA TAS IEA,IMP ISS IC IEA,ISS IEA,ISS,IDA IMP ISS IEA,ISS IEA,IMP IEA,IEA,IEA,HEP IEA,TAS,IBA IEA,TAS,IBA TAS,IDA IMP IEA,IDA IMP IEA,IEP IEA,IMP,IEA,IDA ISS IEA,TAS IEA,HM…	ENSG00000069431,ENSG00000173208,ENSG00000151726,ENSG00000143632,ENSG00000107796,ENSG00000163017,ENSG00000143537,ENSG00000197381,ENSG00000020181,ENSG00000101544,ENSG00000167772,ENSG00000105290,ENSG00000240583,ENSG00000143437,ENSG00000100628,ENSG00000165240,ENSG00000114200,ENSG00000161940,ENSG00000136573,ENSG00000125845,ENSG00000107779,ENSG00000122786,ENSG00000110888,ENSG00000164305,ENSG00000105974…
ME9	TRUE	0.000427513695302612	587	344	41	0.119186046511628	0.0698466780238501	GO:0009887	GO:BP	animal organ morphogenesis	10552	4207	ISS,ISS,ISS,IEA,IEA,TAS,IEP,IEA,IDA ISS IEA,ISS IEA,ISS IEA,IEA,TAS,IMP IEA,IMP,IEA,IMP,IEA,IMP TAS,ISS,NAS,IEA,IMP IEA,ISS TAS IEA,IDA IEA,IEA,IMP,IEA,IEA,IMP,ISS,IEA,IMP ISS IEA,ISS IEA,ISS IEA,ISS IEA,IMP ISS IEA,IEP NAS IEA,IEA,IMP,IBA IEA	ENSG00000143632,ENSG00000107796,ENSG00000163017,ENSG00000143537,ENSG00000197381,ENSG00000105290,ENSG00000240583,ENSG00000100628,ENSG00000125845,ENSG00000107779,ENSG00000105974,ENSG00000171310,ENSG00000182871,ENSG00000130635,ENSG00000204262,ENSG00000144810,ENSG00000109472,ENSG00000151617,ENSG00000049540,ENSG00000196411,ENSG00000022267,ENSG00000196924,ENSG00000141448,ENSG00000163909,ENSG00000019991…
ME9	TRUE	0.000823137552565249	179	344	19	0.0552325581395349	0.106145251396648	GO:0060485	GO:BP	mesenchyme development	10552	17250	ISS,ISS,ISS,IEA,IDA IMP ISS IEA,ISS IEA,IEA,IEA,IMP,IEA,IMP,ISS TAS IEA,TAS,IEA,IBA,ISS IEA,IMP ISS IEA,IDA,IDA ISS	ENSG00000143632,ENSG00000107796,ENSG00000163017,ENSG00000143537,ENSG00000125845,ENSG00000107779,ENSG00000197380,ENSG00000151617,ENSG00000116106,ENSG00000196924,ENSG00000082701,ENSG00000163909,ENSG00000019991,ENSG00000183072,ENSG00000010319,ENSG00000128602,ENSG00000121068,ENSG00000140682,ENSG00000119699
ME9	TRUE	0.000857160148523973	379	344	30	0.0872093023255814	0.079155672823219	GO:0007507	GO:BP	heart development	10552	3374	IEA,IMP ISS IEA,IDA IMP ISS IEA,ISS IC IEA,IEA,IEA,IMP,IEA,ISS,IEA,IMP IC,ISS,IEA,IBA IEA,IEA,IMP NAS IEA,ISS TAS IEA,IEA,ISS IBA IEA,ISS IEA,IMP ISS TAS IEA,ISS IEA,IBA,IEA,ISS,IEA,IMP ISS IEA,ISS IEA,IMP ISS IEA,IMP	ENSG00000143537,ENSG00000100628,ENSG00000125845,ENSG00000107779,ENSG00000164305,ENSG00000130635,ENSG00000109472,ENSG00000197603,ENSG00000154639,ENSG00000151617,ENSG00000049540,ENSG00000196411,ENSG00000141736,ENSG00000134775,ENSG00000196924,ENSG00000141448,ENSG00000163909,ENSG00000149596,ENSG00000132510,ENSG00000103034,ENSG00000183072,ENSG00000197702,ENSG00000154553,ENSG00000159792,ENSG00000159216…
ME9	TRUE	0.00100773733538602	78	344	12	0.0348837209302326	0.153846153846154	GO:0003206	GO:BP	cardiac chamber morphogenesis	10552	1777	ISS IEA,ISS IEA,IMP,IEA,IMP,ISS IEA,IMP IEA,ISS IEA,ISS IEA,IEA,ISS IEA,IMP	ENSG00000125845,ENSG00000107779,ENSG00000109472,ENSG00000151617,ENSG00000141448,ENSG00000163909,ENSG00000183072,ENSG00000197702,ENSG00000137834,ENSG00000128602,ENSG00000121068,ENSG00000140416
ME9	TRUE	0.00138164065528235	17	344	6	0.0174418604651163	0.352941176470588	GO:0045214	GO:BP	sarcomere organization	10552	13185	IEA,IBA,IBA IEA,IMP,IEA,IMP	ENSG00000165410,ENSG00000159176,ENSG00000134775,ENSG00000128591,ENSG00000183072,ENSG00000140416
ME9	TRUE	0.00145716189619726	139	344	16	0.0465116279069767	0.115107913669065	GO:0014706	GO:BP	striated muscle tissue development	10552	5191	IMP ISS IEA,IDA IMP ISS IEA,ISS IEA,ISS,IEA,IBA IEA,NAS IEA,IEA,ISS IEA,ISS,IMP ISS IEA,IBA,ISS,IEA,ISS IEA,IMP	ENSG00000100628,ENSG00000125845,ENSG00000107779,ENSG00000154639,ENSG00000151617,ENSG00000134775,ENSG00000141448,ENSG00000149596,ENSG00000132510,ENSG00000103034,ENSG00000183072,ENSG00000154330,ENSG00000159216,ENSG00000163069,ENSG00000121068,ENSG00000140416
ME9	TRUE	0.0015556384375723	433	344	32	0.0930232558139535	0.0739030023094688	GO:0048514	GO:BP	blood vessel morphogenesis	10552	14836	IEA,ISS IBA IEA,TAS IEA,IMP,ISS IEA,IBA,ISS IEA,IDA,IBA,IEA,IEA,IDA ISS IBA IEA,NAS,IEA,IDA,IEA,ISS,TAS,IDA IEA,IDA IEP IBA,IGI IEA,IMP,ISS IEA,ISS IEA,IMP,IMP,ISS IBA IEA,IMP IEA,IMP,ISS,IEA,ISS IEA	ENSG00000143537,ENSG00000020181,ENSG00000167772,ENSG00000240583,ENSG00000107779,ENSG00000122786,ENSG00000105974,ENSG00000136999,ENSG00000182871,ENSG00000144810,ENSG00000151617,ENSG00000196411,ENSG00000141736,ENSG00000196924,ENSG00000141448,ENSG00000019991,ENSG00000163349,ENSG00000259207,ENSG00000166086,ENSG00000076706,ENSG00000106511,ENSG00000065534,ENSG00000183072,ENSG00000197702,ENSG00000124212…
ME9	TRUE	0.00230523537768755	129	344	15	0.0436046511627907	0.116279069767442	GO:0048738	GO:BP	cardiac muscle tissue development	10552	15038	IMP ISS IEA,IDA IMP ISS IEA,ISS IEA,ISS,IEA,IBA IEA,NAS IEA,IEA,ISS IEA,ISS,IMP ISS IEA,ISS,IEA,ISS IEA,IMP	ENSG00000100628,ENSG00000125845,ENSG00000107779,ENSG00000154639,ENSG00000151617,ENSG00000134775,ENSG00000141448,ENSG00000149596,ENSG00000132510,ENSG00000103034,ENSG00000183072,ENSG00000159216,ENSG00000163069,ENSG00000121068,ENSG00000140416
ME9	TRUE	0.00259288547513682	19	344	6	0.0174418604651163	0.315789473684211	GO:0003148	GO:BP	outflow tract septum morphogenesis	10552	1719	ISS IEA,IMP,IMP,ISS IEA,ISS IEA,ISS IEA	ENSG00000107779,ENSG00000141448,ENSG00000183072,ENSG00000197702,ENSG00000137834,ENSG00000121068
ME9	TRUE	0.00335364119215343	350	344	27	0.0784883720930233	0.0771428571428571	GO:0009611	GO:BP	response to wounding	10552	3983	IEA,IEA,IBA,IEA,IMP,IMP,HMP,IEA,IEA,ISS IEA,IDA,IDA HMP IEA,IMP TAS IC IEA,IDA,IMP,IEA,IEA,IEP,HMP,IDA,IEA,IEA,IEA,IDA IEP IEA,ISS,IBA IEA,IEA	ENSG00000107796,ENSG00000165240,ENSG00000136573,ENSG00000164305,ENSG00000105974,ENSG00000130635,ENSG00000159176,ENSG00000162733,ENSG00000151617,ENSG00000116106,ENSG00000141736,ENSG00000196924,ENSG00000259207,ENSG00000132470,ENSG00000107104,ENSG00000183762,ENSG00000131711,ENSG00000076706,ENSG00000101335,ENSG00000065534,ENSG00000108405,ENSG00000187800,ENSG00000119699,ENSG00000041982,ENSG00000140416…
ME9	TRUE	0.0037256939775588	694	344	43	125	0.0619596541786743	GO:0035295	GO:BP	tube development	10552	10287	IEA,ISS IBA IEA,TAS IEA,IMP,IEA,ISS,ISS IEA,ISS IEA,IBA,IEA,ISS IEA,IDA,IBA,IEA,IEA,IEA,IDA ISS IBA IEA,NAS,IEA,IDA IEA,IEA,IEA,ISS,TAS,IDA IEA,IDA IEP IBA,IGI IEA,IMP,ISS,ISS IEA,ISS IEA,ISS IEA,IMP,IMP,ISS IBA IEA,IMP IEA,IMP,ISS,IEA,ISS IEA,ISS IEA,ISS IEA,IEA	ENSG00000143537,ENSG00000020181,ENSG00000167772,ENSG00000240583,ENSG00000100628,ENSG00000165240,ENSG00000125845,ENSG00000107779,ENSG00000122786,ENSG00000164305,ENSG00000105974,ENSG00000136999,ENSG00000182871,ENSG00000144810,ENSG00000151617,ENSG00000116106,ENSG00000196411,ENSG00000141736,ENSG00000196924,ENSG00000141448,ENSG00000163909,ENSG00000019991,ENSG00000163349,ENSG00000259207,ENSG00000166086…
ME9	TRUE	0.00382110851662214	3	344	3	0.00872093023255814	1	GO:0090131	GO:BP	mesenchyme migration	10552	21150	ISS,ISS,ISS	ENSG00000143632,ENSG00000107796,ENSG00000163017
ME9	TRUE	0.00406128411102818	859	344	50	0.145348837209302	0.0582072176949942	GO:0003008	GO:BP	system process	10552	1584	IMP NAS IEA,TAS IEA,IBA IEA,IEA,IDA IMP IEP IBA TAS,ISS,IEA,IEA,IEA,ISS IC IEA,ISS IEA,TAS,TAS,TAS,IBA IEA,ISS,TAS,IDA IBA IEA,IMP TAS NAS IEA,TAS,ISS IEA,IC,IEA,NAS,IEA,IEA,IMP IBA TAS,IBA IEA,IEP,TAS,ISS,TAS,ISS IBA,IEA,ISS IEA,IEA,IEA,ISS IBA IEA,ISS IEA,IEA,NAS,TAS,TAS,IBA IEA,ISS IEA,ISS,IBA IEA,IMP ISS IBA TAS,IBA,IMP ISS IBA IEA	ENSG00000069431,ENSG00000143632,ENSG00000107796,ENSG00000197381,ENSG00000240583,ENSG00000100628,ENSG00000114200,ENSG00000122786,ENSG00000164305,ENSG00000105974,ENSG00000136999,ENSG00000130176,ENSG00000182871,ENSG00000109846,ENSG00000077984,ENSG00000154639,ENSG00000175084,ENSG00000104936,ENSG00000151617,ENSG00000049540,ENSG00000156804,ENSG00000196924,ENSG00000141448,ENSG00000082701,ENSG00000019991…
ME9	TRUE	0.00454198441740906	982	344	55	0.159883720930233	0.0560081466395112	GO:0007010	GO:BP	cytoskeleton organization	10552	2933	IMP IBA,IMP,IMP IBA,ISS IEA,IBA,IEA,IDA IMP ISS IBA IEA,IEA,IEA,IBA,IDA,IBA,IMP TAS,IDA IBA TAS IEA,IEA,IEA,IBA,IDA,IBA IEA,IDA IEA,IMP IEA,IMP IBA,IBA,IMP ISS IBA,IEA,IDA IMP IBA,IBA,IDA IBA IEA,IBA IEA,IBA,IBA,IEA,IDA IMP ISS IBA IEA,NAS IEA,IEA,IBA IEA,IBA,IBA,IBA,IDA IBA,IBA IEA,IEA,IBA,IMP IBA,IMP IEA,IBA,IMP,IBA,TAS IEA,ISS IBA IEA,IDA IBA,IDA,IBA IEA,IMP ISS IBA TAS,IBA	ENSG00000143632,ENSG00000240583,ENSG00000163219,ENSG00000100628,ENSG00000122786,ENSG00000170955,ENSG00000165410,ENSG00000130176,ENSG00000109846,ENSG00000159176,ENSG00000154639,ENSG00000136279,ENSG00000175084,ENSG00000125868,ENSG00000024422,ENSG00000049540,ENSG00000154380,ENSG00000149564,ENSG00000134775,ENSG00000196924,ENSG00000128591,ENSG00000185340,ENSG00000007237,ENSG00000082701,ENSG00000166086…
ME9	TRUE	0.00477330924839922	139	344	15	0.0436046511627907	0.107913669064748	GO:0033002	GO:BP	muscle cell proliferation	10552	9178	IDA IGI IEA,IMP ISS IEA,IDA IEA,IGI,IEA,IMP,TAS,IEA,IEA,IDA ISS,IEA,ISS,ISS IEA,IDA,IMP	ENSG00000125845,ENSG00000107779,ENSG00000136999,ENSG00000130176,ENSG00000162733,ENSG00000130816,ENSG00000049540,ENSG00000141448,ENSG00000184216,ENSG00000103034,ENSG00000183072,ENSG00000159216,ENSG00000121068,ENSG00000119699,ENSG00000140416
ME9	TRUE	0.00477330924839922	53	344	9	0.0261627906976744	0.169811320754717	GO:0003151	GO:BP	outflow tract morphogenesis	10552	1722	ISS IEA,IEA,IMP,IMP,ISS IEA,IMP IEA,ISS IEA,ISS IEA,ISS IEA	ENSG00000107779,ENSG00000151617,ENSG00000049540,ENSG00000141448,ENSG00000163909,ENSG00000183072,ENSG00000197702,ENSG00000137834,ENSG00000121068
ME9	TRUE	0.00589333415131666	142	344	15	0.0436046511627907	0.105633802816901	GO:0031032	GO:BP	actomyosin structure organization	10552	8108	IMP IBA,IEA,IEA,IBA,IEA,IBA IEA,IMP,IBA,IBA,IEA,IBA,ISS,IDA,IBA IEA,IMP ISS	ENSG00000143632,ENSG00000165410,ENSG00000130176,ENSG00000159176,ENSG00000049540,ENSG00000134775,ENSG00000128591,ENSG00000163431,ENSG00000101335,ENSG00000183072,ENSG00000154330,ENSG00000171992,ENSG00000119699,ENSG00000136842,ENSG00000140416
ME9	TRUE	0.00637254122202741	327	344	25	0.0726744186046512	0.0764525993883792	GO:0007015	GO:BP	actin filament organization	10552	2936	IMP IBA,IMP IBA,IBA,IDA IMP ISS IBA IEA,IBA,IDA IBA TAS IEA,IEA,IBA,IDA,IBA IEA,IDA IEA,IBA,IBA,IDA IBA,IBA,IDA IBA IEA,IBA IEA,IBA,IMP IBA,ISS IBA IEA,IDA IBA,IDA,IBA IEA,ISS IBA,IBA	ENSG00000143632,ENSG00000163219,ENSG00000122786,ENSG00000165410,ENSG00000136279,ENSG00000125868,ENSG00000049540,ENSG00000154380,ENSG00000149564,ENSG00000134775,ENSG00000196924,ENSG00000185340,ENSG00000007237,ENSG00000107104,ENSG00000186994,ENSG00000163431,ENSG00000102024,ENSG00000164292,ENSG00000173156,ENSG00000171992,ENSG00000172403,ENSG00000119699,ENSG00000136842,ENSG00000140416,ENSG00000198467
ME9	TRUE	0.00637254122202741	580	344	37	0.107558139534884	0.0637931034482759	GO:0035239	GO:BP	tube morphogenesis	10552	10253	IEA,ISS IBA IEA,TAS IEA,IMP,IEA,ISS IEA,ISS IEA,IBA,IEA,ISS IEA,IDA,IBA,IEA,IEA,IEA,IDA ISS IBA IEA,NAS,IEA,IDA IEA,IEA,ISS,TAS,IDA IEA,IDA IEP IBA,IGI IEA,IMP,ISS,ISS IEA,ISS IEA,IMP,IMP,ISS IBA IEA,IMP IEA,IMP,ISS,ISS IEA,ISS IEA	ENSG00000143537,ENSG00000020181,ENSG00000167772,ENSG00000240583,ENSG00000100628,ENSG00000125845,ENSG00000107779,ENSG00000122786,ENSG00000164305,ENSG00000105974,ENSG00000136999,ENSG00000182871,ENSG00000144810,ENSG00000151617,ENSG00000116106,ENSG00000196411,ENSG00000141736,ENSG00000196924,ENSG00000141448,ENSG00000019991,ENSG00000163349,ENSG00000259207,ENSG00000166086,ENSG00000076706,ENSG00000106511…
ME9	TRUE	0.00649136619526125	112	344	13	0.0377906976744186	0.116071428571429	GO:0003205	GO:BP	cardiac chamber development	10552	1776	ISS IEA,ISS IEA,IMP,IEA,IEA,IMP,ISS IEA,IMP IEA,ISS IEA,ISS IEA,IEA,ISS IEA,IMP	ENSG00000125845,ENSG00000107779,ENSG00000109472,ENSG00000197603,ENSG00000151617,ENSG00000141448,ENSG00000163909,ENSG00000183072,ENSG00000197702,ENSG00000137834,ENSG00000128602,ENSG00000121068,ENSG00000140416
ME9	TRUE	0.00649136619526125	8	344	4	0.0116279069767442	0.5	GO:0003207	GO:BP	cardiac chamber formation	10552	1778	ISS IEA,IEA,IEA,ISS IEA	ENSG00000125845,ENSG00000151617,ENSG00000183072,ENSG00000121068
ME9	TRUE	0.00652684694734388	33	344	7	0.0203488372093023	0.212121212121212	GO:0060415	GO:BP	muscle tissue morphogenesis	10552	17184	IEA,ISS IEA,ISS IEA,IEA,IMP,IMP ISS IEA,IMP	ENSG00000197381,ENSG00000125845,ENSG00000107779,ENSG00000151617,ENSG00000065534,ENSG00000183072,ENSG00000140416
ME9	TRUE	0.00652684694734388	56	344	9	0.0261627906976744	0.160714285714286	GO:0034109	GO:BP	homotypic cell-cell adhesion	10552	9677	IBA,HMP,IDA ISS,HMP,IMP IEA,HMP,IEA,IBA IEA,IBA	ENSG00000136573,ENSG00000159176,ENSG00000154639,ENSG00000196924,ENSG00000259207,ENSG00000101335,ENSG00000187800,ENSG00000154127,ENSG00000124343
ME9	TRUE	0.00652684694734388	33	344	7	0.0203488372093023	0.212121212121212	GO:0072132	GO:BP	mesenchyme morphogenesis	10552	20000	ISS,ISS,ISS,ISS IEA,ISS IEA,ISS TAS IEA,IMP ISS IEA	ENSG00000143632,ENSG00000107796,ENSG00000163017,ENSG00000125845,ENSG00000107779,ENSG00000163909,ENSG00000121068
ME9	TRUE	0.00652684694734388	369	344	27	0.0784883720930233	0.0731707317073171	GO:0001525	GO:BP	angiogenesis	10552	437	IEA,ISS IBA IEA,TAS IEA,IMP,IBA,IEA,IDA,IBA,IEA,IEA,IDA ISS IBA IEA,NAS,IEA,IDA,IEA,ISS,TAS,IDA IEA,IDA IEP IBA,IGI IEA,ISS IEA,IMP,IMP,ISS IBA IEA,IMP IEA,IMP,ISS	ENSG00000143537,ENSG00000020181,ENSG00000167772,ENSG00000240583,ENSG00000122786,ENSG00000105974,ENSG00000136999,ENSG00000182871,ENSG00000144810,ENSG00000151617,ENSG00000196411,ENSG00000141736,ENSG00000196924,ENSG00000141448,ENSG00000019991,ENSG00000163349,ENSG00000259207,ENSG00000166086,ENSG00000076706,ENSG00000106511,ENSG00000197702,ENSG00000124212,ENSG00000130508,ENSG00000105538,ENSG00000126785…
ME9	TRUE	0.00652885203873182	391	344	28	0.0813953488372093	0.0716112531969309	GO:0048729	GO:BP	tissue morphogenesis	10552	15029	ISS,ISS,ISS,IEA,IEA,ISS,ISS IEA,ISS IEA,IEA,IMP,IEA,IEA,IEA,IDA,ISS TAS IEA,IDA IEA,IEP,IEP,ISS IEA,IMP,ISS,IMP ISS IEA,ISS IEA,ISS IEA,IMP ISS IEA,IEA,IEA,IMP	ENSG00000143632,ENSG00000107796,ENSG00000163017,ENSG00000197381,ENSG00000100628,ENSG00000165240,ENSG00000125845,ENSG00000107779,ENSG00000164305,ENSG00000130635,ENSG00000197603,ENSG00000151617,ENSG00000116106,ENSG00000196924,ENSG00000163909,ENSG00000019991,ENSG00000259207,ENSG00000132470,ENSG00000132510,ENSG00000065534,ENSG00000103034,ENSG00000183072,ENSG00000105538,ENSG00000128602,ENSG00000121068…
ME9	TRUE	0.00715904641362868	99	344	12	0.0348837209302326	0.121212121212121	GO:0007519	GO:BP	skeletal muscle tissue development	10552	3383	ISS IEA,IEA,ISS IEA,ISS IEA,IEA,IEA,IEA,IEA,NAS,IEA,IEA,IEA	ENSG00000143632,ENSG00000100628,ENSG00000105974,ENSG00000105971,ENSG00000165410,ENSG00000049540,ENSG00000163909,ENSG00000108924,ENSG00000162729,ENSG00000135424,ENSG00000106511,ENSG00000128602
ME9	TRUE	0.00783921583919146	546	344	35	0.101744186046512	0.0641025641025641	GO:0098609	GO:BP	cell-cell adhesion	10552	22001	IBA,IDA,IEA,IDA,IDA,IBA NAS IEA,IBA,ISS IEA,HMP,IDA ISS,IEA,IDA IEA,HMP,IDA,TAS,IMP,IMP IBA,IMP IEA,IDA IMP IEA,IBA IEA,HMP,ISS IBA IEA,IBA,ISS IEA,IEA,IBA IEA,IBA IEA,ISS IEA,ISS,IDA,IEA,IEA,IBA IEA,IBA,IDA TAS IEA	ENSG00000136573,ENSG00000125845,ENSG00000164305,ENSG00000105974,ENSG00000136999,ENSG00000081138,ENSG00000018236,ENSG00000109943,ENSG00000159176,ENSG00000154639,ENSG00000141736,ENSG00000149564,ENSG00000196924,ENSG00000107937,ENSG00000120694,ENSG00000184216,ENSG00000135424,ENSG00000259207,ENSG00000166086,ENSG00000072163,ENSG00000101335,ENSG00000177707,ENSG00000129116,ENSG00000197702,ENSG00000187800…
ME9	TRUE	0.0084938244277261	462	344	31	0.0901162790697674	0.0670995670995671	GO:0032989	GO:BP	cellular component morphogenesis	10552	9175	IMP IBA,IEA,IBA,ISS,IMP ISS,IEA,ISS IEA,IBA IEA,IBA,ISS IBA IEA,IEA,IBA,ISS IBA IEA,IBA,IEA,IBA IEA,IMP,IBA,ISS,IEA,IDA,IBA,IBA TAS IEA,IBA,IEA,IBA,IBA,ISS IBA IEA,IBA,IBA IEA,IMP	ENSG00000143632,ENSG00000197381,ENSG00000105290,ENSG00000165240,ENSG00000110888,ENSG00000165410,ENSG00000128656,ENSG00000018236,ENSG00000159176,ENSG00000136279,ENSG00000151617,ENSG00000154380,ENSG00000116106,ENSG00000196411,ENSG00000141736,ENSG00000134775,ENSG00000128591,ENSG00000007237,ENSG00000082701,ENSG00000132470,ENSG00000107104,ENSG00000163431,ENSG00000131711,ENSG00000101335,ENSG00000183072…
ME9	TRUE	0.0084938244277261	1213	344	63	0.183139534883721	0.0519373454245672	GO:0048468	GO:BP	cell development	10552	14805	IMP ISS IBA IEA,IEP,IEA,ISS IEA,IBA,IEA,ISS IEA,ISS,IBA,ISS IEA,ISS IEA,IMP ISS,TAS IEA,ISS IEA,IEA,ISS IEA,IEA,IBA IEA,IBA,IBA,ISS,ISS IBA IEA,IEA,IEA,IBA,ISS IBA IEA,IBA,IEA,IBA IEA,IMP IEA,IMP IEA,IBA,IDA ISS IBA TAS,ISS IBA IEA,IEA,IDA,IEA,IEA,IDA,IEA,IEA,IBA,IBA,IBA TAS IEA,IBA,ISS,IEA,ISS IEA,IBA IEA,IMP IBA IEA,IBA,IEA,IMP,ISS,TAS,ISS IBA IEA,IEA,IBA IEA,IBA IEA,IEA,IMP,IEA,ISS IBA IEA	ENSG00000143632,ENSG00000107796,ENSG00000197381,ENSG00000020181,ENSG00000105290,ENSG00000114790,ENSG00000100628,ENSG00000165240,ENSG00000136573,ENSG00000125845,ENSG00000107779,ENSG00000110888,ENSG00000164305,ENSG00000105971,ENSG00000165410,ENSG00000128656,ENSG00000171310,ENSG00000018236,ENSG00000182871,ENSG00000159176,ENSG00000154639,ENSG00000136279,ENSG00000151617,ENSG00000115468,ENSG00000154380…
ME9	TRUE	0.00863333120245987	150	344	15	0.0436046511627907	0.1	GO:0090092	GO:BP	regulation of transmembrane receptor protein serine/threonine kinase signaling pathway	10552	21115	IDA IMP IGI IBA IEA,IDA,IDA,IEA,ISS IEA,IEA,IEA,NAS,IEA,TAS,ISS IEA,IDA IMP,IEA,IDA,ISS IBA IEA	ENSG00000125845,ENSG00000107779,ENSG00000105974,ENSG00000105971,ENSG00000136999,ENSG00000101938,ENSG00000171310,ENSG00000050165,ENSG00000141448,ENSG00000090006,ENSG00000137497,ENSG00000137834,ENSG00000120693,ENSG00000140682,ENSG00000119699
ME9	TRUE	0.0086671568994336	35	344	7	0.0203488372093023	0.2	GO:0048644	GO:BP	muscle organ morphogenesis	10552	14945	IEA,ISS IEA,ISS IEA,IEA,IMP,IMP ISS IEA,IMP	ENSG00000197381,ENSG00000125845,ENSG00000107779,ENSG00000151617,ENSG00000065534,ENSG00000183072,ENSG00000140416
ME9	TRUE	0.0126339496272487	106	344	12	0.0348837209302326	0.113207547169811	GO:0060538	GO:BP	skeletal muscle organ development	10552	17303	ISS IEA,IEA,ISS IEA,ISS IEA,IEA,IEA,IEA,IEA,NAS,IEA,IEA,IEA	ENSG00000143632,ENSG00000100628,ENSG00000105974,ENSG00000105971,ENSG00000165410,ENSG00000049540,ENSG00000163909,ENSG00000108924,ENSG00000162729,ENSG00000135424,ENSG00000106511,ENSG00000128602
ME9	TRUE	0.0129132252942104	91	344	11	0.0319767441860465	0.120879120879121	GO:1903034	GO:BP	regulation of response to wounding	10552	26147	IEA,IEA,IMP,IEA,ISS IEA,IEA,IMP,IEA,IDA,IEA,IEA	ENSG00000107796,ENSG00000165240,ENSG00000105974,ENSG00000162733,ENSG00000116106,ENSG00000196924,ENSG00000107104,ENSG00000183762,ENSG00000065534,ENSG00000154127,ENSG00000103175
ME9	TRUE	0.0183230846649363	52	344	8	0.0232558139534884	0.153846153846154	GO:0060411	GO:BP	cardiac septum morphogenesis	10552	17180	ISS IEA,IMP,ISS IEA,IMP,ISS IEA,ISS IEA,IEA,ISS IEA	ENSG00000107779,ENSG00000141448,ENSG00000163909,ENSG00000183072,ENSG00000197702,ENSG00000137834,ENSG00000128602,ENSG00000121068
ME9	TRUE	0.0183230846649363	127	344	13	0.0377906976744186	0.102362204724409	GO:0045216	GO:BP	cell-cell junction organization	10552	13186	ISS IEA,IBA,ISS,IEA,IMP,IEA,IEA,IMP,IBA IEA,IBA,ISS IBA IEA,IDA,IEA	ENSG00000105974,ENSG00000081138,ENSG00000154639,ENSG00000116106,ENSG00000149564,ENSG00000196924,ENSG00000163349,ENSG00000166086,ENSG00000072163,ENSG00000081277,ENSG00000144283,ENSG00000119699,ENSG00000095397
ME9	TRUE	0.0192707393007422	4242	344	170	0.494186046511628	0.0400754361150401	GO:0071840	GO:BP	cellular component organization or biogenesis	10552	19757	ISS IBA,IMP IBA,IDA IMP,IMP TAS,IEA,ISS IEA,ISS IBA,IDA IMP,IMP IBA,IEA,ISS IEA,IDA IMP HMP IBA IEA,ISS IEA,IDA TAS IEA,IBA,ISS IEA,IBA,IDA IMP ISS,IEA,IDA IMP IGI ISS IBA IEA,IDA IMP IEP ISS IBA IEA,IDA,IEA,IBA,IMP,IBA,IDA IMP ISS IBA IEA,IMP IEA,ISS IEA,IEA,IMP IBA IEA,IEA,IBA IEA,IDA IBA IEA,IBA,IMP IBA NAS IEA,IMP ISS IBA IEA,IBA,IMP IBA IEA,IDA IBA,IDA IEA,IBA,IDA ISS,IDA,ISS IBA IEA,ISS TAS…	ENSG00000173208,ENSG00000143632,ENSG00000101442,ENSG00000143537,ENSG00000197381,ENSG00000101544,ENSG00000105290,ENSG00000240583,ENSG00000163219,ENSG00000114790,ENSG00000100628,ENSG00000175224,ENSG00000165240,ENSG00000198604,ENSG00000136573,ENSG00000125845,ENSG00000122786,ENSG00000110888,ENSG00000164305,ENSG00000105974,ENSG00000105971,ENSG00000168497,ENSG00000170955,ENSG00000188649,ENSG00000136999…
ME9	TRUE	0.0211152313433262	4071	344	164	0.476744186046512	0.0402849422746254	GO:0016043	GO:BP	cellular component organization	10552	5645	ISS IBA,IMP IBA,IDA IMP,IMP TAS,IEA,ISS IEA,ISS IBA,IDA IMP,IMP IBA,IEA,ISS IEA,IDA IMP HMP IBA IEA,ISS IEA,IDA TAS IEA,IBA,ISS IEA,IBA,IDA IMP ISS,IEA,IDA IMP IGI ISS IBA IEA,IDA IMP IEP ISS IBA IEA,IDA,IEA,IBA,IMP,IBA,IDA IMP ISS IBA IEA,IMP IEA,ISS IEA,IEA,IMP IBA IEA,IEA,IBA IEA,IDA IBA IEA,IBA,IMP IBA NAS IEA,IMP ISS IBA IEA,IBA,IMP IBA IEA,IDA IBA,IDA IEA,IBA,IDA ISS,IDA,ISS IBA IEA,ISS TAS…	ENSG00000173208,ENSG00000143632,ENSG00000101442,ENSG00000143537,ENSG00000197381,ENSG00000101544,ENSG00000105290,ENSG00000240583,ENSG00000163219,ENSG00000114790,ENSG00000100628,ENSG00000175224,ENSG00000165240,ENSG00000198604,ENSG00000136573,ENSG00000125845,ENSG00000122786,ENSG00000110888,ENSG00000164305,ENSG00000105974,ENSG00000105971,ENSG00000168497,ENSG00000170955,ENSG00000188649,ENSG00000136999…
ME9	TRUE	0.0228754444295586	280	344	21	0.061046511627907	75	GO:0044057	GO:BP	regulation of system process	10552	12600	IMP,IMP,ISS IC IEA,ISS IEA,TAS,IBA IEA,ISS,TAS,IDA IBA IEA,IEA,ISS IEA,IC,IEA,IMP IBA TAS,ISS,TAS,ISS IEA,IEA,IEA,ISS,ISS TAS	ENSG00000069431,ENSG00000240583,ENSG00000105974,ENSG00000136999,ENSG00000130176,ENSG00000077984,ENSG00000154639,ENSG00000175084,ENSG00000104936,ENSG00000151617,ENSG00000156804,ENSG00000196924,ENSG00000019991,ENSG00000055118,ENSG00000074416,ENSG00000101335,ENSG00000183072,ENSG00000108405,ENSG00000115840,ENSG00000121068,ENSG00000140416
ME9	TRUE	0.0231869295213288	68	344	9	0.0261627906976744	0.132352941176471	GO:0055007	GO:BP	cardiac muscle cell differentiation	10552	16735	IMP ISS IEA,IDA IMP IEA,ISS IEA,ISS,IBA IEA,IEA,ISS IEA,ISS IEA,IEA	ENSG00000100628,ENSG00000125845,ENSG00000107779,ENSG00000154639,ENSG00000134775,ENSG00000141448,ENSG00000132510,ENSG00000183072,ENSG00000163069
ME9	TRUE	0.0237776103840891	30	344	6	0.0174418604651163	0.2	GO:0060038	GO:BP	cardiac muscle cell proliferation	10552	16855	ISS IEA,IEA,ISS,IEA,ISS,ISS IEA	ENSG00000107779,ENSG00000141448,ENSG00000103034,ENSG00000183072,ENSG00000159216,ENSG00000121068
ME9	TRUE	0.0254970750795546	150	344	14	0.0406976744186047	0.0933333333333333	GO:0048762	GO:BP	mesenchymal cell differentiation	10552	15058	IEA,IDA ISS IEA,IEA,IEA,IEA,IMP,IEA,IMP,ISS TAS IEA,TAS,IBA,IEA,IDA,IDA ISS	ENSG00000143537,ENSG00000125845,ENSG00000107779,ENSG00000197380,ENSG00000151617,ENSG00000116106,ENSG00000196924,ENSG00000082701,ENSG00000163909,ENSG00000019991,ENSG00000010319,ENSG00000128602,ENSG00000140682,ENSG00000119699
ME9	TRUE	0.0262484919052456	100	344	11	0.0319767441860465	0.11	GO:0008016	GO:BP	regulation of heart contraction	10552	3501	IMP,ISS IC IEA,ISS,TAS,IDA IBA IEA,IEA,IC,IMP IBA TAS,ISS IEA,ISS,ISS TAS	ENSG00000069431,ENSG00000105974,ENSG00000154639,ENSG00000175084,ENSG00000104936,ENSG00000151617,ENSG00000196924,ENSG00000055118,ENSG00000183072,ENSG00000121068,ENSG00000140416
ME9	TRUE	0.027352310575867	188	344	16	0.0465116279069767	0.0851063829787234	GO:0090287	GO:BP	regulation of cellular response to growth factor stimulus	10552	21299	IEA,IC,IGI,IDA,IEA,IEA,IEA,NAS,IEA,TAS,TAS,ISS IEA,IDA IMP,IEA,IDA,IEA	ENSG00000020181,ENSG00000143437,ENSG00000125845,ENSG00000105974,ENSG00000105971,ENSG00000101938,ENSG00000171310,ENSG00000050165,ENSG00000141448,ENSG00000259207,ENSG00000090006,ENSG00000137497,ENSG00000137834,ENSG00000120693,ENSG00000140682,ENSG00000119699
ME9	TRUE	0.027352310575867	85	344	10	0.0290697674418605	0.117647058823529	GO:0090101	GO:BP	negative regulation of transmembrane receptor protein serine/threonine kinase signaling pathway	10552	21121	IGI,IDA,IEA,ISS IEA,IEA,IEA,IDA IMP,IEA,IDA,IEA	ENSG00000125845,ENSG00000105974,ENSG00000105971,ENSG00000136999,ENSG00000101938,ENSG00000171310,ENSG00000137834,ENSG00000120693,ENSG00000140682,ENSG00000119699
ME9	TRUE	0.0282806164967793	12	344	4	0.0116279069767442	0.333333333333333	GO:0048251	GO:BP	elastic fiber assembly	10552	14640	ISS,ISS,IDA IBA,IEA	ENSG00000165240,ENSG00000090006,ENSG00000166482,ENSG00000187720
ME9	TRUE	0.0293494938328345	71	344	9	0.0261627906976744	0.126760563380282	GO:0014812	GO:BP	muscle cell migration	10552	5240	IEA,IMP,IDA,IEA,IMP,IDA,ISS IEA,IEA,IMP	ENSG00000165240,ENSG00000107779,ENSG00000136999,ENSG00000162733,ENSG00000259207,ENSG00000103034,ENSG00000197702,ENSG00000128602,ENSG00000140416
ME9	TRUE	0.0308108920141099	44	344	7	0.0203488372093023	0.159090909090909	GO:0070527	GO:BP	platelet aggregation	10552	18913	IBA,HMP,HMP,IMP IEA,HMP,IEA,IBA IEA	ENSG00000136573,ENSG00000159176,ENSG00000196924,ENSG00000259207,ENSG00000101335,ENSG00000187800,ENSG00000154127
ME9	TRUE	0.0346050738441744	212	344	17	0.0494186046511628	0.080188679245283	GO:0001666	GO:BP	response to hypoxia	10552	488	IEA,NAS,IDA,IDA IEA,IEA,ISS IEA,IEA,ISS IEA,IDA,IEA,IEA,IEA,IMP,IDA,IEA,IDA,IDA IEA	ENSG00000143537,ENSG00000167772,ENSG00000240583,ENSG00000143437,ENSG00000165240,ENSG00000125845,ENSG00000164305,ENSG00000105974,ENSG00000103245,ENSG00000109846,ENSG00000162733,ENSG00000151617,ENSG00000116106,ENSG00000141448,ENSG00000184216,ENSG00000124212,ENSG00000119699
ME9	TRUE	0.0348306732032948	73	344	9	0.0261627906976744	0.123287671232877	GO:0001704	GO:BP	formation of primary germ layer	10552	507	IEA,IDA,IDA,IEP,IEA,IEP,IEP,IEP,ISS IEA	ENSG00000107779,ENSG00000130635,ENSG00000204262,ENSG00000144810,ENSG00000141448,ENSG00000135424,ENSG00000259207,ENSG00000132470,ENSG00000132510
ME9	TRUE	0.0358987409515916	89	344	10	0.0290697674418605	0.112359550561798	GO:0035051	GO:BP	cardiocyte differentiation	10552	10103	IMP ISS IEA,IDA IMP IEA,ISS IEA,ISS,IEA,IBA IEA,IMP IEA,ISS IEA,ISS IEA,IEA	ENSG00000100628,ENSG00000125845,ENSG00000107779,ENSG00000154639,ENSG00000151617,ENSG00000134775,ENSG00000141448,ENSG00000132510,ENSG00000183072,ENSG00000163069
ME9	TRUE	0.0358987409515916	122	344	12	0.0348837209302326	0.0983606557377049	GO:1903522	GO:BP	regulation of blood circulation	10552	26576	IMP,ISS IC IEA,ISS,TAS,IDA IBA IEA,IEA,IC,IMP IBA TAS,ISS IEA,IEA,ISS,ISS TAS	ENSG00000069431,ENSG00000105974,ENSG00000154639,ENSG00000175084,ENSG00000104936,ENSG00000151617,ENSG00000196924,ENSG00000055118,ENSG00000183072,ENSG00000108405,ENSG00000121068,ENSG00000140416
ME9	TRUE	0.0358987409515916	59	344	8	0.0232558139534884	0.135593220338983	GO:0006939	GO:BP	smooth muscle contraction	10552	2876	IBA IEA,ISS IEA,TAS,IMP TAS NAS,ISS IBA,IEA,TAS,IEA	ENSG00000107796,ENSG00000105974,ENSG00000130176,ENSG00000151617,ENSG00000065534,ENSG00000108405,ENSG00000183963,ENSG00000121068
ME9	TRUE	0.036727181673245	6	344	3	0.00872093023255814	0.5	GO:0003162	GO:BP	atrioventricular node development	10552	1733	ISS IEA,NAS,ISS IEA	ENSG00000107779,ENSG00000141448,ENSG00000183072
ME9	TRUE	0.0369232514464963	337	344	23	0.0668604651162791	0.0682492581602374	GO:0048598	GO:BP	embryonic morphogenesis	10552	14906	IEA,IEA,IEA,IEA,IDA,IDA,IEP,IEA,IEA,IEA,IEA,IEP,IEP,IEP,ISS IEA,IEA,ISS,ISS IEA,ISS IEA,ISS IEA,IEA,IEA,IBA IEA	ENSG00000100628,ENSG00000107779,ENSG00000164305,ENSG00000171310,ENSG00000130635,ENSG00000204262,ENSG00000144810,ENSG00000197603,ENSG00000151617,ENSG00000141448,ENSG00000163349,ENSG00000135424,ENSG00000259207,ENSG00000132470,ENSG00000132510,ENSG00000139263,ENSG00000103034,ENSG00000183072,ENSG00000128602,ENSG00000121068,ENSG00000140682,ENSG00000119699,ENSG00000095397
ME9	TRUE	0.0369232514464963	123	344	12	0.0348837209302326	0.0975609756097561	GO:0060047	GO:BP	heart contraction	10552	16864	IMP IEA,ISS IC IEA,ISS,TAS,IDA IBA IEA,IEA,IC,IEA,IMP IBA TAS,ISS IEA,ISS,IMP ISS IBA TAS	ENSG00000069431,ENSG00000105974,ENSG00000154639,ENSG00000175084,ENSG00000104936,ENSG00000151617,ENSG00000196924,ENSG00000141448,ENSG00000055118,ENSG00000183072,ENSG00000121068,ENSG00000140416
ME9	TRUE	0.0369232514464963	106	344	11	0.0319767441860465	0.10377358490566	GO:0001837	GO:BP	epithelial to mesenchymal transition	10552	606	IEA,IDA ISS IEA,IEA,IEA,IMP,IEA,IMP,ISS TAS IEA,TAS,IDA,IDA ISS	ENSG00000143537,ENSG00000125845,ENSG00000197380,ENSG00000151617,ENSG00000116106,ENSG00000196924,ENSG00000082701,ENSG00000163909,ENSG00000019991,ENSG00000140682,ENSG00000119699
ME9	TRUE	0.0386915018913449	276	344	20	0.0581395348837209	0.072463768115942	GO:0042060	GO:BP	wound healing	10552	11511	IEA,IBA,IEA,IMP,IMP,HMP,IEA,IDA,IDA HMP,IMP TAS IC IEA,IMP,IEP,HMP,IDA,IEA,IEA,IEA,ISS,IBA IEA,IEA	ENSG00000107796,ENSG00000136573,ENSG00000164305,ENSG00000105974,ENSG00000130635,ENSG00000159176,ENSG00000162733,ENSG00000141736,ENSG00000196924,ENSG00000259207,ENSG00000107104,ENSG00000076706,ENSG00000101335,ENSG00000065534,ENSG00000108405,ENSG00000187800,ENSG00000119699,ENSG00000140416,ENSG00000154127,ENSG00000103175
ME9	TRUE	0.0403211977952399	23	344	5	0.0145348837209302	0.217391304347826	GO:0060043	GO:BP	regulation of cardiac muscle cell proliferation	10552	16860	ISS IEA,IEA,IEA,ISS,ISS IEA	ENSG00000107779,ENSG00000141448,ENSG00000183072,ENSG00000159216,ENSG00000121068
ME9	TRUE	0.0425105732635024	92	344	10	0.0290697674418605	0.108695652173913	GO:0071772	GO:BP	response to BMP	10552	19718	IDA IMP IGI IEP ISS IBA IEA,IDA IMP ISS IBA TAS IC IEA,IDA,IEA,IEA,IEA,ISS IEA,IDA IMP IBA,ISS IBA TAS NAS,IBA	ENSG00000125845,ENSG00000107779,ENSG00000105974,ENSG00000101938,ENSG00000141448,ENSG00000163909,ENSG00000137497,ENSG00000137834,ENSG00000120693,ENSG00000119699
ME9	TRUE	0.0425105732635024	92	344	10	0.0290697674418605	0.108695652173913	GO:0071773	GO:BP	cellular response to BMP stimulus	10552	19719	IDA IMP IGI IEP ISS IBA IEA,IDA IMP ISS IBA TAS IC IEA,IDA,IEA,IEA,IEA,ISS IEA,IDA IMP IBA,ISS IBA TAS NAS,IBA	ENSG00000125845,ENSG00000107779,ENSG00000105974,ENSG00000101938,ENSG00000141448,ENSG00000163909,ENSG00000137497,ENSG00000137834,ENSG00000120693,ENSG00000119699
ME9	TRUE	0.0437755694569233	48	344	7	0.0203488372093023	0.145833333333333	GO:0030199	GO:BP	collagen fibril organization	10552	7739	ISS,IEA,IMP IBA NAS IEA,IMP ISS IEA,ISS IEA,IEA,IMP	ENSG00000165240,ENSG00000084636,ENSG00000130635,ENSG00000204262,ENSG00000162733,ENSG00000099953,ENSG00000130508
ME9	TRUE	0.0437755694569233	62	344	8	0.0232558139534884	0.129032258064516	GO:0014909	GO:BP	smooth muscle cell migration	10552	5331	IEA,IMP,IDA,IEA,IMP,IDA,ISS IEA,IMP	ENSG00000165240,ENSG00000107779,ENSG00000136999,ENSG00000162733,ENSG00000259207,ENSG00000103034,ENSG00000197702,ENSG00000140416
ME9	TRUE	0.0437755694569233	109	344	11	0.0319767441860465	0.100917431192661	GO:0048659	GO:BP	smooth muscle cell proliferation	10552	14960	IDA IGI IEA,IMP IEA,IDA IEA,IGI,IEA,IMP,TAS,IEA,IDA,IDA,IMP	ENSG00000125845,ENSG00000107779,ENSG00000136999,ENSG00000130176,ENSG00000162733,ENSG00000130816,ENSG00000049540,ENSG00000184216,ENSG00000103034,ENSG00000119699,ENSG00000140416
ME9	TRUE	0.0437755694569233	14	344	4	0.0116279069767442	0.285714285714286	GO:0048333	GO:BP	mesodermal cell differentiation	10552	14706	IEA,IEP,IEP,ISS IEA	ENSG00000107779,ENSG00000259207,ENSG00000132470,ENSG00000132510
ME9	TRUE	0.0438514308349306	240	344	18	0.0523255813953488	75	GO:0070482	GO:BP	response to oxygen levels	10552	18886	IEA,NAS,IDA,IDA IEA,IEA,ISS IEA,IEA,IMP ISS IEA,IDA,IEA,IEA,IEA,IMP,IDA,IEA,IDA,IDA IEA,IEA	ENSG00000143537,ENSG00000167772,ENSG00000240583,ENSG00000143437,ENSG00000165240,ENSG00000125845,ENSG00000164305,ENSG00000105974,ENSG00000103245,ENSG00000109846,ENSG00000162733,ENSG00000151617,ENSG00000116106,ENSG00000141448,ENSG00000184216,ENSG00000124212,ENSG00000119699,ENSG00000184470
ME9	TRUE	0.0449735290191259	110	344	11	0.0319767441860465	0.1	GO:0045165	GO:BP	cell fate commitment	10552	13155	ISS IEA,IEA,IEA,IEA,IBA IEA,IEA,IEA,IEA,ISS IBA IEA,IGI,IEA	ENSG00000125845,ENSG00000107779,ENSG00000164305,ENSG00000151617,ENSG00000141448,ENSG00000132510,ENSG00000183072,ENSG00000128602,ENSG00000121068,ENSG00000007866,ENSG00000140682
ME9	TRUE	0.0472154466169774	222	344	17	0.0494186046511628	0.0765765765765766	GO:0036293	GO:BP	response to decreased oxygen levels	10552	10995	IEA,NAS,IDA,IDA IEA,IEA,ISS IEA,IEA,ISS IEA,IDA,IEA,IEA,IEA,IMP,IDA,IEA,IDA,IDA IEA	ENSG00000143537,ENSG00000167772,ENSG00000240583,ENSG00000143437,ENSG00000165240,ENSG00000125845,ENSG00000164305,ENSG00000105974,ENSG00000103245,ENSG00000109846,ENSG00000162733,ENSG00000151617,ENSG00000116106,ENSG00000141448,ENSG00000184216,ENSG00000124212,ENSG00000119699
ME9	TRUE	0.0477306837827438	618	344	35	0.101744186046512	0.0566343042071197	GO:0007167	GO:BP	enzyme-linked receptor protein signaling pathway	10552	3067	IEA,IC,IBA,IDA IMP IGI IEP ISS IBA IEA,IDA ISS IBA TAS IC IEA,IDA,IDA,IDA IBA IEA,ISS IEA,ISS IBA,IEA,IEA,IDA IBA IEA,NAS,IBA IEA,IGI IBA IEA,IDA IBA IEA,IDA IBA TAS IEA,IEA,IBA,IDA IBA IEA,TAS,IMP,TAS IEA,IDA,ISS IEA,ISS IEA,ISS,IDA IMP IBA IEA,ISS IBA TAS NAS IEA,IEA,IDA,IDA ISS IBA IEA,IBA IEA,IBA	ENSG00000020181,ENSG00000143437,ENSG00000136573,ENSG00000125845,ENSG00000107779,ENSG00000164305,ENSG00000105974,ENSG00000105971,ENSG00000136999,ENSG00000128656,ENSG00000101938,ENSG00000171310,ENSG00000162733,ENSG00000050165,ENSG00000125170,ENSG00000116106,ENSG00000196411,ENSG00000141736,ENSG00000141448,ENSG00000082701,ENSG00000019991,ENSG00000259207,ENSG00000107104,ENSG00000090006,ENSG00000103034…
ME9	TRUE	1.21583365360691e-11	136	344	27	0.0784883720930233	0.198529411764706	GO:0043292	GO:CC	contractile fiber	10552	2146	IEA,IDA IBA,IEA,ISS IEA,IEA,IDA,IEA,IBA,IDA IEA,IEA,IEA,IEA,ISS IEA,TAS IEA,IEA,IDA ISS IBA IEA,IBA TAS IEA,IDA IEA,IEA,IBA IEA,IDA IEA,IDA IBA,IBA,IDA ISS IBA IEA,IDA IBA IEA,TAS,TAS	ENSG00000069431,ENSG00000143632,ENSG00000107796,ENSG00000100628,ENSG00000122786,ENSG00000165410,ENSG00000109846,ENSG00000159176,ENSG00000175084,ENSG00000197361,ENSG00000156804,ENSG00000134775,ENSG00000196924,ENSG00000128591,ENSG00000149596,ENSG00000163431,ENSG00000101335,ENSG00000129116,ENSG00000197702,ENSG00000154553,ENSG00000154330,ENSG00000182253,ENSG00000171992,ENSG00000172403,ENSG00000136842…
ME9	TRUE	1.21583365360691e-11	130	344	26	0.0755813953488372	0.2	GO:0030016	GO:CC	myofibril	10552	1021	IEA,IDA IBA,ISS IEA,IEA,IDA,IEA,IBA,IDA IEA,IEA,IEA,IEA,ISS IEA,TAS IEA,IEA,IDA ISS IBA IEA,IBA IEA,IDA IEA,IEA,IBA IEA,IDA IEA,IDA IBA,IBA,IDA ISS IBA IEA,IDA IBA IEA,TAS,TAS	ENSG00000069431,ENSG00000143632,ENSG00000100628,ENSG00000122786,ENSG00000165410,ENSG00000109846,ENSG00000159176,ENSG00000175084,ENSG00000197361,ENSG00000156804,ENSG00000134775,ENSG00000196924,ENSG00000128591,ENSG00000149596,ENSG00000163431,ENSG00000101335,ENSG00000129116,ENSG00000197702,ENSG00000154553,ENSG00000154330,ENSG00000182253,ENSG00000171992,ENSG00000172403,ENSG00000136842,ENSG00000140416…
ME9	TRUE	1.21583365360691e-11	534	344	54	0.156976744186047	0.101123595505618	GO:0099081	GO:CC	supramolecular polymer	10552	3747	IEA,IDA IBA,IEA,ISS,ISS IEA,IEA,IDA,IBA,IMP IBA TAS,IMP IBA,TAS,IEA,IBA,IBA,IDA TAS IEA,IDA IEA,IDA,IEA,IEA,IEA,ISS IEA,TAS IEA,IDA IMP IBA,IBA,IEA,IDA,IEA,IBA IEA,IBA IEA,IDA,IDA ISS IBA IEA,ISS IEA,ISS IBA IEA,IDA NAS,IBA TAS IEA,IEA,IDA IBA IEA,IDA IEA,IEA,IBA IEA,IDA IEA,TAS,IBA,IEA,IBA,IBA,IDA IBA NAS IEA,IBA,IDA ISS IBA IEA,IEA,IDA IBA IEA,IBA TAS,IBA TAS,IEA	ENSG00000069431,ENSG00000143632,ENSG00000107796,ENSG00000163017,ENSG00000100628,ENSG00000122786,ENSG00000165410,ENSG00000084636,ENSG00000130635,ENSG00000204262,ENSG00000144810,ENSG00000109846,ENSG00000159176,ENSG00000136279,ENSG00000175084,ENSG00000049540,ENSG00000156050,ENSG00000197361,ENSG00000156804,ENSG00000134775,ENSG00000196924,ENSG00000128591,ENSG00000185340,ENSG00000007237,ENSG00000120694…
ME9	TRUE	1.77055291594817e-11	527	344	53	0.15406976744186	0.100569259962049	GO:0099512	GO:CC	supramolecular fiber	10552	3777	IEA,IDA IBA,IEA,ISS,ISS IEA,IEA,IDA,IBA,IMP IBA TAS,IMP IBA,IEA,IBA,IBA,IDA TAS IEA,IDA IEA,IDA,IEA,IEA,IEA,ISS IEA,TAS IEA,IDA IMP IBA,IBA,IEA,IDA,IEA,IBA IEA,IBA IEA,IDA,IDA ISS IBA IEA,ISS IEA,ISS IBA IEA,IDA NAS,IBA TAS IEA,IEA,IDA IBA IEA,IDA IEA,IEA,IBA IEA,IDA IEA,TAS,IBA,IEA,IBA,IBA,IDA IBA NAS IEA,IBA,IDA ISS IBA IEA,IEA,IDA IBA IEA,IBA TAS,IBA TAS,IEA	ENSG00000069431,ENSG00000143632,ENSG00000107796,ENSG00000163017,ENSG00000100628,ENSG00000122786,ENSG00000165410,ENSG00000084636,ENSG00000130635,ENSG00000204262,ENSG00000109846,ENSG00000159176,ENSG00000136279,ENSG00000175084,ENSG00000049540,ENSG00000156050,ENSG00000197361,ENSG00000156804,ENSG00000134775,ENSG00000196924,ENSG00000128591,ENSG00000185340,ENSG00000007237,ENSG00000120694,ENSG00000166086…
ME9	TRUE	3.8706042227468e-11	117	344	24	0.0697674418604651	0.205128205128205	GO:0030017	GO:CC	sarcomere	10552	1022	IEA,IDA IBA,ISS IEA,IDA,IEA,IBA,IDA IEA,IEA,IEA,IEA,ISS IEA,IEA,IEA,ISS IBA IEA,IEA,IDA IEA,IEA,IBA IEA,IEA,IBA,IDA ISS IBA IEA,IDA IBA IEA,TAS,TAS	ENSG00000069431,ENSG00000143632,ENSG00000100628,ENSG00000165410,ENSG00000109846,ENSG00000159176,ENSG00000175084,ENSG00000197361,ENSG00000156804,ENSG00000134775,ENSG00000196924,ENSG00000128591,ENSG00000149596,ENSG00000163431,ENSG00000101335,ENSG00000129116,ENSG00000197702,ENSG00000154553,ENSG00000154330,ENSG00000171992,ENSG00000172403,ENSG00000136842,ENSG00000140416,ENSG00000198467
ME9	TRUE	2.59249788339341e-09	3012	344	155	0.450581395348837	0.051460823373174	GO:0071944	GO:CC	cell periphery	10552	3128	IDA ISS TAS IEA,IEA,IEA,TAS,ISS IBA IEA,IBA,IDA IBA TAS IEA,IDA IBA TAS IEA,IDA TAS,IDA IBA,TAS IEA,IDA IBA TAS IEA,IDA IEA,IBA,IBA IEA,IDA IEA,IDA IMP IBA TAS IC IEA,IDA IBA TAS IEA,IDA IEA,IEA,IEA,IDA IBA TAS NAS IEA,IDA IBA IEA,IDA IBA IEA,IDA IBA IEA,IDA IBA IEA,IBA IEA,IDA IBA,IBA TAS IEA,IEA,IBA IEA,HDA IBA,HDA IBA TAS IEA,IMP HDA IBA TAS IEA,IMP HDA IBA NAS,HDA IBA TAS IEA,IBA,TAS,IDA ISS …	ENSG00000069431,ENSG00000151726,ENSG00000163017,ENSG00000143537,ENSG00000020181,ENSG00000167772,ENSG00000131471,ENSG00000105290,ENSG00000240583,ENSG00000163219,ENSG00000156219,ENSG00000165240,ENSG00000182240,ENSG00000114200,ENSG00000136573,ENSG00000125845,ENSG00000107779,ENSG00000167434,ENSG00000122786,ENSG00000110888,ENSG00000164305,ENSG00000105974,ENSG00000105971,ENSG00000177469,ENSG00000168497…
ME9	TRUE	3.34887469742619e-09	78	344	18	0.0523255813953488	0.230769230769231	GO:0030018	GO:CC	Z disc	10552	1023	ISS IEA,IDA,IEA,IBA,IDA IEA,IEA,IEA,IEA,ISS IEA,IEA,IEA,IEA,IDA IEA,IEA,IBA IEA,IEA,IBA,IDA ISS IBA IEA	ENSG00000100628,ENSG00000165410,ENSG00000109846,ENSG00000159176,ENSG00000175084,ENSG00000197361,ENSG00000156804,ENSG00000134775,ENSG00000196924,ENSG00000128591,ENSG00000149596,ENSG00000101335,ENSG00000129116,ENSG00000197702,ENSG00000154553,ENSG00000154330,ENSG00000171992,ENSG00000172403
ME9	TRUE	8.87643755298293e-09	83	344	18	0.0523255813953488	0.216867469879518	GO:0031674	GO:CC	I band	10552	1410	ISS IEA,IDA,IEA,IBA,IDA IEA,IEA,IEA,IEA,ISS IEA,IEA,IEA,IEA,IDA IEA,IEA,IBA IEA,IEA,IBA,IDA ISS IBA IEA	ENSG00000100628,ENSG00000165410,ENSG00000109846,ENSG00000159176,ENSG00000175084,ENSG00000197361,ENSG00000156804,ENSG00000134775,ENSG00000196924,ENSG00000128591,ENSG00000149596,ENSG00000101335,ENSG00000129116,ENSG00000197702,ENSG00000154553,ENSG00000154330,ENSG00000171992,ENSG00000172403
ME9	TRUE	4.11402405497379e-07	343	344	34	0.0988372093023256	0.0991253644314869	GO:0015629	GO:CC	actin cytoskeleton	10552	836	IDA IMP IBA,IBA IEA,IBA,IDA IBA IEA,IBA IEA,IEA,ISS IBA IEA,IDA,IBA TAS IEA,IDA IBA,IDA IC IEA,TAS IEA,IDA IMP IBA,IBA,IDA,ISS IBA IEA,IBA TAS IEA,IDA IBA,IDA IEA,IDA IBA,IBA,IDA,IBA,IEA,IDA IEA,IBA TAS,IDA IBA,IDA,IDA ISS IBA,IDA IBA IEA,IDA IBA,IDA IBA TAS,ISS IBA TAS IEA,IEA	ENSG00000143632,ENSG00000107796,ENSG00000163017,ENSG00000122786,ENSG00000165410,ENSG00000109846,ENSG00000136279,ENSG00000162733,ENSG00000125868,ENSG00000118407,ENSG00000196924,ENSG00000082074,ENSG00000185340,ENSG00000007237,ENSG00000166086,ENSG00000163431,ENSG00000101335,ENSG00000065534,ENSG00000129116,ENSG00000197702,ENSG00000154553,ENSG00000154330,ENSG00000102024,ENSG00000187994,ENSG00000107957…
ME9	TRUE	5.79396647083983e-07	774	344	56	0.162790697674419	0.0723514211886305	GO:0099080	GO:CC	supramolecular complex	10552	3746	IEA,IDA IBA,IEA,ISS,ISS IEA,IEA,IDA,IBA,IMP IBA TAS,IMP IBA,TAS,IEA,IBA,IBA,IDA TAS IEA,IDA IEA,IDA IEA,IDA,IEA,IEA,IEA,ISS IEA,TAS IEA,IDA IMP IBA,IBA,IEA,IDA,IEA,IBA IEA,IBA IEA,IDA,IDA ISS IBA IEA,ISS IEA,ISS IBA IEA,IDA NAS,IBA TAS IEA,IEA,IDA IBA IEA,IDA IEA,IEA,IBA IEA,IDA IEA,TAS,IBA,IEA,IBA,IBA,IDA IBA NAS IEA,IBA,IDA ISS IBA IEA,IEA,IDA IBA IEA,IBA TAS,IBA TAS,IEA,IEA	ENSG00000069431,ENSG00000143632,ENSG00000107796,ENSG00000163017,ENSG00000100628,ENSG00000122786,ENSG00000165410,ENSG00000084636,ENSG00000130635,ENSG00000204262,ENSG00000144810,ENSG00000109846,ENSG00000159176,ENSG00000136279,ENSG00000175084,ENSG00000184708,ENSG00000049540,ENSG00000156050,ENSG00000197361,ENSG00000156804,ENSG00000134775,ENSG00000196924,ENSG00000128591,ENSG00000185340,ENSG00000007237…
ME9	TRUE	1.0496595599038e-06	66	344	14	0.0406976744186047	0.212121212121212	GO:0032432	GO:CC	actin filament bundle	10552	1526	IDA IBA,IEA,IEA,IEA,IDA IBA,IBA IEA,IDA IBA,IDA IEA,IBA,IDA,IBA,IBA,IDA IBA IEA,IDA	ENSG00000143632,ENSG00000107796,ENSG00000109846,ENSG00000196924,ENSG00000185340,ENSG00000101335,ENSG00000065534,ENSG00000129116,ENSG00000154553,ENSG00000154330,ENSG00000102024,ENSG00000171992,ENSG00000172403,ENSG00000140416
ME9	TRUE	5.647127661703e-06	87	344	15	0.0436046511627907	0.172413793103448	GO:0005884	GO:CC	actin filament	10552	512	IDA IBA,IBA,IMP,IBA,IDA,ISS IEA,IDA,IBA,IBA,IBA,IBA,IDA,IBA,IBA,IEA	ENSG00000143632,ENSG00000136279,ENSG00000185340,ENSG00000007237,ENSG00000166086,ENSG00000163431,ENSG00000129116,ENSG00000154553,ENSG00000102024,ENSG00000183963,ENSG00000100014,ENSG00000136842,ENSG00000140416,ENSG00000198467,ENSG00000095397
ME9	TRUE	6.3347694131657e-06	2780	344	134	0.38953488372093	0.0482014388489209	GO:0005886	GO:CC	plasma membrane	10552	514	IDA ISS TAS IEA,IEA,TAS,ISS IBA IEA,IDA IBA TAS IEA,IDA IBA IEA,IDA TAS,IDA IBA,TAS IEA,IDA IBA TAS IEA,IDA IEA,IBA,IBA IEA,IDA IEA,IDA IMP IBA TAS IC IEA,IDA IBA TAS IEA,IDA,IEA,IEA,IDA IBA TAS NAS IEA,IDA IBA IEA,IDA IBA IEA,IDA IBA IEA,IDA IBA IEA,IDA IBA,IBA TAS IEA,IEA,IBA IEA,IBA,TAS,IDA ISS IBA TAS IEA,IEA,IDA HDA TAS NAS IEA,IDA IEA,IDA ISS IBA TAS IEA,IDA IBA IEA,IDA IBA TAS IEA,IDA IEA,…	ENSG00000069431,ENSG00000151726,ENSG00000143537,ENSG00000020181,ENSG00000131471,ENSG00000105290,ENSG00000240583,ENSG00000163219,ENSG00000156219,ENSG00000165240,ENSG00000182240,ENSG00000114200,ENSG00000136573,ENSG00000125845,ENSG00000107779,ENSG00000167434,ENSG00000122786,ENSG00000110888,ENSG00000164305,ENSG00000105974,ENSG00000105971,ENSG00000177469,ENSG00000168497,ENSG00000170955,ENSG00000104894…
ME9	TRUE	0.000143524361210713	61	344	11	0.0319767441860465	0.180327868852459	GO:0001725	GO:CC	stress fiber	10552	183	IDA IBA,IEA,IDA IBA,IBA IEA,IDA IBA,IDA IEA,IBA,IDA,IBA,IDA IBA IEA,IDA	ENSG00000143632,ENSG00000107796,ENSG00000185340,ENSG00000101335,ENSG00000065534,ENSG00000129116,ENSG00000154553,ENSG00000154330,ENSG00000171992,ENSG00000172403,ENSG00000140416
ME9	TRUE	0.000143524361210713	61	344	11	0.0319767441860465	0.180327868852459	GO:0097517	GO:CC	contractile actin filament bundle	10552	3387	IDA IBA,IEA,IDA IBA,IBA IEA,IDA IBA,IDA IEA,IBA,IDA,IBA,IDA IBA IEA,IDA	ENSG00000143632,ENSG00000107796,ENSG00000185340,ENSG00000101335,ENSG00000065534,ENSG00000129116,ENSG00000154553,ENSG00000154330,ENSG00000171992,ENSG00000172403,ENSG00000140416
ME9	TRUE	0.000148971013443349	9	344	5	0.0145348837209302	0.555555555555556	GO:0005865	GO:CC	striated muscle thin filament	10552	497	IDA IBA,IBA,IDA IBA,TAS,TAS	ENSG00000143632,ENSG00000163431,ENSG00000136842,ENSG00000140416,ENSG00000198467
ME9	TRUE	0.000192339733993324	624	344	42	0.122093023255814	0.0673076923076923	GO:0070161	GO:CC	anchoring junction	10552	2761	IEA,IDA HDA IBA IEA,IDA IBA IEA,IDA ISS IBA IEA,IMP ISS IEA,IBA,HDA,HDA,IDA IEA,HDA,IDA IEA,IDA HDA IEA,IEA,IDA IEA,HDA,IDA HDA,HDA,IDA HDA IBA IEA,IDA IBA IEA,IDA IMP IEA,IDA HDA IBA IEA,HDA,ISS IBA IEA,IDA HDA IEA,IDA HDA IBA IEA,IBA,IDA IBA IEA,IBA NAS IEA,IDA IBA IEA,ISS IEA,IMP IBA,HDA,HDA,HDA,IEA,HDA,IEA,IEA,IDA HDA IEA,HDA IBA IEA,HDA,IEA	ENSG00000143537,ENSG00000105974,ENSG00000105971,ENSG00000205476,ENSG00000136999,ENSG00000081138,ENSG00000130176,ENSG00000159176,ENSG00000154639,ENSG00000162733,ENSG00000175084,ENSG00000154380,ENSG00000116106,ENSG00000149564,ENSG00000022267,ENSG00000196924,ENSG00000128591,ENSG00000259207,ENSG00000132470,ENSG00000166086,ENSG00000072163,ENSG00000076706,ENSG00000177707,ENSG00000129116,ENSG00000197702…
ME9	TRUE	0.000257763939658935	10	344	5	0.0145348837209302	0.5	GO:0036379	GO:CC	myofilament	10552	1937	IDA IBA,IBA,IDA IBA,TAS,TAS	ENSG00000143632,ENSG00000163431,ENSG00000136842,ENSG00000140416,ENSG00000198467
ME9	TRUE	0.000277754787658209	67	344	11	0.0319767441860465	0.164179104477612	GO:0042641	GO:CC	actomyosin	10552	2057	IDA IBA,IEA,IDA IBA,IBA IEA,IDA IBA,IDA IEA,IBA,IDA,IBA,IDA IBA IEA,IDA	ENSG00000143632,ENSG00000107796,ENSG00000185340,ENSG00000101335,ENSG00000065534,ENSG00000129116,ENSG00000154553,ENSG00000154330,ENSG00000171992,ENSG00000172403,ENSG00000140416
ME9	TRUE	0.000277754787658209	219	344	21	0.061046511627907	0.0958904109589041	GO:0062023	GO:CC	collagen-containing extracellular matrix	10552	2675	IBA,TAS,IEA,HDA IBA,HDA TAS IEA,IMP HDA IBA TAS IEA,IMP HDA IBA,HDA TAS IEA,HDA IEA,IEA,IDA HDA ISS TAS IEA,IDA HDA IEA,IBA IEA,IDA HDA IBA,IDA HDA IBA TAS IEA,IDA HDA IEA,IDA HDA ISS IEA,HDA,IDA,HDA,IDA HDA ISS IEA	ENSG00000167772,ENSG00000105290,ENSG00000136999,ENSG00000084636,ENSG00000182871,ENSG00000130635,ENSG00000204262,ENSG00000144810,ENSG00000049540,ENSG00000132470,ENSG00000112769,ENSG00000090006,ENSG00000132031,ENSG00000166482,ENSG00000087303,ENSG00000133110,ENSG00000130508,ENSG00000140682,ENSG00000119699,ENSG00000187720,ENSG00000041982
ME9	TRUE	0.000579778094349604	268	344	23	0.0668604651162791	0.0858208955223881	GO:0031012	GO:CC	extracellular matrix	10552	1197	IBA,TAS,IBA IEA,HDA IBA,HDA IBA TAS IEA,IMP HDA IBA TAS IEA,IMP HDA IBA NAS,HDA IBA TAS IEA,IDA HDA TAS IEA,IEA,IDA HDA ISS TAS IEA,IBA,IDA HDA ISS IEA,IBA TAS IEA,IDA HDA IBA NAS,IDA TAS IEA,IDA HDA IBA TAS IEA,IDA HDA ISS IBA IEA,IDA HDA ISS IEA,HDA,IDA,HDA IEA,IDA HDA ISS IEA	ENSG00000167772,ENSG00000105290,ENSG00000136999,ENSG00000084636,ENSG00000182871,ENSG00000130635,ENSG00000204262,ENSG00000144810,ENSG00000049540,ENSG00000132470,ENSG00000112769,ENSG00000139263,ENSG00000090006,ENSG00000132031,ENSG00000166482,ENSG00000099953,ENSG00000087303,ENSG00000133110,ENSG00000130508,ENSG00000140682,ENSG00000119699,ENSG00000187720,ENSG00000041982
ME9	TRUE	0.000579778094349604	268	344	23	0.0668604651162791	0.0858208955223881	GO:0030312	GO:CC	external encapsulating structure	10552	1093	IBA,TAS,IBA IEA,HDA IBA,HDA IBA TAS IEA,IMP HDA IBA TAS IEA,IMP HDA IBA NAS,HDA IBA TAS IEA,IDA HDA TAS IEA,IEA,IDA HDA ISS TAS IEA,IBA,IDA HDA ISS IEA,IBA TAS IEA,IDA HDA IBA NAS,IDA TAS IEA,IDA HDA IBA TAS IEA,IDA HDA ISS IBA IEA,IDA HDA ISS IEA,HDA,IDA,HDA IEA,IDA HDA ISS IEA	ENSG00000167772,ENSG00000105290,ENSG00000136999,ENSG00000084636,ENSG00000182871,ENSG00000130635,ENSG00000204262,ENSG00000144810,ENSG00000049540,ENSG00000132470,ENSG00000112769,ENSG00000139263,ENSG00000090006,ENSG00000132031,ENSG00000166482,ENSG00000099953,ENSG00000087303,ENSG00000133110,ENSG00000130508,ENSG00000140682,ENSG00000119699,ENSG00000187720,ENSG00000041982
ME9	TRUE	0.00119774345699803	79	344	11	0.0319767441860465	0.139240506329114	GO:0042383	GO:CC	sarcolemma	10552	2021	IDA,IBA,IBA,IDA IEA,IDA,IEA,IDA IBA IEA,IBA IEA,IBA IEA,IBA IEA,IEA	ENSG00000240583,ENSG00000105974,ENSG00000105971,ENSG00000175084,ENSG00000128591,ENSG00000158445,ENSG00000154330,ENSG00000163069,ENSG00000123096,ENSG00000182253,ENSG00000119699
ME9	TRUE	0.00313007475214236	60	344	9	0.0261627906976744	0.15	GO:0005901	GO:CC	caveola	10552	529	IMP,IDA NAS IEA,IDA IEA,IDA IBA IEA,IDA IBA IEA,IDA IBA IEA,IDA IEA,IDA,IDA	ENSG00000107779,ENSG00000105974,ENSG00000105971,ENSG00000177469,ENSG00000168497,ENSG00000170955,ENSG00000024422,ENSG00000124212,ENSG00000128602
ME9	TRUE	0.00315917955042147	4	344	3	0.00872093023255814	0.75	GO:0005588	GO:CC	collagen type V trimer	10552	251	IBA,IMP IBA TAS,IMP IBA	ENSG00000084636,ENSG00000130635,ENSG00000204262
ME9	TRUE	0.00476018534952115	1499	344	73	0.212209302325581	0.0486991327551701	GO:0005856	GO:CC	cytoskeleton	10552	491	IDA IMP IBA IEA,IBA IEA,IBA IEA,IEA,IDA IBA TAS IEA,IDA,IBA IEA,IDA IBA,IEA,IDA,ISS IBA IEA,IDA,IDA TAS IEA,IEA,IDA,IBA TAS IEA,IDA,IEA,IDA,IBA IEA,IDA IBA IEA,IDA IC IEA,IEA,TAS IEA,IDA IMP IBA IEA,IBA,IDA,IDA,IEA,IDA,IBA,IBA,IDA,IDA IBA IEA,IBA IEA,IDA IEA,IEA,ISS IBA IEA,ISS IBA TAS IEA,IBA TAS IEA,IDA IBA IEA,IDA IBA IEA,IDA IMP IBA TAS IEA,IDA IEA,IDA IBA IEA,IBA,IDA IEA,IDA IEA,TAS,IDA IEA,…	ENSG00000143632,ENSG00000107796,ENSG00000163017,ENSG00000100628,ENSG00000122786,ENSG00000110888,ENSG00000165410,ENSG00000130176,ENSG00000109846,ENSG00000100055,ENSG00000136279,ENSG00000162733,ENSG00000175084,ENSG00000101191,ENSG00000086061,ENSG00000125868,ENSG00000024422,ENSG00000154380,ENSG00000156050,ENSG00000134775,ENSG00000118407,ENSG00000196924,ENSG00000128591,ENSG00000082074,ENSG00000185340…
ME9	TRUE	0.00521416008783551	65	344	9	0.0261627906976744	0.138461538461538	GO:0005604	GO:CC	basement membrane	10552	267	TAS,IEA,IEA,TAS IEA,IEA,IDA TAS IEA,IDA IBA TAS IEA,ISS IEA,IEA	ENSG00000105290,ENSG00000182871,ENSG00000130635,ENSG00000144810,ENSG00000132470,ENSG00000112769,ENSG00000087303,ENSG00000130508,ENSG00000041982
ME9	TRUE	0.00550633143004814	399	344	27	0.0784883720930233	0.0676691729323308	GO:0099513	GO:CC	polymeric cytoskeletal fiber	10552	3778	IDA IBA,IBA,TAS IEA,IDA,IDA IMP IBA,IBA,IEA,IDA,IBA IEA,IBA IEA,IDA,ISS IEA,ISS IBA IEA,IEA,IDA IBA IEA,IDA,IBA,TAS,IBA,IEA,IBA,IBA,IDA IBA NAS IEA,IDA,IBA,IBA,IEA	ENSG00000143632,ENSG00000136279,ENSG00000175084,ENSG00000156050,ENSG00000185340,ENSG00000007237,ENSG00000120694,ENSG00000166086,ENSG00000137177,ENSG00000066735,ENSG00000162413,ENSG00000163431,ENSG00000131711,ENSG00000101004,ENSG00000137497,ENSG00000129116,ENSG00000154553,ENSG00000081277,ENSG00000102024,ENSG00000068028,ENSG00000183963,ENSG00000100014,ENSG00000182253,ENSG00000136842,ENSG00000140416…
ME9	TRUE	0.00555989437326002	1280	344	64	0.186046511627907	0.05	GO:0030054	GO:CC	cell junction	10552	1025	IEA,IEA,IEA,IDA HDA IBA IEA,IDA IBA IEA,IDA ISS IBA IEA,IMP ISS IEA,IBA,IEA,HDA,IEA,IEA,HDA,IDA IEA,IDA ISS IBA IEA,IBA IEA,HDA,IDA IEA,IEA,IDA HDA IEA,ISS IBA IEA,IDA IEA,HDA,IDA HDA,HDA,IEA,IEA,EXP IDA IMP IBA IEA,EXP IDA IMP HDA ISS IBA IEA,IDA IBA IEA,IDA IMP IEA,IBA IEA,IEA,IDA HDA IBA IEA,IBA IEA,HDA,ISS IBA IEA,IEA,IDA HDA ISS IEA,IEA,IDA HDA IBA IEA,IBA,IDA IBA IEA,IBA NAS IEA,IDA IBA IEA…	ENSG00000143537,ENSG00000197381,ENSG00000165240,ENSG00000105974,ENSG00000105971,ENSG00000205476,ENSG00000136999,ENSG00000081138,ENSG00000101938,ENSG00000130176,ENSG00000018236,ENSG00000109846,ENSG00000159176,ENSG00000154639,ENSG00000134780,ENSG00000136279,ENSG00000162733,ENSG00000175084,ENSG00000272636,ENSG00000154380,ENSG00000116106,ENSG00000149564,ENSG00000022267,ENSG00000196924,ENSG00000128591…
ME9	TRUE	0.00616992340002899	130	344	13	0.0377906976744186	0.1	GO:0098858	GO:CC	actin-based cell projection	10552	3655	ISS,ISS,ISS,IEA,IDA,IEA,ISS,IEA,IEA,IDA,IDA,IDA IEA,ISS IBA IEA	ENSG00000143632,ENSG00000107796,ENSG00000163017,ENSG00000020181,ENSG00000131471,ENSG00000165240,ENSG00000154639,ENSG00000154380,ENSG00000116106,ENSG00000259207,ENSG00000166086,ENSG00000099864,ENSG00000095397
ME9	TRUE	0.006437820527718	131	344	13	0.0377906976744186	0.099236641221374	GO:0005912	GO:CC	adherens junction	10552	537	IEA,IDA IEA,IBA,IDA IEA,IEA,IEA,IBA IEA,IBA,IDA IBA IEA,IBA,IBA,HDA,IEA	ENSG00000143537,ENSG00000205476,ENSG00000081138,ENSG00000154639,ENSG00000116106,ENSG00000149564,ENSG00000177707,ENSG00000154553,ENSG00000154330,ENSG00000081277,ENSG00000144283,ENSG00000168952,ENSG00000182253
ME9	TRUE	0.0073423247044019	325	344	23	0.0668604651162791	0.0707692307692308	GO:0005911	GO:CC	cell-cell junction	10552	536	IEA,IDA ISS IBA IEA,IMP ISS IEA,IBA,IDA IEA,IDA IEA,IEA,IDA IEA,IDA,IDA,IDA IMP IEA,IBA,ISS IBA IEA,IBA,IDA IBA IEA,IBA NAS IEA,IDA IBA IEA,IMP IBA,IEA,HDA,IEA,IEA,IEA	ENSG00000143537,ENSG00000205476,ENSG00000136999,ENSG00000081138,ENSG00000154639,ENSG00000175084,ENSG00000116106,ENSG00000149564,ENSG00000196924,ENSG00000259207,ENSG00000166086,ENSG00000072163,ENSG00000177707,ENSG00000154553,ENSG00000154330,ENSG00000081277,ENSG00000144283,ENSG00000105538,ENSG00000100014,ENSG00000168952,ENSG00000182253,ENSG00000171992,ENSG00000115085
ME9	TRUE	0.0104070817428271	313	344	22	0.063953488372093	0.0702875399361022	GO:0044297	GO:CC	cell body	10552	2302	ISS,ISS,ISS,ISS IEA,IEA,IEA,IEA,IEA,IEA,ISS,IEA,IEA,IEA,ISS IBA IEA,IEA,ISS IBA IEA,IEA,IDA ISS IEA,IEA,IEA,IEA,ISS	ENSG00000143632,ENSG00000107796,ENSG00000163017,ENSG00000165240,ENSG00000107779,ENSG00000164305,ENSG00000136999,ENSG00000166165,ENSG00000109846,ENSG00000154639,ENSG00000136279,ENSG00000116106,ENSG00000196924,ENSG00000158445,ENSG00000183762,ENSG00000131711,ENSG00000137497,ENSG00000151229,ENSG00000171992,ENSG00000119699,ENSG00000184470,ENSG00000095397
ME9	TRUE	0.0112841629203133	651	344	37	0.107558139534884	0.0568356374807988	GO:0098590	GO:CC	plasma membrane region	10552	3579	IDA,IDA IEA,IMP,IDA,IDA NAS IEA,IDA IEA,IDA IBA IEA,IDA IBA IEA,IDA IBA IEA,IEA,IEA,IDA IEA,IDA ISS IBA IEA,IBA,IEA,IDA IEA,IEA,IDA IBA IEA,IDA IEA,IEA,IDA IEA,IBA IEA,IDA IBA IEA,IDA IEA,IEA,IEA,IDA IEA,IDA IEA,IDA,IBA IEA,IDA TAS IEA,IEA,IEA,IDA,IDA,ISS IEA,IEA	ENSG00000240583,ENSG00000165240,ENSG00000107779,ENSG00000167434,ENSG00000105974,ENSG00000105971,ENSG00000177469,ENSG00000168497,ENSG00000170955,ENSG00000018236,ENSG00000109846,ENSG00000154639,ENSG00000134780,ENSG00000136279,ENSG00000162733,ENSG00000024422,ENSG00000116106,ENSG00000141736,ENSG00000259207,ENSG00000132470,ENSG00000107104,ENSG00000158445,ENSG00000065534,ENSG00000103034,ENSG00000177707…
ME9	TRUE	0.0118781710461336	75	344	9	0.0261627906976744	0.12	GO:0030175	GO:CC	filopodium	10552	1083	ISS,ISS,ISS,IEA,ISS,IEA,IEA,IDA,IDA IEA	ENSG00000143632,ENSG00000107796,ENSG00000163017,ENSG00000020181,ENSG00000154639,ENSG00000154380,ENSG00000116106,ENSG00000259207,ENSG00000099864
ME9	TRUE	0.0140114443689377	77	344	9	0.0261627906976744	0.116883116883117	GO:0044853	GO:CC	plasma membrane raft	10552	2419	IMP,IDA NAS IEA,IDA IEA,IDA IBA IEA,IDA IBA IEA,IDA IBA IEA,IDA IEA,IDA,IDA	ENSG00000107779,ENSG00000105974,ENSG00000105971,ENSG00000177469,ENSG00000168497,ENSG00000170955,ENSG00000024422,ENSG00000124212,ENSG00000128602
ME9	TRUE	0.0164269091482369	2	344	2	0.00581395348837209	1	GO:0097512	GO:CC	cardiac myofibril	10552	3382	IEA,IDA	ENSG00000109846,ENSG00000175084
ME9	TRUE	0.0164269091482369	2	344	2	0.00581395348837209	1	GO:0002095	GO:CC	caveolar macromolecular signaling complex	10552	199	IEA,IEA	ENSG00000105974,ENSG00000105971
ME9	TRUE	0.0196058970915975	66	344	8	0.0232558139534884	0.121212121212121	GO:0043204	GO:CC	perikaryon	10552	2116	IEA,IEA,IEA,IEA,IEA,ISS IEA,IEA,IEA	ENSG00000165240,ENSG00000109846,ENSG00000136279,ENSG00000116106,ENSG00000196924,ENSG00000158445,ENSG00000131711,ENSG00000171992
ME9	TRUE	0.0217926140016364	16	344	4	0.0116279069767442	0.25	GO:0098644	GO:CC	complex of collagen trimers	10552	3590	IBA,IMP IBA TAS,IMP IBA,TAS	ENSG00000084636,ENSG00000130635,ENSG00000204262,ENSG00000144810
ME9	TRUE	0.0233190291428208	8	344	3	0.00872093023255814	375	GO:0005583	GO:CC	fibrillar collagen trimer	10552	246	IBA,IMP IBA TAS,IMP IBA	ENSG00000084636,ENSG00000130635,ENSG00000204262
ME9	TRUE	0.0233190291428208	8	344	3	0.00872093023255814	375	GO:0001527	GO:CC	microfibril	10552	159	ISS IEA,IDA NAS,IEA	ENSG00000090006,ENSG00000166482,ENSG00000187720
ME9	TRUE	0.0233190291428208	8	344	3	0.00872093023255814	375	GO:0098643	GO:CC	banded collagen fibril	10552	3589	IBA,IMP IBA TAS,IMP IBA	ENSG00000084636,ENSG00000130635,ENSG00000204262
ME9	TRUE	0.0285210850552465	368	344	23	0.0668604651162791	0.0625	GO:0005925	GO:CC	focal adhesion	10552	549	IDA HDA IBA IEA,IDA IBA IEA,HDA,HDA,HDA,IDA HDA IEA,HDA,HDA,HDA,IDA HDA IBA IEA,IBA,IDA HDA IBA IEA,HDA,IDA HDA IEA,IDA HDA IBA IEA,IDA,ISS IEA,HDA,HDA,HDA,IDA HDA IEA,HDA IBA IEA,HDA	ENSG00000105974,ENSG00000105971,ENSG00000130176,ENSG00000159176,ENSG00000162733,ENSG00000154380,ENSG00000022267,ENSG00000196924,ENSG00000128591,ENSG00000259207,ENSG00000132470,ENSG00000072163,ENSG00000076706,ENSG00000129116,ENSG00000197702,ENSG00000154330,ENSG00000081237,ENSG00000126458,ENSG00000244486,ENSG00000065054,ENSG00000172403,ENSG00000140682,ENSG00000041982
ME9	TRUE	0.0331084068290983	373	344	23	0.0668604651162791	0.0616621983914209	GO:0030055	GO:CC	cell-substrate junction	10552	1026	IDA HDA IBA IEA,IDA IBA IEA,HDA,HDA,HDA,IDA HDA IEA,HDA,HDA,HDA,IDA HDA IBA IEA,IDA IBA IEA,IDA HDA IBA IEA,HDA,IDA HDA IEA,IDA HDA IBA IEA,IDA IBA IEA,ISS IEA,HDA,HDA,HDA,IDA HDA IEA,HDA IBA IEA,HDA	ENSG00000105974,ENSG00000105971,ENSG00000130176,ENSG00000159176,ENSG00000162733,ENSG00000154380,ENSG00000022267,ENSG00000196924,ENSG00000128591,ENSG00000259207,ENSG00000132470,ENSG00000072163,ENSG00000076706,ENSG00000129116,ENSG00000197702,ENSG00000154330,ENSG00000081237,ENSG00000126458,ENSG00000244486,ENSG00000065054,ENSG00000172403,ENSG00000140682,ENSG00000041982
ME9	TRUE	0.0437159106527044	10	344	3	0.00872093023255814	0.3	GO:0005869	GO:CC	dynactin complex	10552	499	IBA,IBA,IBA	ENSG00000143632,ENSG00000107796,ENSG00000163017
ME9	TRUE	0.0437159106527044	32	344	5	0.0145348837209302	0.15625	GO:0098636	GO:CC	protein complex involved in cell adhesion	10552	3586	IBA IEA,IDA TAS IEA,TAS IEA,IDA,IEA	ENSG00000135424,ENSG00000259207,ENSG00000132470,ENSG00000166086,ENSG00000041982
ME9	TRUE	0.0471835665453912	232	344	16	0.0465116279069767	0.0689655172413793	GO:0045121	GO:CC	membrane raft	10552	2433	IEA,IMP,IEA,IDA ISS NAS IEA,IDA IEA,IDA IBA IEA,IDA IBA IEA,IDA IBA IEA,IEA,IDA,IDA IEA,IEA,IDA,ISS IEA,IDA,IDA	ENSG00000165240,ENSG00000107779,ENSG00000164305,ENSG00000105974,ENSG00000105971,ENSG00000177469,ENSG00000168497,ENSG00000170955,ENSG00000018236,ENSG00000154639,ENSG00000024422,ENSG00000108405,ENSG00000124212,ENSG00000081237,ENSG00000128602,ENSG00000115085
ME9	TRUE	0.0481960305953631	233	344	16	0.0465116279069767	0.0686695278969957	GO:0098857	GO:CC	membrane microdomain	10552	3654	IEA,IMP,IEA,IDA ISS NAS IEA,IDA IEA,IDA IBA IEA,IDA IBA IEA,IDA IBA IEA,IEA,IDA,IDA IEA,IEA,IDA,ISS IEA,IDA,IDA	ENSG00000165240,ENSG00000107779,ENSG00000164305,ENSG00000105974,ENSG00000105971,ENSG00000177469,ENSG00000168497,ENSG00000170955,ENSG00000018236,ENSG00000154639,ENSG00000024422,ENSG00000108405,ENSG00000124212,ENSG00000081237,ENSG00000128602,ENSG00000115085
ME9	TRUE	0.000265500059636376	94	344	15	0.0436046511627907	0.159574468085106	GO:0005201	GO:MF	extracellular matrix structural constituent	10552	1697	HDA IBA RCA,IBA RCA,HDA IBA RCA IEA,HDA IBA RCA IEA,IBA RCA,RCA TAS IEA,ISS RCA TAS,RCA IEA,TAS,RCA,ISS RCA,RCA,IDA RCA,RCA,ISS RCA	ENSG00000084636,ENSG00000182871,ENSG00000130635,ENSG00000204262,ENSG00000144810,ENSG00000049540,ENSG00000112769,ENSG00000090006,ENSG00000132031,ENSG00000166482,ENSG00000087303,ENSG00000133110,ENSG00000130508,ENSG00000187720,ENSG00000041982
ME9	TRUE	0.00197972004682472	299	344	26	0.0755813953488372	0.0869565217391304	GO:0003779	GO:MF	actin binding	10552	470	IBA TAS IEA,ISS IBA IEA,IBA IEA,ISS IBA IEA,IDA IBA IEA,IEA,IBA IEA,IDA IEA,IEA,IBA,IBA,IEA,IBA IEA,IEA,IEA,IBA IEA,IBA,IBA IEA,IBA IEA,TAS,ISS IBA IEA,IBA IEA,IEA,IDA IEA,ISS IBA TAS IEA,IDA ISS IBA IEA	ENSG00000122786,ENSG00000165410,ENSG00000130176,ENSG00000136279,ENSG00000125868,ENSG00000154380,ENSG00000134775,ENSG00000196924,ENSG00000128591,ENSG00000185340,ENSG00000007237,ENSG00000163431,ENSG00000131711,ENSG00000065534,ENSG00000129116,ENSG00000197702,ENSG00000154553,ENSG00000112419,ENSG00000102024,ENSG00000183963,ENSG00000171992,ENSG00000172403,ENSG00000149591,ENSG00000136842,ENSG00000140416…
ME9	TRUE	0.00410179119438475	18	344	6	0.0174418604651163	0.333333333333333	GO:0008307	GO:MF	structural constituent of muscle	10552	2085	IBA,TAS,TAS,IDA IBA IEA,TAS,TAS	ENSG00000159176,ENSG00000101335,ENSG00000183963,ENSG00000182253,ENSG00000140416,ENSG00000198467
ME9	TRUE	0.00666597849037779	393	344	29	0.0843023255813953	0.0737913486005089	GO:0005198	GO:MF	structural molecule activity	10552	1694	TAS,HDA IBA RCA,IBA RCA,HDA IBA RCA IEA,HDA IBA RCA IEA,IBA RCA,IDA IEA,IBA,TAS,RCA TAS IEA,ISS RCA TAS,RCA IEA,NAS,TAS,RCA,TAS,ISS RCA,TAS,NAS,NAS,IBA,RCA,IDA RCA,TAS,IDA IBA IEA,RCA,ISS RCA,TAS,TAS	ENSG00000143632,ENSG00000084636,ENSG00000182871,ENSG00000130635,ENSG00000204262,ENSG00000144810,ENSG00000109846,ENSG00000159176,ENSG00000175084,ENSG00000049540,ENSG00000112769,ENSG00000090006,ENSG00000131711,ENSG00000132031,ENSG00000166482,ENSG00000101335,ENSG00000087303,ENSG00000137497,ENSG00000154330,ENSG00000081277,ENSG00000272391,ENSG00000133110,ENSG00000130508,ENSG00000183963,ENSG00000182253…
ME9	TRUE	0.0402536458335087	759	344	43	125	0.0566534914361001	GO:0005102	GO:MF	signaling receptor binding	10552	1606	IMP IBA,IBA,IPI IBA,IPI,IBA,IDA ISS IBA TAS IEA,IPI IBA,IEA,IPI NAS,IPI IBA IEA,IBA IEA,IDA,NAS,IPI,IPI IBA IEA,IPI,IBA,IDA IPI,IEA,IPI TAS,IDA IPI,TAS,IDA IBA IEA,IDA IBA NAS IEA,IBA IEA,IPI IBA TAS IEA,IPI IBA,IPI IEA,IEA,NAS,IBA,IEA,IDA IEA,ISS IEA,NAS,ISS IBA IEA,IPI ISS IBA,IDA,IPI IBA,IPI,IDA IPI IMP IBA IEA,IPI,IBA	ENSG00000143537,ENSG00000167772,ENSG00000105290,ENSG00000143437,ENSG00000136573,ENSG00000125845,ENSG00000110888,ENSG00000164305,ENSG00000105974,ENSG00000136999,ENSG00000128656,ENSG00000084636,ENSG00000130635,ENSG00000109472,ENSG00000109943,ENSG00000154639,ENSG00000050165,ENSG00000086061,ENSG00000116106,ENSG00000141736,ENSG00000196924,ENSG00000082074,ENSG00000060558,ENSG00000019991,ENSG00000135424…
ME9	TRUE	0.0471086482654601	30	344	6	0.0174418604651163	0.2	GO:0098632	GO:MF	cell-cell adhesion mediator activity	10552	10382	IBA,IC,IDA,IDA,IBA,HDA	ENSG00000018236,ENSG00000154639,ENSG00000149564,ENSG00000166086,ENSG00000129116,ENSG00000168952
ME9	TRUE	0.048958632949041	1404	344	68	0.197674418604651	0.0484330484330484	GO:0042802	GO:MF	identical protein binding	10552	6679	IDA,IPI,IPI,IPI,IPI,IPI,IPI,IDA,IPI,IDA,IPI IEA,IDA,IPI,IDA,IPI,IPI,IDA,IDA,IEA,IPI,IEA,IEA,IPI,IDA,IPI,IDA IPI,IPI,IEA,IPI,IPI,IPI,IPI,IEA,IPI,IPI,IPI,IPI,ISS,IPI,IPI,IDA,IPI ISS IEA,IEA,IDA,IEA,IPI,ISS IEA,IDA IEA,IPI,IDA IPI,IDA,IDA,IPI,IPI,IPI,IDA,ISS,IDA IPI,ISS,ISS,IPI ISS IEA,IPI,IPI,ISS IEA,IPI,IEA,IPI,IPI	ENSG00000173208,ENSG00000197381,ENSG00000167772,ENSG00000131471,ENSG00000105290,ENSG00000240583,ENSG00000182196,ENSG00000143437,ENSG00000114200,ENSG00000107779,ENSG00000105974,ENSG00000105971,ENSG00000177469,ENSG00000088682,ENSG00000109943,ENSG00000109846,ENSG00000077984,ENSG00000154639,ENSG00000197380,ENSG00000175084,ENSG00000024422,ENSG00000116106,ENSG00000141736,ENSG00000196924,ENSG00000128591…
ME9	TRUE	0.0020239574600492	846	344	54	0.156976744186047	0.0638297872340425	HP:0011025	HP	Abnormal cardiovascular system physiology	10552	7467	HP,HP,HP,HP,HP,HP,HP,HP,HP,HP,HP,HP,HP,HP,HP,HP,HP,HP,HP,HP,HP,HP,HP,HP,HP,HP,HP,HP,HP,HP,HP,HP,HP,HP,HP,HP,HP,HP,HP,HP,HP,HP,HP,HP,HP,HP,HP,HP,HP,HP,HP,HP,HP,HP	ENSG00000069431,ENSG00000143632,ENSG00000107796,ENSG00000163017,ENSG00000165240,ENSG00000114200,ENSG00000125845,ENSG00000107779,ENSG00000105974,ENSG00000177469,ENSG00000130635,ENSG00000204262,ENSG00000047457,ENSG00000109846,ENSG00000140459,ENSG00000175084,ENSG00000104936,ENSG00000049540,ENSG00000196411,ENSG00000022267,ENSG00000134775,ENSG00000145216,ENSG00000196924,ENSG00000128591,ENSG00000141448…
ME9	TRUE	0.0020239574600492	54	344	11	0.0319767441860465	0.203703703703704	HP:0005115	HP	Supraventricular arrhythmia	10552	3484	HP,HP,HP,HP,HP,HP,HP,HP,HP,HP,HP	ENSG00000069431,ENSG00000125845,ENSG00000177469,ENSG00000175084,ENSG00000104936,ENSG00000022267,ENSG00000134775,ENSG00000128591,ENSG00000141448,ENSG00000055118,ENSG00000183072
ME9	TRUE	0.00703643039695447	10	344	5	0.0145348837209302	0.5	HP:0006673	HP	Reduced systolic function	10552	4373	HP,HP,HP,HP,HP	ENSG00000069431,ENSG00000175084,ENSG00000149596,ENSG00000072163,ENSG00000198467
ME9	TRUE	0.00703643039695447	104	344	14	0.0406976744186047	0.134615384615385	HP:0001644	HP	Dilated cardiomyopathy	10552	1202	HP,HP,HP,HP,HP,HP,HP,HP,HP,HP,HP,HP,HP,HP	ENSG00000069431,ENSG00000143632,ENSG00000109846,ENSG00000175084,ENSG00000022267,ENSG00000149596,ENSG00000112769,ENSG00000072163,ENSG00000163069,ENSG00000143498,ENSG00000140416,ENSG00000198467,ENSG00000184470,ENSG00000152422
ME9	TRUE	0.00714734456712103	36	344	8	0.0232558139534884	0.222222222222222	HP:0001692	HP	Atrial arrhythmia	10552	1237	HP,HP,HP,HP,HP,HP,HP,HP	ENSG00000069431,ENSG00000177469,ENSG00000104936,ENSG00000134775,ENSG00000128591,ENSG00000141448,ENSG00000055118,ENSG00000183072
ME9	TRUE	0.00714734456712103	111	344	14	0.0406976744186047	0.126126126126126	HP:0000978	HP	Bruising susceptibility	10552	769	HP,HP,HP,HP,HP,HP,HP,HP,HP,HP,HP,HP,HP,HP	ENSG00000107796,ENSG00000165240,ENSG00000130635,ENSG00000204262,ENSG00000049540,ENSG00000145216,ENSG00000196924,ENSG00000259207,ENSG00000065534,ENSG00000173559,ENSG00000008441,ENSG00000137497,ENSG00000159216,ENSG00000119699
ME9	TRUE	0.00714734456712103	35	344	8	0.0232558139534884	0.228571428571429	HP:0005110	HP	Atrial fibrillation	10552	3481	HP,HP,HP,HP,HP,HP,HP,HP	ENSG00000069431,ENSG00000177469,ENSG00000104936,ENSG00000134775,ENSG00000128591,ENSG00000141448,ENSG00000055118,ENSG00000183072
ME9	TRUE	0.00714734456712103	6	344	4	0.0116279069767442	0.666666666666667	HP:0005317	HP	Increased pulmonary vascular resistance	10552	3626	HP,HP,HP,HP	ENSG00000105974,ENSG00000141448,ENSG00000183072,ENSG00000120693
ME9	TRUE	0.00718819545216367	48	344	9	0.0261627906976744	0.1875	HP:0025487	HP	Abnormality of bladder morphology	10552	9936	HP,HP,HP,HP,HP,HP,HP,HP,HP	ENSG00000163017,ENSG00000165240,ENSG00000130635,ENSG00000204262,ENSG00000049540,ENSG00000132470,ENSG00000090006,ENSG00000101335,ENSG00000065534
ME9	TRUE	0.00718819545216367	19	344	6	0.0174418604651163	0.315789473684211	HP:0004933	HP	Ascending aortic dissection	10552	3386	HP,HP,HP,HP,HP,HP	ENSG00000107796,ENSG00000049540,ENSG00000065534,ENSG00000183072,ENSG00000137834,ENSG00000119699
ME9	TRUE	0.00718819545216367	214	344	20	0.0581395348837209	0.0934579439252336	HP:0011021	HP	Abnormality of circulating enzyme level	10552	7463	HP,HP,HP,HP,HP,HP,HP,HP,HP,HP,HP,HP,HP,HP,HP,HP,HP,HP,HP,HP	ENSG00000008311,ENSG00000069431,ENSG00000143632,ENSG00000177469,ENSG00000165410,ENSG00000109846,ENSG00000175084,ENSG00000049540,ENSG00000022267,ENSG00000128591,ENSG00000135424,ENSG00000132470,ENSG00000112769,ENSG00000072163,ENSG00000090006,ENSG00000163069,ENSG00000143498,ENSG00000140416,ENSG00000198467,ENSG00000184470
ME9	TRUE	0.00831010315204344	39	344	8	0.0232558139534884	0.205128205128205	HP:0001787	HP	Abnormal delivery	10552	1302	HP,HP,HP,HP,HP,HP,HP,HP	ENSG00000143632,ENSG00000165410,ENSG00000130635,ENSG00000204262,ENSG00000140459,ENSG00000259207,ENSG00000159140,ENSG00000198467
ME9	TRUE	0.00831010315204344	20	344	6	0.0174418604651163	0.3	HP:0031784	HP	Abnormal ascending aorta morphology	10552	11857	HP,HP,HP,HP,HP,HP	ENSG00000107796,ENSG00000049540,ENSG00000065534,ENSG00000183072,ENSG00000137834,ENSG00000119699
ME9	TRUE	0.00867152599341621	51	344	9	0.0261627906976744	0.176470588235294	HP:0005162	HP	Abnormal left ventricular function	10552	3508	HP,HP,HP,HP,HP,HP,HP,HP,HP	ENSG00000069431,ENSG00000107796,ENSG00000049540,ENSG00000134775,ENSG00000128591,ENSG00000141448,ENSG00000065534,ENSG00000183072,ENSG00000119699
ME9	TRUE	0.0129799015534186	54	344	9	0.0261627906976744	0.166666666666667	HP:0030895	HP	Abnormal gastrointestinal motility	10552	11012	HP,HP,HP,HP,HP,HP,HP,HP,HP	ENSG00000107796,ENSG00000163017,ENSG00000177469,ENSG00000196924,ENSG00000101335,ENSG00000065534,ENSG00000129116,ENSG00000159140,ENSG00000140553
ME9	TRUE	0.0130168134751048	211	344	19	0.0552325581395349	0.0900473933649289	HP:0003236	HP	Elevated circulating creatine kinase concentration	10552	2348	HP,HP,HP,HP,HP,HP,HP,HP,HP,HP,HP,HP,HP,HP,HP,HP,HP,HP,HP	ENSG00000069431,ENSG00000143632,ENSG00000177469,ENSG00000165410,ENSG00000109846,ENSG00000175084,ENSG00000049540,ENSG00000022267,ENSG00000128591,ENSG00000135424,ENSG00000132470,ENSG00000112769,ENSG00000072163,ENSG00000090006,ENSG00000163069,ENSG00000143498,ENSG00000140416,ENSG00000198467,ENSG00000184470
ME9	TRUE	0.0130168134751048	82	344	11	0.0319767441860465	0.134146341463415	HP:0009125	HP	Lipodystrophy	10552	5699	HP,HP,HP,HP,HP,HP,HP,HP,HP,HP,HP	ENSG00000069431,ENSG00000105974,ENSG00000177469,ENSG00000109846,ENSG00000175084,ENSG00000022267,ENSG00000196924,ENSG00000112769,ENSG00000143498,ENSG00000140416,ENSG00000184470
ME9	TRUE	0.0130168134751048	212	344	19	0.0552325581395349	0.089622641509434	HP:0040081	HP	Abnormal circulating creatine kinase concentration	10552	14327	HP,HP,HP,HP,HP,HP,HP,HP,HP,HP,HP,HP,HP,HP,HP,HP,HP,HP,HP	ENSG00000069431,ENSG00000143632,ENSG00000177469,ENSG00000165410,ENSG00000109846,ENSG00000175084,ENSG00000049540,ENSG00000022267,ENSG00000128591,ENSG00000135424,ENSG00000132470,ENSG00000112769,ENSG00000072163,ENSG00000090006,ENSG00000163069,ENSG00000143498,ENSG00000140416,ENSG00000198467,ENSG00000184470
ME9	TRUE	0.0130168134751048	144	344	15	0.0436046511627907	0.104166666666667	HP:0005750	HP	Contractures of the joints of the lower limbs	10552	3866	HP,HP,HP,HP,HP,HP,HP,HP,HP,HP,HP,HP,HP,HP,HP	ENSG00000069431,ENSG00000143632,ENSG00000105974,ENSG00000165410,ENSG00000162733,ENSG00000022267,ENSG00000196924,ENSG00000135424,ENSG00000151092,ENSG00000076685,ENSG00000178467,ENSG00000244486,ENSG00000100726,ENSG00000119699,ENSG00000198467
ME9	TRUE	0.0145443002680874	58	344	9	0.0261627906976744	0.155172413793103	HP:0001374	HP	Congenital hip dislocation	10552	1038	HP,HP,HP,HP,HP,HP,HP,HP,HP	ENSG00000069431,ENSG00000143632,ENSG00000204262,ENSG00000022267,ENSG00000196924,ENSG00000135424,ENSG00000151092,ENSG00000100726,ENSG00000198467
ME9	TRUE	0.0145443002680874	100	344	12	0.0348837209302326	0.12	HP:0025323	HP	Abnormal arterial physiology	10552	9783	HP,HP,HP,HP,HP,HP,HP,HP,HP,HP,HP,HP	ENSG00000107796,ENSG00000130635,ENSG00000204262,ENSG00000049540,ENSG00000196411,ENSG00000141448,ENSG00000184216,ENSG00000065534,ENSG00000183072,ENSG00000101695,ENSG00000159140,ENSG00000119699
ME9	TRUE	0.0145443002680874	183	344	17	0.0494186046511628	0.092896174863388	HP:0030163	HP	Abnormal vascular physiology	10552	10322	HP,HP,HP,HP,HP,HP,HP,HP,HP,HP,HP,HP,HP,HP,HP,HP,HP	ENSG00000107796,ENSG00000105974,ENSG00000130635,ENSG00000204262,ENSG00000049540,ENSG00000196411,ENSG00000196924,ENSG00000128591,ENSG00000141448,ENSG00000184216,ENSG00000065534,ENSG00000008441,ENSG00000183072,ENSG00000101695,ENSG00000120693,ENSG00000159140,ENSG00000119699
ME9	TRUE	0.0145443002680874	166	344	16	0.0465116279069767	0.0963855421686747	HP:0001933	HP	Subcutaneous hemorrhage	10552	1410	HP,HP,HP,HP,HP,HP,HP,HP,HP,HP,HP,HP,HP,HP,HP,HP	ENSG00000107796,ENSG00000165240,ENSG00000130635,ENSG00000204262,ENSG00000049540,ENSG00000145216,ENSG00000196924,ENSG00000082074,ENSG00000259207,ENSG00000065534,ENSG00000173559,ENSG00000008441,ENSG00000137497,ENSG00000159216,ENSG00000119699,ENSG00000070010
ME9	TRUE	0.0145443002680874	236	344	20	0.0581395348837209	0.0847457627118644	HP:0002014	HP	Diarrhea	10552	1480	HP,HP,HP,HP,HP,HP,HP,HP,HP,HP,HP,HP,HP,HP,HP,HP,HP,HP,HP,HP	ENSG00000163017,ENSG00000165240,ENSG00000107779,ENSG00000105974,ENSG00000175084,ENSG00000141736,ENSG00000141448,ENSG00000184216,ENSG00000259207,ENSG00000132470,ENSG00000129116,ENSG00000081277,ENSG00000081237,ENSG00000159216,ENSG00000181523,ENSG00000128602,ENSG00000159140,ENSG00000184470,ENSG00000140553,ENSG00000115085
ME9	TRUE	0.0145443002680874	15	344	5	0.0145348837209302	0.333333333333333	HP:0003834	HP	Shoulder dislocation	10552	2712	HP,HP,HP,HP,HP	ENSG00000130635,ENSG00000204262,ENSG00000196924,ENSG00000131711,ENSG00000151092
ME9	TRUE	0.016877114278021	9	344	4	0.0116279069767442	0.444444444444444	HP:0005245	HP	Intestinal hypoplasia	10552	3573	HP,HP,HP,HP	ENSG00000163017,ENSG00000196924,ENSG00000141448,ENSG00000065534
ME9	TRUE	0.016877114278021	205	344	18	0.0523255813953488	0.0878048780487805	HP:0030311	HP	Lower extremity joint dislocation	10552	10461	HP,HP,HP,HP,HP,HP,HP,HP,HP,HP,HP,HP,HP,HP,HP,HP,HP,HP	ENSG00000069431,ENSG00000143632,ENSG00000165240,ENSG00000165410,ENSG00000171310,ENSG00000130635,ENSG00000204262,ENSG00000049540,ENSG00000022267,ENSG00000196924,ENSG00000135424,ENSG00000131711,ENSG00000008441,ENSG00000151092,ENSG00000128602,ENSG00000100726,ENSG00000198467,ENSG00000070010
ME9	TRUE	0.0171109455094226	4	344	3	0.00872093023255814	0.75	HP:0000021	HP	Megacystis	10552	19	HP,HP,HP	ENSG00000163017,ENSG00000101335,ENSG00000065534
ME9	TRUE	0.0180456935804382	385	344	27	0.0784883720930233	0.0701298701298701	HP:0010876	HP	Abnormal circulating protein concentration	10552	7325	HP,HP,HP,HP,HP,HP,HP,HP,HP,HP,HP,HP,HP,HP,HP,HP,HP,HP,HP,HP,HP,HP,HP,HP,HP,HP,HP	ENSG00000008311,ENSG00000069431,ENSG00000143632,ENSG00000165240,ENSG00000136573,ENSG00000125845,ENSG00000107779,ENSG00000105974,ENSG00000177469,ENSG00000165410,ENSG00000047457,ENSG00000109846,ENSG00000175084,ENSG00000049540,ENSG00000022267,ENSG00000128591,ENSG00000135424,ENSG00000132470,ENSG00000112769,ENSG00000072163,ENSG00000090006,ENSG00000151092,ENSG00000163069,ENSG00000143498,ENSG00000140416…
ME9	TRUE	0.0184546070501684	49	344	8	0.0232558139534884	0.163265306122449	HP:0100578	HP	Lipoatrophy	10552	15346	HP,HP,HP,HP,HP,HP,HP,HP	ENSG00000069431,ENSG00000109846,ENSG00000175084,ENSG00000196924,ENSG00000112769,ENSG00000143498,ENSG00000140416,ENSG00000184470
ME9	TRUE	0.0184546070501684	37	344	7	0.0203488372093023	0.189189189189189	HP:0001678	HP	Atrioventricular block	10552	1226	HP,HP,HP,HP,HP,HP,HP	ENSG00000069431,ENSG00000175084,ENSG00000104936,ENSG00000022267,ENSG00000141448,ENSG00000055118,ENSG00000183072
ME9	TRUE	0.0184546070501684	62	344	9	0.0261627906976744	0.145161290322581	HP:0002875	HP	Exertional dyspnea	10552	2090	HP,HP,HP,HP,HP,HP,HP,HP,HP	ENSG00000107796,ENSG00000049540,ENSG00000145216,ENSG00000141448,ENSG00000065534,ENSG00000173559,ENSG00000183072,ENSG00000137497,ENSG00000119699
ME9	TRUE	0.0184652867272469	229	344	19	0.0552325581395349	0.0829694323144105	HP:0000767	HP	Pectus excavatum	10552	601	HP,HP,HP,HP,HP,HP,HP,HP,HP,HP,HP,HP,HP,HP,HP,HP,HP,HP,HP	ENSG00000143632,ENSG00000165240,ENSG00000125845,ENSG00000165410,ENSG00000171310,ENSG00000130635,ENSG00000162733,ENSG00000049540,ENSG00000022267,ENSG00000196924,ENSG00000135424,ENSG00000132510,ENSG00000008441,ENSG00000126458,ENSG00000244486,ENSG00000100014,ENSG00000100726,ENSG00000119699,ENSG00000198467
ME9	TRUE	0.0184652867272469	91	344	11	0.0319767441860465	0.120879120879121	HP:0004308	HP	Ventricular arrhythmia	10552	3020	HP,HP,HP,HP,HP,HP,HP,HP,HP,HP,HP	ENSG00000069431,ENSG00000125845,ENSG00000177469,ENSG00000022267,ENSG00000141448,ENSG00000149596,ENSG00000055118,ENSG00000008441,ENSG00000183072,ENSG00000119699,ENSG00000140416
ME9	TRUE	0.0192315028662922	27	344	6	0.0174418604651163	0.222222222222222	HP:0002647	HP	Aortic dissection	10552	1925	HP,HP,HP,HP,HP,HP	ENSG00000107796,ENSG00000049540,ENSG00000065534,ENSG00000183072,ENSG00000137834,ENSG00000119699
ME9	TRUE	0.0192315028662922	212	344	18	0.0523255813953488	0.0849056603773585	HP:0100659	HP	Abnormal cerebral vascular morphology	10552	15421	HP,HP,HP,HP,HP,HP,HP,HP,HP,HP,HP,HP,HP,HP,HP,HP,HP,HP	ENSG00000107796,ENSG00000165240,ENSG00000130635,ENSG00000204262,ENSG00000049540,ENSG00000196411,ENSG00000134775,ENSG00000196924,ENSG00000128591,ENSG00000141448,ENSG00000259207,ENSG00000065534,ENSG00000151092,ENSG00000183072,ENSG00000128602,ENSG00000159140,ENSG00000119699,ENSG00000115085
ME9	TRUE	0.0192315028662922	108	344	12	0.0348837209302326	0.111111111111111	HP:0031481	HP	Abnormal mitral valve physiology	10552	11563	HP,HP,HP,HP,HP,HP,HP,HP,HP,HP,HP,HP	ENSG00000130635,ENSG00000204262,ENSG00000109846,ENSG00000049540,ENSG00000022267,ENSG00000134775,ENSG00000196924,ENSG00000128591,ENSG00000141448,ENSG00000183072,ENSG00000119699,ENSG00000140416
ME9	TRUE	0.019372088747293	252	344	20	0.0581395348837209	0.0793650793650794	HP:0031653	HP	Abnormal heart valve physiology	10552	11729	HP,HP,HP,HP,HP,HP,HP,HP,HP,HP,HP,HP,HP,HP,HP,HP,HP,HP,HP,HP	ENSG00000107796,ENSG00000125845,ENSG00000130635,ENSG00000204262,ENSG00000109846,ENSG00000049540,ENSG00000022267,ENSG00000134775,ENSG00000196924,ENSG00000128591,ENSG00000141448,ENSG00000131711,ENSG00000065534,ENSG00000146918,ENSG00000183072,ENSG00000137834,ENSG00000159140,ENSG00000121068,ENSG00000119699,ENSG00000140416
ME9	TRUE	0.019372088747293	252	344	20	0.0581395348837209	0.0793650793650794	HP:0011675	HP	Arrhythmia	10552	8101	HP,HP,HP,HP,HP,HP,HP,HP,HP,HP,HP,HP,HP,HP,HP,HP,HP,HP,HP,HP	ENSG00000069431,ENSG00000125845,ENSG00000177469,ENSG00000175084,ENSG00000104936,ENSG00000049540,ENSG00000022267,ENSG00000134775,ENSG00000128591,ENSG00000141448,ENSG00000149596,ENSG00000055118,ENSG00000011376,ENSG00000008441,ENSG00000183072,ENSG00000126458,ENSG00000100014,ENSG00000119699,ENSG00000140416,ENSG00000198467
ME9	TRUE	0.019372088747293	64	344	9	0.0261627906976744	0.140625	HP:0030872	HP	Abnormal cardiac ventricular function	10552	10989	HP,HP,HP,HP,HP,HP,HP,HP,HP	ENSG00000069431,ENSG00000107796,ENSG00000049540,ENSG00000134775,ENSG00000128591,ENSG00000141448,ENSG00000065534,ENSG00000183072,ENSG00000119699
ME9	TRUE	0.0208296508275117	65	344	9	0.0261627906976744	0.138461538461538	HP:0006380	HP	Knee flexion contracture	10552	4187	HP,HP,HP,HP,HP,HP,HP,HP,HP	ENSG00000143632,ENSG00000165410,ENSG00000162733,ENSG00000196924,ENSG00000135424,ENSG00000076685,ENSG00000244486,ENSG00000100726,ENSG00000198467
ME9	TRUE	0.0218245664300159	11	344	4	0.0116279069767442	0.363636363636364	HP:0001648	HP	Cor pulmonale	10552	1206	HP,HP,HP,HP	ENSG00000143632,ENSG00000196924,ENSG00000135424,ENSG00000198467
ME9	TRUE	0.0218245664300159	19	344	5	0.0145348837209302	0.263157894736842	HP:0100299	HP	Muscle fiber inclusion bodies	10552	15076	HP,HP,HP,HP,HP	ENSG00000143632,ENSG00000165410,ENSG00000109846,ENSG00000128591,ENSG00000198467
ME9	TRUE	0.0218245664300159	66	344	9	0.0261627906976744	0.136363636363636	HP:0001659	HP	Aortic regurgitation	10552	1215	HP,HP,HP,HP,HP,HP,HP,HP,HP	ENSG00000107796,ENSG00000049540,ENSG00000196924,ENSG00000131711,ENSG00000065534,ENSG00000183072,ENSG00000137834,ENSG00000159140,ENSG00000119699
ME9	TRUE	0.0218245664300159	97	344	11	0.0319767441860465	0.11340206185567	HP:0001653	HP	Mitral regurgitation	10552	1210	HP,HP,HP,HP,HP,HP,HP,HP,HP,HP,HP	ENSG00000130635,ENSG00000204262,ENSG00000109846,ENSG00000049540,ENSG00000022267,ENSG00000196924,ENSG00000128591,ENSG00000141448,ENSG00000183072,ENSG00000119699,ENSG00000140416
ME9	TRUE	0.0218245664300159	66	344	9	0.0261627906976744	0.136363636363636	HP:0008366	HP	Contractures involving the joints of the feet	10552	5307	HP,HP,HP,HP,HP,HP,HP,HP,HP	ENSG00000069431,ENSG00000143632,ENSG00000105974,ENSG00000022267,ENSG00000196924,ENSG00000151092,ENSG00000076685,ENSG00000244486,ENSG00000119699
ME9	TRUE	0.0218245664300159	11	344	4	0.0116279069767442	0.363636363636364	HP:0030200	HP	Fatiguable weakness of proximal limb muscles	10552	10357	HP,HP,HP,HP	ENSG00000143632,ENSG00000165410,ENSG00000128591,ENSG00000198467
ME9	TRUE	0.0218245664300159	53	344	8	0.0232558139534884	0.150943396226415	HP:0002579	HP	Gastrointestinal dysmotility	10552	1871	HP,HP,HP,HP,HP,HP,HP,HP	ENSG00000107796,ENSG00000163017,ENSG00000177469,ENSG00000196924,ENSG00000101335,ENSG00000065534,ENSG00000129116,ENSG00000159140
ME9	TRUE	0.0218245664300159	19	344	5	0.0145348837209302	0.263157894736842	HP:0011106	HP	Hypovolemia	10552	7546	HP,HP,HP,HP,HP	ENSG00000107796,ENSG00000140459,ENSG00000049540,ENSG00000065534,ENSG00000119699
ME9	TRUE	0.0218245664300159	19	344	5	0.0145348837209302	0.263157894736842	HP:0011104	HP	Abnormality of blood volume homeostasis	10552	7544	HP,HP,HP,HP,HP	ENSG00000107796,ENSG00000140459,ENSG00000049540,ENSG00000065534,ENSG00000119699
ME9	TRUE	0.0218586036040559	41	344	7	0.0203488372093023	0.170731707317073	HP:0005150	HP	Abnormal atrioventricular conduction	10552	3501	HP,HP,HP,HP,HP,HP,HP	ENSG00000069431,ENSG00000175084,ENSG00000104936,ENSG00000022267,ENSG00000141448,ENSG00000055118,ENSG00000183072
ME9	TRUE	0.0218586036040559	41	344	7	0.0203488372093023	0.170731707317073	HP:0002326	HP	Transient ischemic attack	10552	1712	HP,HP,HP,HP,HP,HP,HP	ENSG00000107796,ENSG00000049540,ENSG00000141448,ENSG00000065534,ENSG00000183072,ENSG00000159140,ENSG00000119699
ME9	TRUE	0.022052329310405	5	344	3	0.00872093023255814	0.6	HP:0010955	HP	Dilatation of the bladder	10552	7401	HP,HP,HP	ENSG00000163017,ENSG00000101335,ENSG00000065534
ME9	TRUE	0.023614681432247	20	344	5	0.0145348837209302	0.25	HP:0003327	HP	Axial muscle weakness	10552	2414	HP,HP,HP,HP,HP	ENSG00000143632,ENSG00000165410,ENSG00000109846,ENSG00000175084,ENSG00000198467
ME9	TRUE	0.023614681432247	132	344	13	0.0377906976744186	0.0984848484848485	HP:0031650	HP	Abnormal atrioventricular valve physiology	10552	11726	HP,HP,HP,HP,HP,HP,HP,HP,HP,HP,HP,HP,HP	ENSG00000130635,ENSG00000204262,ENSG00000109846,ENSG00000049540,ENSG00000022267,ENSG00000134775,ENSG00000196924,ENSG00000128591,ENSG00000141448,ENSG00000146918,ENSG00000183072,ENSG00000119699,ENSG00000140416
ME9	TRUE	0.023614681432247	942	344	50	0.145348837209302	0.0530785562632696	HP:0001627	HP	Abnormal heart morphology	10552	1188	HP,HP,HP,HP,HP,HP,HP,HP,HP,HP,HP,HP,HP,HP,HP,HP,HP,HP,HP,HP,HP,HP,HP,HP,HP,HP,HP,HP,HP,HP,HP,HP,HP,HP,HP,HP,HP,HP,HP,HP,HP,HP,HP,HP,HP,HP,HP,HP,HP,HP	ENSG00000069431,ENSG00000143632,ENSG00000107796,ENSG00000163017,ENSG00000125845,ENSG00000107779,ENSG00000105974,ENSG00000177469,ENSG00000182871,ENSG00000130635,ENSG00000204262,ENSG00000109472,ENSG00000197603,ENSG00000109846,ENSG00000175084,ENSG00000151617,ENSG00000049540,ENSG00000196411,ENSG00000022267,ENSG00000134775,ENSG00000196924,ENSG00000128591,ENSG00000141448,ENSG00000184216,ENSG00000135424…
ME9	TRUE	0.0241179926556289	84	344	10	0.0290697674418605	0.119047619047619	HP:0001166	HP	Arachnodactyly	10552	910	HP,HP,HP,HP,HP,HP,HP,HP,HP,HP	ENSG00000107796,ENSG00000163017,ENSG00000018236,ENSG00000049540,ENSG00000196924,ENSG00000065534,ENSG00000244486,ENSG00000159140,ENSG00000119699,ENSG00000070010
ME9	TRUE	0.0261267549483196	31	344	6	0.0174418604651163	0.193548387096774	HP:0001707	HP	Abnormal right ventricle morphology	10552	1251	HP,HP,HP,HP,HP,HP	ENSG00000143632,ENSG00000196924,ENSG00000141448,ENSG00000135424,ENSG00000183072,ENSG00000198467
ME9	TRUE	0.0272570589613093	287	344	21	0.061046511627907	0.0731707317073171	HP:0030956	HP	Abnormality of cardiovascular system electrophysiology	10552	11065	HP,HP,HP,HP,HP,HP,HP,HP,HP,HP,HP,HP,HP,HP,HP,HP,HP,HP,HP,HP,HP	ENSG00000069431,ENSG00000143632,ENSG00000125845,ENSG00000177469,ENSG00000175084,ENSG00000104936,ENSG00000049540,ENSG00000022267,ENSG00000134775,ENSG00000128591,ENSG00000141448,ENSG00000149596,ENSG00000055118,ENSG00000011376,ENSG00000008441,ENSG00000183072,ENSG00000126458,ENSG00000100014,ENSG00000119699,ENSG00000140416,ENSG00000198467
ME9	TRUE	0.0272570589613093	189	344	16	0.0465116279069767	0.0846560846560847	HP:0001551	HP	Abnormal umbilicus morphology	10552	1145	HP,HP,HP,HP,HP,HP,HP,HP,HP,HP,HP,HP,HP,HP,HP,HP	ENSG00000069431,ENSG00000163017,ENSG00000165240,ENSG00000177469,ENSG00000130635,ENSG00000204262,ENSG00000049540,ENSG00000196924,ENSG00000141448,ENSG00000090006,ENSG00000065534,ENSG00000008441,ENSG00000183072,ENSG00000181523,ENSG00000100014,ENSG00000070010
ME9	TRUE	0.027271032152801	171	344	15	0.0436046511627907	0.087719298245614	HP:0002827	HP	Hip dislocation	10552	2052	HP,HP,HP,HP,HP,HP,HP,HP,HP,HP,HP,HP,HP,HP,HP	ENSG00000069431,ENSG00000143632,ENSG00000165240,ENSG00000165410,ENSG00000130635,ENSG00000204262,ENSG00000049540,ENSG00000022267,ENSG00000196924,ENSG00000135424,ENSG00000008441,ENSG00000151092,ENSG00000128602,ENSG00000100726,ENSG00000198467
ME9	TRUE	0.0282798873839798	44	344	7	0.0203488372093023	0.159090909090909	HP:0003557	HP	Increased variability in muscle fiber diameter	10552	2564	HP,HP,HP,HP,HP,HP,HP	ENSG00000143632,ENSG00000165410,ENSG00000109846,ENSG00000022267,ENSG00000135424,ENSG00000163069,ENSG00000198467
ME9	TRUE	0.0282798873839798	44	344	7	0.0203488372093023	0.159090909090909	HP:0002999	HP	Patellar dislocation	10552	2177	HP,HP,HP,HP,HP,HP,HP	ENSG00000171310,ENSG00000130635,ENSG00000204262,ENSG00000049540,ENSG00000196924,ENSG00000131711,ENSG00000070010
ME9	TRUE	0.0282891838520701	103	344	11	0.0319767441860465	0.106796116504854	HP:0001238	HP	Slender finger	10552	947	HP,HP,HP,HP,HP,HP,HP,HP,HP,HP,HP	ENSG00000107796,ENSG00000163017,ENSG00000018236,ENSG00000049540,ENSG00000196924,ENSG00000065534,ENSG00000008441,ENSG00000244486,ENSG00000159140,ENSG00000119699,ENSG00000070010
ME9	TRUE	0.0282891838520701	32	344	6	0.0174418604651163	0.1875	HP:0001702	HP	Abnormal tricuspid valve morphology	10552	1247	HP,HP,HP,HP,HP,HP	ENSG00000130635,ENSG00000204262,ENSG00000196924,ENSG00000141448,ENSG00000149596,ENSG00000070010
ME9	TRUE	0.0288949935568219	250	344	19	0.0552325581395349	76	HP:0001373	HP	Joint dislocation	10552	1037	HP,HP,HP,HP,HP,HP,HP,HP,HP,HP,HP,HP,HP,HP,HP,HP,HP,HP,HP	ENSG00000069431,ENSG00000143632,ENSG00000165240,ENSG00000165410,ENSG00000171310,ENSG00000130635,ENSG00000204262,ENSG00000049540,ENSG00000022267,ENSG00000196924,ENSG00000135424,ENSG00000131711,ENSG00000008441,ENSG00000151092,ENSG00000244486,ENSG00000128602,ENSG00000100726,ENSG00000198467,ENSG00000070010
ME9	TRUE	0.0335449290424572	6	344	3	0.00872093023255814	0.5	HP:0030198	HP	Fatigable weakness of distal limb muscles	10552	10355	HP,HP,HP	ENSG00000143632,ENSG00000165410,ENSG00000198467
ME9	TRUE	0.0335449290424572	195	344	16	0.0465116279069767	0.0820512820512821	HP:0002617	HP	Vascular dilatation	10552	1901	HP,HP,HP,HP,HP,HP,HP,HP,HP,HP,HP,HP,HP,HP,HP,HP	ENSG00000107796,ENSG00000165240,ENSG00000177469,ENSG00000130635,ENSG00000204262,ENSG00000049540,ENSG00000196411,ENSG00000196924,ENSG00000090006,ENSG00000131711,ENSG00000065534,ENSG00000183072,ENSG00000137834,ENSG00000100014,ENSG00000119699,ENSG00000198467
ME9	TRUE	0.0340568741024975	106	344	11	0.0319767441860465	0.10377358490566	HP:0001297	HP	Stroke	10552	987	HP,HP,HP,HP,HP,HP,HP,HP,HP,HP,HP	ENSG00000107796,ENSG00000049540,ENSG00000134775,ENSG00000196924,ENSG00000128591,ENSG00000141448,ENSG00000065534,ENSG00000183072,ENSG00000159140,ENSG00000119699,ENSG00000115085
ME9	TRUE	0.0349614698244619	60	344	8	0.0232558139534884	0.133333333333333	HP:0003560	HP	Muscular dystrophy	10552	2567	HP,HP,HP,HP,HP,HP,HP,HP	ENSG00000143632,ENSG00000177469,ENSG00000109846,ENSG00000022267,ENSG00000135424,ENSG00000132470,ENSG00000072163,ENSG00000163069
ME9	TRUE	0.0359033677210348	34	344	6	0.0174418604651163	0.176470588235294	HP:0002107	HP	Pneumothorax	10552	1558	HP,HP,HP,HP,HP,HP	ENSG00000107796,ENSG00000105974,ENSG00000162733,ENSG00000049540,ENSG00000065534,ENSG00000119699
ME9	TRUE	0.0373501882148793	47	344	7	0.0203488372093023	0.148936170212766	HP:0012084	HP	Abnormality of skeletal muscle fiber size	10552	8505	HP,HP,HP,HP,HP,HP,HP	ENSG00000143632,ENSG00000165410,ENSG00000109846,ENSG00000022267,ENSG00000135424,ENSG00000163069,ENSG00000198467
ME9	TRUE	0.0392332567134609	451	344	28	0.0813953488372093	0.0620842572062084	HP:0002793	HP	Abnormal pattern of respiration	10552	2032	HP,HP,HP,HP,HP,HP,HP,HP,HP,HP,HP,HP,HP,HP,HP,HP,HP,HP,HP,HP,HP,HP,HP,HP,HP,HP,HP,HP	ENSG00000069431,ENSG00000143632,ENSG00000107796,ENSG00000114200,ENSG00000125845,ENSG00000105974,ENSG00000165410,ENSG00000197603,ENSG00000109846,ENSG00000104936,ENSG00000049540,ENSG00000116106,ENSG00000196411,ENSG00000145216,ENSG00000128591,ENSG00000141448,ENSG00000184216,ENSG00000149596,ENSG00000065534,ENSG00000173559,ENSG00000008441,ENSG00000151092,ENSG00000183072,ENSG00000137497,ENSG00000178467…
ME9	TRUE	0.039733177271312	77	344	9	0.0261627906976744	0.116883116883117	HP:0001647	HP	Bicuspid aortic valve	10552	1205	HP,HP,HP,HP,HP,HP,HP,HP,HP	ENSG00000069431,ENSG00000107796,ENSG00000151617,ENSG00000049540,ENSG00000196924,ENSG00000065534,ENSG00000183072,ENSG00000137834,ENSG00000119699
ME9	TRUE	0.039733177271312	62	344	8	0.0232558139534884	0.129032258064516	HP:0002747	HP	Respiratory insufficiency due to muscle weakness	10552	2003	HP,HP,HP,HP,HP,HP,HP,HP	ENSG00000143632,ENSG00000165410,ENSG00000018236,ENSG00000109846,ENSG00000175084,ENSG00000022267,ENSG00000135424,ENSG00000198467
ME9	TRUE	0.039733177271312	48	344	7	0.0203488372093023	0.145833333333333	HP:0001279	HP	Syncope	10552	976	HP,HP,HP,HP,HP,HP,HP	ENSG00000069431,ENSG00000128591,ENSG00000141448,ENSG00000055118,ENSG00000183072,ENSG00000101695,ENSG00000128602
ME9	TRUE	0.039733177271312	1678	344	77	0.223837209302326	0.0458879618593564	HP:0001626	HP	Abnormality of the cardiovascular system	10552	1187	HP,HP,HP,HP,HP,HP,HP,HP,HP,HP,HP,HP,HP,HP,HP,HP,HP,HP,HP,HP,HP,HP,HP,HP,HP,HP,HP,HP,HP,HP,HP,HP,HP,HP,HP,HP,HP,HP,HP,HP,HP,HP,HP,HP,HP,HP,HP,HP,HP,HP,HP,HP,HP,HP,HP,HP,HP,HP,HP,HP,HP,HP,HP,HP,HP,HP,HP,HP,HP,HP,HP,HP,HP,HP,HP,HP,HP	ENSG00000008311,ENSG00000069431,ENSG00000143632,ENSG00000107796,ENSG00000163017,ENSG00000165240,ENSG00000114200,ENSG00000125845,ENSG00000107779,ENSG00000167434,ENSG00000105974,ENSG00000177469,ENSG00000128656,ENSG00000182871,ENSG00000130635,ENSG00000204262,ENSG00000047457,ENSG00000109472,ENSG00000197603,ENSG00000109846,ENSG00000140459,ENSG00000162733,ENSG00000175084,ENSG00000104936,ENSG00000151617…
ME9	TRUE	0.039733177271312	240	344	18	0.0523255813953488	75	HP:0001643	HP	Patent ductus arteriosus	10552	1201	HP,HP,HP,HP,HP,HP,HP,HP,HP,HP,HP,HP,HP,HP,HP,HP,HP,HP	ENSG00000069431,ENSG00000107796,ENSG00000107779,ENSG00000182871,ENSG00000049540,ENSG00000196924,ENSG00000141448,ENSG00000011376,ENSG00000131711,ENSG00000065534,ENSG00000146918,ENSG00000008441,ENSG00000183072,ENSG00000159140,ENSG00000100014,ENSG00000121068,ENSG00000119699,ENSG00000070010
ME9	TRUE	0.0397685623366205	638	344	36	0.104651162790698	0.0564263322884013	HP:0000765	HP	Abnormal thorax morphology	10552	599	HP,HP,HP,HP,HP,HP,HP,HP,HP,HP,HP,HP,HP,HP,HP,HP,HP,HP,HP,HP,HP,HP,HP,HP,HP,HP,HP,HP,HP,HP,HP,HP,HP,HP,HP,HP	ENSG00000069431,ENSG00000143632,ENSG00000107796,ENSG00000163017,ENSG00000165240,ENSG00000125845,ENSG00000107779,ENSG00000165410,ENSG00000171310,ENSG00000130635,ENSG00000204262,ENSG00000162733,ENSG00000175084,ENSG00000049540,ENSG00000022267,ENSG00000196924,ENSG00000141448,ENSG00000135424,ENSG00000134504,ENSG00000132510,ENSG00000131711,ENSG00000065534,ENSG00000008441,ENSG00000151092,ENSG00000126458…
ME9	TRUE	0.0398988519995696	79	344	9	0.0261627906976744	0.113924050632911	HP:0031567	HP	Abnormal aortic valve cusp morphology	10552	11648	HP,HP,HP,HP,HP,HP,HP,HP,HP	ENSG00000069431,ENSG00000107796,ENSG00000151617,ENSG00000049540,ENSG00000196924,ENSG00000065534,ENSG00000183072,ENSG00000137834,ENSG00000119699
ME9	TRUE	0.0398988519995696	242	344	18	0.0523255813953488	0.0743801652892562	HP:0002815	HP	Abnormality of the knee	10552	2043	HP,HP,HP,HP,HP,HP,HP,HP,HP,HP,HP,HP,HP,HP,HP,HP,HP,HP	ENSG00000143632,ENSG00000165240,ENSG00000165410,ENSG00000171310,ENSG00000130635,ENSG00000204262,ENSG00000162733,ENSG00000049540,ENSG00000196924,ENSG00000128591,ENSG00000135424,ENSG00000131711,ENSG00000076685,ENSG00000178467,ENSG00000244486,ENSG00000100726,ENSG00000198467,ENSG00000070010
ME9	TRUE	0.0398988519995696	25	344	5	0.0145348837209302	0.2	HP:0002138	HP	Subarachnoid hemorrhage	10552	1575	HP,HP,HP,HP,HP	ENSG00000107796,ENSG00000049540,ENSG00000259207,ENSG00000065534,ENSG00000119699
ME9	TRUE	0.0398988519995696	7	344	3	0.00872093023255814	0.428571428571429	HP:0030718	HP	Right atrial enlargement	10552	10839	HP,HP,HP	ENSG00000128591,ENSG00000141448,ENSG00000183072
ME9	TRUE	0.0398988519995696	15	344	4	0.0116279069767442	0.266666666666667	HP:0009004	HP	Hypoplasia of the musculature	10552	5630	HP,HP,HP,HP	ENSG00000143632,ENSG00000196924,ENSG00000135424,ENSG00000198467
ME9	TRUE	0.0398988519995696	15	344	4	0.0116279069767442	0.266666666666667	HP:0012180	HP	Cystic medial necrosis	10552	8599	HP,HP,HP,HP	ENSG00000107796,ENSG00000049540,ENSG00000065534,ENSG00000119699
ME9	TRUE	0.0398988519995696	7	344	3	0.00872093023255814	0.428571428571429	HP:0012764	HP	Orthopnea	10552	9177	HP,HP,HP	ENSG00000128591,ENSG00000141448,ENSG00000183072
ME9	TRUE	0.0398988519995696	37	344	6	0.0174418604651163	0.162162162162162	HP:0030192	HP	Fatigable weakness of bulbar muscles	10552	10349	HP,HP,HP,HP,HP,HP	ENSG00000143632,ENSG00000175084,ENSG00000116106,ENSG00000135424,ENSG00000151092,ENSG00000198467
ME9	TRUE	0.0398988519995696	184	344	15	0.0436046511627907	0.0815217391304348	HP:0001537	HP	Umbilical hernia	10552	1134	HP,HP,HP,HP,HP,HP,HP,HP,HP,HP,HP,HP,HP,HP,HP	ENSG00000069431,ENSG00000163017,ENSG00000165240,ENSG00000130635,ENSG00000204262,ENSG00000049540,ENSG00000196924,ENSG00000141448,ENSG00000090006,ENSG00000065534,ENSG00000008441,ENSG00000183072,ENSG00000181523,ENSG00000100014,ENSG00000070010
ME9	TRUE	0.0398988519995696	24	344	5	0.0145348837209302	0.208333333333333	HP:0005830	HP	Flexion contracture of toe	10552	3901	HP,HP,HP,HP,HP	ENSG00000022267,ENSG00000196924,ENSG00000076685,ENSG00000244486,ENSG00000119699
ME9	TRUE	0.0398988519995696	7	344	3	0.00872093023255814	0.428571428571429	HP:0025580	HP	Abnormal right atrium morphology	10552	10020	HP,HP,HP	ENSG00000128591,ENSG00000141448,ENSG00000183072
ME9	TRUE	0.0398988519995696	329	344	22	0.063953488372093	0.0668693009118541	HP:0000766	HP	Abnormal sternum morphology	10552	600	HP,HP,HP,HP,HP,HP,HP,HP,HP,HP,HP,HP,HP,HP,HP,HP,HP,HP,HP,HP,HP,HP	ENSG00000143632,ENSG00000107796,ENSG00000165240,ENSG00000125845,ENSG00000165410,ENSG00000171310,ENSG00000130635,ENSG00000162733,ENSG00000049540,ENSG00000022267,ENSG00000196924,ENSG00000141448,ENSG00000135424,ENSG00000132510,ENSG00000065534,ENSG00000008441,ENSG00000126458,ENSG00000244486,ENSG00000100014,ENSG00000100726,ENSG00000119699,ENSG00000198467
ME9	TRUE	0.0398988519995696	15	344	4	0.0116279069767442	0.266666666666667	HP:0200146	HP	Mucoid extracellular matrix accumulation	10552	15788	HP,HP,HP,HP	ENSG00000107796,ENSG00000049540,ENSG00000065534,ENSG00000119699
ME9	TRUE	0.0398988519995696	7	344	3	0.00872093023255814	0.428571428571429	HP:0100811	HP	Aplasia/Hypoplasia of the colon	10552	15553	HP,HP,HP	ENSG00000163017,ENSG00000141448,ENSG00000065534
ME9	TRUE	0.0398988519995696	2	344	2	0.00581395348837209	1	HP:0003694	HP	Late-onset proximal muscle weakness	10552	2633	HP,HP	ENSG00000109846,ENSG00000175084
ME9	TRUE	0.0398988519995696	2	344	2	0.00581395348837209	1	HP:0003704	HP	Scapuloperoneal weakness	10552	2639	HP,HP	ENSG00000175084,ENSG00000022267
ME9	TRUE	0.0398988519995696	25	344	5	0.0145348837209302	0.2	HP:0003749	HP	Pelvic girdle muscle weakness	10552	2665	HP,HP,HP,HP,HP	ENSG00000143632,ENSG00000128591,ENSG00000135424,ENSG00000163069,ENSG00000198467
ME9	TRUE	0.0398988519995696	15	344	4	0.0116279069767442	0.266666666666667	HP:0100303	HP	Muscle fiber cytoplasmatic inclusion bodies	10552	15080	HP,HP,HP,HP	ENSG00000143632,ENSG00000165410,ENSG00000128591,ENSG00000198467
ME9	TRUE	0.0398988519995696	7	344	3	0.00872093023255814	0.428571428571429	HP:0004388	HP	Microcolon	10552	3089	HP,HP,HP	ENSG00000163017,ENSG00000141448,ENSG00000065534
ME9	TRUE	0.0398988519995696	25	344	5	0.0145348837209302	0.2	HP:0100492	HP	Joint contractures involving the joints of the feet	10552	15262	HP,HP,HP,HP,HP	ENSG00000022267,ENSG00000196924,ENSG00000076685,ENSG00000244486,ENSG00000119699
ME9	TRUE	0.0398988519995696	15	344	4	0.0116279069767442	0.266666666666667	HP:0004959	HP	Descending thoracic aorta aneurysm	10552	3403	HP,HP,HP,HP	ENSG00000107796,ENSG00000049540,ENSG00000065534,ENSG00000119699
ME9	TRUE	0.0398988519995696	15	344	4	0.0116279069767442	0.266666666666667	HP:0032079	HP	Medial degeneration	10552	12132	HP,HP,HP,HP	ENSG00000107796,ENSG00000049540,ENSG00000065534,ENSG00000119699
ME9	TRUE	0.0398988519995696	25	344	5	0.0145348837209302	0.2	HP:0000977	HP	Soft skin	10552	768	HP,HP,HP,HP,HP	ENSG00000165240,ENSG00000130635,ENSG00000204262,ENSG00000049540,ENSG00000159140
ME9	TRUE	0.0415045932900226	673	344	37	0.107558139534884	0.0549777117384844	HP:0025142	HP	Constitutional symptom	10552	9614	HP,HP,HP,HP,HP,HP,HP,HP,HP,HP,HP,HP,HP,HP,HP,HP,HP,HP,HP,HP,HP,HP,HP,HP,HP,HP,HP,HP,HP,HP,HP,HP,HP,HP,HP,HP,HP	ENSG00000069431,ENSG00000143632,ENSG00000107796,ENSG00000163017,ENSG00000165240,ENSG00000125845,ENSG00000107779,ENSG00000105974,ENSG00000177469,ENSG00000130635,ENSG00000204262,ENSG00000175084,ENSG00000130816,ENSG00000049540,ENSG00000116106,ENSG00000141736,ENSG00000022267,ENSG00000134775,ENSG00000145216,ENSG00000128591,ENSG00000141448,ENSG00000184216,ENSG00000135424,ENSG00000055118,ENSG00000065534…
ME9	TRUE	0.0433862227351171	248	344	18	0.0523255813953488	0.0725806451612903	HP:0001654	HP	Abnormal heart valve morphology	10552	1211	HP,HP,HP,HP,HP,HP,HP,HP,HP,HP,HP,HP,HP,HP,HP,HP,HP,HP	ENSG00000069431,ENSG00000107796,ENSG00000130635,ENSG00000204262,ENSG00000151617,ENSG00000049540,ENSG00000196924,ENSG00000141448,ENSG00000149596,ENSG00000131711,ENSG00000065534,ENSG00000008441,ENSG00000183072,ENSG00000126458,ENSG00000137834,ENSG00000119699,ENSG00000198467,ENSG00000070010
ME9	TRUE	0.0450715344325642	355	344	23	0.0668604651162791	0.0647887323943662	HP:0001638	HP	Cardiomyopathy	10552	1196	HP,HP,HP,HP,HP,HP,HP,HP,HP,HP,HP,HP,HP,HP,HP,HP,HP,HP,HP,HP,HP,HP,HP	ENSG00000069431,ENSG00000143632,ENSG00000125845,ENSG00000105974,ENSG00000177469,ENSG00000109846,ENSG00000175084,ENSG00000049540,ENSG00000022267,ENSG00000134775,ENSG00000128591,ENSG00000149596,ENSG00000112769,ENSG00000072163,ENSG00000090006,ENSG00000163069,ENSG00000181523,ENSG00000143498,ENSG00000119699,ENSG00000140416,ENSG00000198467,ENSG00000184470,ENSG00000152422
ME9	TRUE	0.0450715344325642	26	344	5	0.0145348837209302	0.192307692307692	HP:0000015	HP	Bladder diverticulum	10552	14	HP,HP,HP,HP,HP	ENSG00000165240,ENSG00000130635,ENSG00000204262,ENSG00000049540,ENSG00000090006
ME9	TRUE	0.0464886170401262	39	344	6	0.0174418604651163	0.153846153846154	HP:0002105	HP	Hemoptysis	10552	1557	HP,HP,HP,HP,HP,HP	ENSG00000107796,ENSG00000130635,ENSG00000204262,ENSG00000049540,ENSG00000065534,ENSG00000119699
ME9	TRUE	0.0464886170401262	39	344	6	0.0174418604651163	0.153846153846154	HP:0031364	HP	Ecchymosis	10552	11453	HP,HP,HP,HP,HP,HP	ENSG00000130635,ENSG00000204262,ENSG00000145216,ENSG00000259207,ENSG00000173559,ENSG00000137497
ME9	TRUE	0.0464886170401262	39	344	6	0.0174418604651163	0.153846153846154	HP:0003306	HP	Spinal rigidity	10552	2398	HP,HP,HP,HP,HP,HP	ENSG00000143632,ENSG00000177469,ENSG00000165410,ENSG00000175084,ENSG00000022267,ENSG00000198467
ME9	TRUE	0.0464886170401262	67	344	8	0.0232558139534884	0.119402985074627	HP:0002987	HP	Elbow flexion contracture	10552	2171	HP,HP,HP,HP,HP,HP,HP,HP	ENSG00000143632,ENSG00000162733,ENSG00000022267,ENSG00000196924,ENSG00000135424,ENSG00000178467,ENSG00000244486,ENSG00000198467
ME9	TRUE	0.0464886170401262	117	344	11	0.0319767441860465	0.094017094017094	HP:0001646	HP	Abnormal aortic valve morphology	10552	1204	HP,HP,HP,HP,HP,HP,HP,HP,HP,HP,HP	ENSG00000069431,ENSG00000107796,ENSG00000151617,ENSG00000049540,ENSG00000196924,ENSG00000065534,ENSG00000008441,ENSG00000183072,ENSG00000137834,ENSG00000119699,ENSG00000070010
ME9	TRUE	0.0464886170401262	39	344	6	0.0174418604651163	0.153846153846154	HP:0006466	HP	Ankle flexion contracture	10552	4239	HP,HP,HP,HP,HP,HP	ENSG00000143632,ENSG00000162733,ENSG00000196924,ENSG00000135424,ENSG00000076685,ENSG00000198467
ME9	TRUE	0.0464886170401262	16	344	4	0.0116279069767442	0.25	HP:0011807	HP	Type 1 muscle fiber atrophy	10552	8231	HP,HP,HP,HP	ENSG00000143632,ENSG00000022267,ENSG00000135424,ENSG00000198467
ME9	TRUE	0.0464886170401262	16	344	4	0.0116279069767442	0.25	HP:0011705	HP	First degree atrioventricular block	10552	8131	HP,HP,HP,HP	ENSG00000069431,ENSG00000104936,ENSG00000141448,ENSG00000183072
ME9	TRUE	0.0464886170401262	16	344	4	0.0116279069767442	0.25	HP:0012763	HP	Paroxysmal dyspnea	10552	9176	HP,HP,HP,HP	ENSG00000107796,ENSG00000049540,ENSG00000065534,ENSG00000119699
ME9	TRUE	0.0464886170401262	16	344	4	0.0116279069767442	0.25	HP:0012499	HP	Descending aortic dissection	10552	8912	HP,HP,HP,HP	ENSG00000107796,ENSG00000049540,ENSG00000065534,ENSG00000119699
ME9	TRUE	0.0478199984006955	68	344	8	0.0232558139534884	0.117647058823529	HP:0003473	HP	Fatigable weakness	10552	2518	HP,HP,HP,HP,HP,HP,HP,HP	ENSG00000143632,ENSG00000165410,ENSG00000175084,ENSG00000116106,ENSG00000128591,ENSG00000135424,ENSG00000151092,ENSG00000198467
ME9	TRUE	0.0478199984006955	68	344	8	0.0232558139534884	0.117647058823529	HP:0004347	HP	Weakness of muscles of respiration	10552	3052	HP,HP,HP,HP,HP,HP,HP,HP	ENSG00000143632,ENSG00000165410,ENSG00000018236,ENSG00000109846,ENSG00000175084,ENSG00000022267,ENSG00000135424,ENSG00000198467
ME9	TRUE	0.0490723407013379	69	344	8	0.0232558139534884	0.115942028985507	HP:0003398	HP	Abnormal synaptic transmission at the neuromuscular junction	10552	2465	HP,HP,HP,HP,HP,HP,HP,HP	ENSG00000143632,ENSG00000165410,ENSG00000175084,ENSG00000116106,ENSG00000128591,ENSG00000135424,ENSG00000151092,ENSG00000198467
ME9	TRUE	0.0490723407013379	8	344	3	0.00872093023255814	375	HP:0003715	HP	Myofibrillar myopathy	10552	2644	HP,HP,HP	ENSG00000143632,ENSG00000022267,ENSG00000128591
ME9	TRUE	0.0490723407013379	69	344	8	0.0232558139534884	0.115942028985507	HP:0012535	HP	Abnormal synaptic transmission	10552	8948	HP,HP,HP,HP,HP,HP,HP,HP	ENSG00000143632,ENSG00000165410,ENSG00000175084,ENSG00000116106,ENSG00000128591,ENSG00000135424,ENSG00000151092,ENSG00000198467
ME9	TRUE	0.0490723407013379	85	344	9	0.0261627906976744	0.105882352941176	HP:0000982	HP	Palmoplantar keratoderma	10552	772	HP,HP,HP,HP,HP,HP,HP,HP,HP	ENSG00000069431,ENSG00000109846,ENSG00000175084,ENSG00000132470,ENSG00000112769,ENSG00000081277,ENSG00000143498,ENSG00000140416,ENSG00000184470
ME9	TRUE	0.0490723407013379	8	344	3	0.00872093023255814	375	HP:0004749	HP	Atrial flutter	10552	3268	HP,HP,HP	ENSG00000104936,ENSG00000141448,ENSG00000183072
ME9	TRUE	0.0490723407013379	8	344	3	0.00872093023255814	375	HP:0004878	HP	Intercostal muscle weakness	10552	3347	HP,HP,HP	ENSG00000143632,ENSG00000135424,ENSG00000198467
ME9	TRUE	0.0490723407013379	54	344	7	0.0203488372093023	0.12962962962963	HP:0031365	HP	Macular purpura	10552	11454	HP,HP,HP,HP,HP,HP,HP	ENSG00000130635,ENSG00000204262,ENSG00000145216,ENSG00000082074,ENSG00000259207,ENSG00000173559,ENSG00000137497
ME9	TRUE	0.0490723407013379	8	344	3	0.00872093023255814	375	HP:0001027	HP	Soft, doughy skin	10552	804	HP,HP,HP	ENSG00000130635,ENSG00000204262,ENSG00000159140
ME9	TRUE	0.0490723407013379	69	344	8	0.0232558139534884	0.115942028985507	HP:0030191	HP	Abnormal peripheral nervous system synaptic transmission	10552	10348	HP,HP,HP,HP,HP,HP,HP,HP	ENSG00000143632,ENSG00000165410,ENSG00000175084,ENSG00000116106,ENSG00000128591,ENSG00000135424,ENSG00000151092,ENSG00000198467
ME9	TRUE	0.0494252709236604	102	344	10	0.0290697674418605	0.0980392156862745	HP:0002705	HP	High, narrow palate	10552	1971	HP,HP,HP,HP,HP,HP,HP,HP,HP,HP	ENSG00000143632,ENSG00000107796,ENSG00000165240,ENSG00000107779,ENSG00000018236,ENSG00000049540,ENSG00000128573,ENSG00000065534,ENSG00000244486,ENSG00000119699
ME9	TRUE	0.00361831086569239	497	344	36	0.104651162790698	0.0724346076458753	HPA:0490693	HPA	smooth muscle; smooth muscle cells[High]	10552	725	Enhanced,Enhanced,Supported,Enhanced,Approved,Enhanced,Enhanced,Supported,Enhanced,Approved,Enhanced,Supported,Enhanced,Supported,Approved,Enhanced,Enhanced,Approved,Enhanced,Enhanced,Enhanced,Supported,Enhanced,Enhanced,Approved,Enhanced,Approved,Enhanced,Enhanced,Enhanced,Enhanced,Enhanced,Approved,Supported,Approved,Approved	ENSG00000143632,ENSG00000107796,ENSG00000163017,ENSG00000131471,ENSG00000107779,ENSG00000122786,ENSG00000105971,ENSG00000177469,ENSG00000165410,ENSG00000103245,ENSG00000130176,ENSG00000182871,ENSG00000175084,ENSG00000101191,ENSG00000125868,ENSG00000196924,ENSG00000128573,ENSG00000186994,ENSG00000112769,ENSG00000174099,ENSG00000065534,ENSG00000008441,ENSG00000137497,ENSG00000129116,ENSG00000197702…
ME9	TRUE	0.0465090705837262	93	344	11	0.0319767441860465	0.118279569892473	HPA:0091042	HPA	cerebellum; processes in white matter[≥Medium]	10552	165	Enhanced,Enhanced,Enhanced,Enhanced,Enhanced,Enhanced,Enhanced,Supported,Enhanced,Enhanced,Supported	ENSG00000105290,ENSG00000166165,ENSG00000018236,ENSG00000109846,ENSG00000104936,ENSG00000154380,ENSG00000068383,ENSG00000184216,ENSG00000139970,ENSG00000110171,ENSG00000039319
ME9	TRUE	0.0465090705837262	124	344	13	0.0377906976744186	0.104838709677419	HPA:0481321	HPA	small intestine; enterocytes - Microvilli[≥Low]	10552	710	Enhanced,Enhanced,Enhanced,Supported,Enhanced,Enhanced,Enhanced,Supported,Enhanced,Enhanced,Enhanced,Enhanced,Supported	ENSG00000151726,ENSG00000143632,ENSG00000107796,ENSG00000163017,ENSG00000240583,ENSG00000144810,ENSG00000158445,ENSG00000101335,ENSG00000154330,ENSG00000182621,ENSG00000065054,ENSG00000149591,ENSG00000140416
ME9	TRUE	0.0262743058693044	150	344	15	0.0436046511627907	0.1	KEGG:04510	KEGG	Focal adhesion	10552	296	KEGG,KEGG,KEGG,KEGG,KEGG,KEGG,KEGG,KEGG,KEGG,KEGG,KEGG,KEGG,KEGG,KEGG,KEGG	ENSG00000105974,ENSG00000105971,ENSG00000141736,ENSG00000196924,ENSG00000128591,ENSG00000082701,ENSG00000019991,ENSG00000135424,ENSG00000259207,ENSG00000132470,ENSG00000112769,ENSG00000101335,ENSG00000065534,ENSG00000197702,ENSG00000041982
ME9	TRUE	7.55267951304358e-06	188	344	24	0.0697674418604651	0.127659574468085	REAC:R-HSA-1474244	REAC	Extracellular matrix organization	10552	841	REAC,REAC,REAC,REAC,REAC,REAC,REAC,REAC,REAC,REAC,REAC,REAC,REAC,REAC,REAC,REAC,REAC,REAC,REAC,REAC,REAC,REAC,REAC,REAC	ENSG00000143537,ENSG00000125845,ENSG00000164305,ENSG00000084636,ENSG00000182871,ENSG00000130635,ENSG00000204262,ENSG00000144810,ENSG00000162733,ENSG00000049540,ENSG00000135424,ENSG00000259207,ENSG00000132470,ENSG00000166086,ENSG00000112769,ENSG00000090006,ENSG00000132031,ENSG00000166482,ENSG00000099953,ENSG00000087303,ENSG00000130508,ENSG00000107957,ENSG00000119699,ENSG00000041982
ME9	TRUE	1.09383177390253e-05	90	344	16	0.0465116279069767	0.177777777777778	REAC:R-HSA-397014	REAC	Muscle contraction	10552	1405	REAC,REAC,REAC,REAC,REAC,REAC,REAC,REAC,REAC,REAC,REAC,REAC,REAC,REAC,REAC,REAC	ENSG00000069431,ENSG00000143632,ENSG00000107796,ENSG00000163017,ENSG00000122786,ENSG00000175084,ENSG00000104936,ENSG00000163349,ENSG00000055118,ENSG00000163431,ENSG00000101335,ENSG00000065534,ENSG00000183072,ENSG00000136842,ENSG00000140416,ENSG00000198467
ME9	TRUE	0.000547251868583925	28	344	8	0.0232558139534884	0.285714285714286	REAC:R-HSA-445355	REAC	Smooth Muscle Contraction	10552	2182	REAC,REAC,REAC,REAC,REAC,REAC,REAC,REAC	ENSG00000107796,ENSG00000163017,ENSG00000122786,ENSG00000163431,ENSG00000101335,ENSG00000065534,ENSG00000140416,ENSG00000198467
ME9	TRUE	0.00466147114407536	12	344	5	0.0145348837209302	0.416666666666667	REAC:R-HSA-390522	REAC	Striated Muscle Contraction	10552	2197	REAC,REAC,REAC,REAC,REAC	ENSG00000143632,ENSG00000175084,ENSG00000136842,ENSG00000140416,ENSG00000198467
ME9	TRUE	0.00654688795036445	21	344	6	0.0174418604651163	0.285714285714286	REAC:R-HSA-201451	REAC	Signaling by BMP	10552	2074	REAC,REAC,REAC,REAC,REAC,REAC	ENSG00000125845,ENSG00000107779,ENSG00000101938,ENSG00000137834,ENSG00000120693,ENSG00000039319
ME9	TRUE	0.0159441282598711	25	344	6	0.0174418604651163	0.24	REAC:R-HSA-2129379	REAC	Molecules associated with elastic fibres	10552	1399	REAC,REAC,REAC,REAC,REAC,REAC	ENSG00000125845,ENSG00000049540,ENSG00000259207,ENSG00000090006,ENSG00000166482,ENSG00000119699
ME9	TRUE	0.0189531812842023	50	344	8	0.0232558139534884	0.16	REAC:R-HSA-3000178	REAC	ECM proteoglycans	10552	773	REAC,REAC,REAC,REAC,REAC,REAC,REAC,REAC	ENSG00000130635,ENSG00000204262,ENSG00000135424,ENSG00000259207,ENSG00000112769,ENSG00000132031,ENSG00000119699,ENSG00000041982
ME9	TRUE	0.0189531812842023	63	344	9	0.0261627906976744	0.142857142857143	REAC:R-HSA-216083	REAC	Integrin cell surface interactions	10552	1147	REAC,REAC,REAC,REAC,REAC,REAC,REAC,REAC,REAC	ENSG00000084636,ENSG00000182871,ENSG00000130635,ENSG00000204262,ENSG00000144810,ENSG00000135424,ENSG00000259207,ENSG00000166086,ENSG00000041982
ME9	TRUE	0.0374632170496942	31	344	6	0.0174418604651163	0.193548387096774	REAC:R-HSA-1566948	REAC	Elastic fibre formation	10552	796	REAC,REAC,REAC,REAC,REAC,REAC	ENSG00000125845,ENSG00000049540,ENSG00000259207,ENSG00000090006,ENSG00000166482,ENSG00000119699
ME9	TRUE	0.00545002740544502	4291	344	184	0.534883720930233	0.0428804474481473	TF:M04595_1	TF	Factor: SALL2; motif: GGGTGGG; match class: 1	10552	7419	TF,TF,TF,TF,TF,TF,TF,TF,TF,TF,TF,TF,TF,TF,TF,TF,TF,TF,TF,TF,TF,TF,TF,TF,TF,TF,TF,TF,TF,TF,TF,TF,TF,TF,TF,TF,TF,TF,TF,TF,TF,TF,TF,TF,TF,TF,TF,TF,TF,TF,TF,TF,TF,TF,TF,TF,TF,TF,TF,TF,TF,TF,TF,TF,TF,TF,TF,TF,TF,TF,TF,TF,TF,TF,TF,TF,TF,TF,TF,TF,TF,TF,TF,TF,TF,TF,TF,TF,TF,TF,TF,TF,TF,TF,TF,TF,TF,TF,TF,TF,TF,TF,TF,TF,TF,TF,TF,TF,TF,TF,TF,TF,TF,TF,TF,TF,TF,TF,TF,TF,TF,TF,TF,TF,TF,TF,TF,TF,TF,TF,TF,TF,TF,…	ENSG00000008311,ENSG00000143632,ENSG00000163017,ENSG00000143537,ENSG00000101544,ENSG00000174945,ENSG00000131471,ENSG00000105290,ENSG00000240583,ENSG00000182196,ENSG00000100628,ENSG00000175224,ENSG00000182240,ENSG00000161940,ENSG00000107779,ENSG00000167434,ENSG00000110888,ENSG00000105974,ENSG00000177469,ENSG00000205476,ENSG00000188549,ENSG00000136999,ENSG00000104894,ENSG00000166165,ENSG00000018236…
ME9	TRUE	0.0313982570921592	591	344	40	0.116279069767442	0.0676818950930626	TF:M10034_1	TF	Factor: Oct-2; motif: NYATGCAAATN; match class: 1	10552	6129	TF,TF,TF,TF,TF,TF,TF,TF,TF,TF,TF,TF,TF,TF,TF,TF,TF,TF,TF,TF,TF,TF,TF,TF,TF,TF,TF,TF,TF,TF,TF,TF,TF,TF,TF,TF,TF,TF,TF,TF	ENSG00000173208,ENSG00000101544,ENSG00000163219,ENSG00000114790,ENSG00000100628,ENSG00000122786,ENSG00000168497,ENSG00000081138,ENSG00000153922,ENSG00000103245,ENSG00000047457,ENSG00000197380,ENSG00000184708,ENSG00000116106,ENSG00000197361,ENSG00000163534,ENSG00000082074,ENSG00000115159,ENSG00000163349,ENSG00000010818,ENSG00000136273,ENSG00000184619,ENSG00000131711,ENSG00000106511,ENSG00000166482…
ME9	TRUE	0.0396157792066518	1664	344	84	0.244186046511628	0.0504807692307692	TF:M01100_1	TF	Factor: LRF; motif: GGGGKYNNB; match class: 1	10552	4791	TF,TF,TF,TF,TF,TF,TF,TF,TF,TF,TF,TF,TF,TF,TF,TF,TF,TF,TF,TF,TF,TF,TF,TF,TF,TF,TF,TF,TF,TF,TF,TF,TF,TF,TF,TF,TF,TF,TF,TF,TF,TF,TF,TF,TF,TF,TF,TF,TF,TF,TF,TF,TF,TF,TF,TF,TF,TF,TF,TF,TF,TF,TF,TF,TF,TF,TF,TF,TF,TF,TF,TF,TF,TF,TF,TF,TF,TF,TF,TF,TF,TF,TF,TF	ENSG00000143632,ENSG00000020181,ENSG00000101544,ENSG00000174945,ENSG00000131471,ENSG00000105290,ENSG00000240583,ENSG00000182196,ENSG00000175224,ENSG00000182240,ENSG00000107779,ENSG00000205476,ENSG00000136999,ENSG00000128656,ENSG00000103245,ENSG00000166165,ENSG00000084636,ENSG00000130635,ENSG00000077984,ENSG00000154639,ENSG00000134780,ENSG00000178149,ENSG00000101191,ENSG00000115468,ENSG00000024422…
ME9	TRUE	0.0460023816280141	3095	344	136	0.395348837209302	0.0439418416801292	TF:M10097	TF	Factor: AP-4; motif: YCAGCTGNKN	10552	164	TF,TF,TF,TF,TF,TF,TF,TF,TF,TF,TF,TF,TF,TF,TF,TF,TF,TF,TF,TF,TF,TF,TF,TF,TF,TF,TF,TF,TF,TF,TF,TF,TF,TF,TF,TF,TF,TF,TF,TF,TF,TF,TF,TF,TF,TF,TF,TF,TF,TF,TF,TF,TF,TF,TF,TF,TF,TF,TF,TF,TF,TF,TF,TF,TF,TF,TF,TF,TF,TF,TF,TF,TF,TF,TF,TF,TF,TF,TF,TF,TF,TF,TF,TF,TF,TF,TF,TF,TF,TF,TF,TF,TF,TF,TF,TF,TF,TF,TF,TF,TF,TF,TF,TF,TF,TF,TF,TF,TF,TF,TF,TF,TF,TF,TF,TF,TF,TF,TF,TF,TF,TF,TF,TF,TF,TF,TF,TF,TF,TF,TF,TF,TF,…	ENSG00000008311,ENSG00000069431,ENSG00000151726,ENSG00000020181,ENSG00000101544,ENSG00000174945,ENSG00000131471,ENSG00000182196,ENSG00000143437,ENSG00000175224,ENSG00000198604,ENSG00000161940,ENSG00000136573,ENSG00000125845,ENSG00000164305,ENSG00000105971,ENSG00000177469,ENSG00000168497,ENSG00000170955,ENSG00000136999,ENSG00000104894,ENSG00000101938,ENSG00000171310,ENSG00000018236,ENSG00000084636…
ME9	TRUE	0.000572042831239266	13	344	6	0.0174418604651163	0.461538461538462	WP:WP383	WP	Striated muscle contraction pathway	10552	683	WP,WP,WP,WP,WP,WP	ENSG00000143632,ENSG00000107796,ENSG00000175084,ENSG00000101335,ENSG00000140416,ENSG00000198467
ME9	TRUE	0.00131347407872335	150	344	17	0.0494186046511628	0.113333333333333	WP:WP306	WP	Focal adhesion	10552	656	WP,WP,WP,WP,WP,WP,WP,WP,WP,WP,WP,WP,WP,WP,WP,WP,WP	ENSG00000136573,ENSG00000105974,ENSG00000105971,ENSG00000204262,ENSG00000141736,ENSG00000196924,ENSG00000128591,ENSG00000082701,ENSG00000019991,ENSG00000135424,ENSG00000259207,ENSG00000132470,ENSG00000112769,ENSG00000101335,ENSG00000065534,ENSG00000197702,ENSG00000041982
ME8	TRUE	1.85225866450559e-07	3016	344	151	0.438953488372093	0.0500663129973475	CORUM:0000000	CORUM	CORUM root	10552	1	CORUM,CORUM,CORUM,CORUM,CORUM,CORUM,CORUM,CORUM,CORUM,CORUM,CORUM,CORUM,CORUM,CORUM,CORUM,CORUM,CORUM,CORUM,CORUM,CORUM,CORUM,CORUM,CORUM,CORUM,CORUM,CORUM,CORUM,CORUM,CORUM,CORUM,CORUM,CORUM,CORUM,CORUM,CORUM,CORUM,CORUM,CORUM,CORUM,CORUM,CORUM,CORUM,CORUM,CORUM,CORUM,CORUM,CORUM,CORUM,CORUM,CORUM,CORUM,CORUM,CORUM,CORUM,CORUM,CORUM,CORUM,CORUM,CORUM,CORUM,CORUM,CORUM,CORUM,CORUM,CORUM,CORUM,COR…	ENSG00000115091,ENSG00000164022,ENSG00000206560,ENSG00000136938,ENSG00000111229,ENSG00000124172,ENSG00000241468,ENSG00000167863,ENSG00000166170,ENSG00000050820,ENSG00000142867,ENSG00000135441,ENSG00000166275,ENSG00000166164,ENSG00000067955,ENSG00000150753,ENSG00000111642,ENSG00000145354,ENSG00000135775,ENSG00000198730,ENSG00000215301,ENSG00000178028,ENSG00000162961,ENSG00000117395,ENSG00000102189…
ME8	TRUE	2.48401749296067e-06	98	344	17	0.0494186046511628	0.173469387755102	CORUM:3055	CORUM	Nop56p-associated pre-rRNA complex	10552	1362	CORUM,CORUM,CORUM,CORUM,CORUM,CORUM,CORUM,CORUM,CORUM,CORUM,CORUM,CORUM,CORUM,CORUM,CORUM,CORUM,CORUM	ENSG00000117395,ENSG00000099783,ENSG00000153187,ENSG00000187109,ENSG00000166197,ENSG00000116251,ENSG00000125691,ENSG00000114391,ENSG00000136942,ENSG00000182899,ENSG00000122406,ENSG00000112306,ENSG00000231500,ENSG00000138326,ENSG00000142937,ENSG00000171490,ENSG00000070814
ME8	TRUE	3.66190279452268e-05	16	344	7	0.0203488372093023	0.4375	CORUM:192	CORUM	PA28-20S proteasome	10552	97	CORUM,CORUM,CORUM,CORUM,CORUM,CORUM,CORUM	ENSG00000106588,ENSG00000100567,ENSG00000041357,ENSG00000101182,ENSG00000277791,ENSG00000092010,ENSG00000100911
ME8	TRUE	5.4606919404181e-05	74	344	13	0.0377906976744186	0.175675675675676	CORUM:306	CORUM	Ribosome, cytoplasmic	10552	183	CORUM,CORUM,CORUM,CORUM,CORUM,CORUM,CORUM,CORUM,CORUM,CORUM,CORUM,CORUM,CORUM	ENSG00000116251,ENSG00000125691,ENSG00000114391,ENSG00000109475,ENSG00000136942,ENSG00000182899,ENSG00000122406,ENSG00000112306,ENSG00000231500,ENSG00000008988,ENSG00000138326,ENSG00000143947,ENSG00000142937
ME8	TRUE	0.00133353259722035	37	344	8	0.0232558139534884	0.216216216216216	CORUM:178	CORUM	Respiratory chain complex I (holoenzyme), mitochondrial	10552	90	CORUM,CORUM,CORUM,CORUM,CORUM,CORUM,CORUM,CORUM	ENSG00000125356,ENSG00000184983,ENSG00000140990,ENSG00000119013,ENSG00000065518,ENSG00000165264,ENSG00000164258,ENSG00000110717
ME8	TRUE	0.00164906980937139	3	344	3	0.00872093023255814	1	CORUM:5464	CORUM	IKBA-p50-p65 Nf(kappa)B complex	10552	1697	CORUM,CORUM,CORUM	ENSG00000109320,ENSG00000100906,ENSG00000173039
ME8	TRUE	0.00164906980937139	3	344	3	0.00872093023255814	1	CORUM:5492	CORUM	IKBA-p50-p65 Nf(kappa)B complex	10552	1703	CORUM,CORUM,CORUM	ENSG00000109320,ENSG00000100906,ENSG00000173039
ME8	TRUE	0.00235912506388623	14	344	5	0.0145348837209302	0.357142857142857	CORUM:191	CORUM	20S proteasome	10552	96	CORUM,CORUM,CORUM,CORUM,CORUM	ENSG00000106588,ENSG00000100567,ENSG00000041357,ENSG00000101182,ENSG00000277791
ME8	TRUE	0.00306179742891154	15	344	5	0.0145348837209302	0.333333333333333	CORUM:194	CORUM	PA28gamma-20S proteasome	10552	99	CORUM,CORUM,CORUM,CORUM,CORUM	ENSG00000106588,ENSG00000100567,ENSG00000041357,ENSG00000101182,ENSG00000277791
ME8	TRUE	0.00456514646846929	36	344	7	0.0203488372093023	0.194444444444444	CORUM:193	CORUM	PA700-20S-PA28 complex	10552	98	CORUM,CORUM,CORUM,CORUM,CORUM,CORUM,CORUM	ENSG00000106588,ENSG00000100567,ENSG00000041357,ENSG00000101182,ENSG00000277791,ENSG00000092010,ENSG00000100911
ME8	TRUE	0.00984359814502152	5	344	3	0.00872093023255814	0.6	CORUM:7299	CORUM	ANP32A-ANP32B-PSMA3-PTMA-SLC25A5 complex	10552	2757	CORUM,CORUM,CORUM	ENSG00000136938,ENSG00000100567,ENSG00000187514
ME8	TRUE	0.00984359814502152	30	344	6	0.0174418604651163	0.2	CORUM:338	CORUM	40S ribosomal subunit, cytoplasmic	10552	199	CORUM,CORUM,CORUM,CORUM,CORUM,CORUM	ENSG00000112306,ENSG00000231500,ENSG00000008988,ENSG00000138326,ENSG00000143947,ENSG00000142937
ME8	TRUE	0.010348440700817	31	344	6	0.0174418604651163	0.193548387096774	CORUM:305	CORUM	40S ribosomal subunit, cytoplasmic	10552	182	CORUM,CORUM,CORUM,CORUM,CORUM,CORUM	ENSG00000112306,ENSG00000231500,ENSG00000008988,ENSG00000138326,ENSG00000143947,ENSG00000142937
ME8	TRUE	0.010348440700817	43	344	7	0.0203488372093023	0.162790697674419	CORUM:308	CORUM	60S ribosomal subunit, cytoplasmic	10552	184	CORUM,CORUM,CORUM,CORUM,CORUM,CORUM,CORUM	ENSG00000116251,ENSG00000125691,ENSG00000114391,ENSG00000109475,ENSG00000136942,ENSG00000182899,ENSG00000122406
ME8	TRUE	0.0131941781263448	22	344	5	0.0145348837209302	0.227272727272727	CORUM:181	CORUM	26S proteasome	10552	92	CORUM,CORUM,CORUM,CORUM,CORUM	ENSG00000106588,ENSG00000100567,ENSG00000041357,ENSG00000101182,ENSG00000277791
ME8	TRUE	0.0131941781263448	13	344	4	0.0116279069767442	0.307692307692308	CORUM:2914	CORUM	Respiratory chain complex I (beta subunit) mitochondrial	10552	1286	CORUM,CORUM,CORUM,CORUM	ENSG00000140990,ENSG00000119013,ENSG00000065518,ENSG00000165264
ME8	TRUE	0.0169262389979697	77	344	9	0.0261627906976744	0.116883116883117	CORUM:1181	CORUM	C complex spliceosome	10552	659	CORUM,CORUM,CORUM,CORUM,CORUM,CORUM,CORUM,CORUM,CORUM	ENSG00000170144,ENSG00000092199,ENSG00000099783,ENSG00000153187,ENSG00000039123,ENSG00000265241,ENSG00000100028,ENSG00000182004,ENSG00000100603
ME8	TRUE	0.0187417367531667	2	344	2	0.00581395348837209	1	CORUM:5460	CORUM	p50-p65 NF(kappa)B complex	10552	1695	CORUM,CORUM	ENSG00000109320,ENSG00000173039
ME8	TRUE	0.0187417367531667	2	344	2	0.00581395348837209	1	CORUM:30	CORUM	PA28 complex	10552	14	CORUM,CORUM	ENSG00000092010,ENSG00000100911
ME8	TRUE	0.0286004527211778	8	344	3	0.00872093023255814	375	CORUM:1737	CORUM	SF3b complex	10552	811	CORUM,CORUM,CORUM	ENSG00000100410,ENSG00000169976,ENSG00000115128
ME8	TRUE	0.0301772688310317	17	344	4	0.0116279069767442	0.235294117647059	CORUM:5232	CORUM	TNF-alpha/Nf-kappa B signaling complex (RPL6, RPL30, RPS13, CHUK, DDX3X, NFKB2, NFKBIB, REL, IKBKG, NFKB1, MAP3K8, RELB, GLG1, NFKBIA, RELA, TNIP2, GTF2I)	10552	1604	CORUM,CORUM,CORUM,CORUM	ENSG00000215301,ENSG00000109320,ENSG00000100906,ENSG00000173039
ME8	TRUE	0.0337158715354615	31	344	5	0.0145348837209302	0.161290322580645	CORUM:2755	CORUM	17S U2 snRNP	10552	1174	CORUM,CORUM,CORUM,CORUM,CORUM	ENSG00000100410,ENSG00000169976,ENSG00000115128,ENSG00000100028,ENSG00000182004
ME8	TRUE	0.0337158715354615	3	344	2	0.00581395348837209	0.666666666666667	CORUM:5475	CORUM	MURR1-NF(kappa)Bp65-IKBA complex	10552	1702	CORUM,CORUM	ENSG00000100906,ENSG00000173039
ME8	TRUE	0.0337158715354615	3	344	2	0.00581395348837209	0.666666666666667	CORUM:5467	CORUM	IKB(alpha)-RELA-cREL complex	10552	1700	CORUM,CORUM	ENSG00000100906,ENSG00000173039
ME8	TRUE	0.0337158715354615	3	344	2	0.00581395348837209	0.666666666666667	CORUM:60	CORUM	Interferon-stimulated gene factor 3 transcription complex ISGF3	10552	28	CORUM,CORUM	ENSG00000115415,ENSG00000170581
ME8	TRUE	0.0337158715354615	3	344	2	0.00581395348837209	0.666666666666667	CORUM:5659	CORUM	SEMA3C-PlexinD1-Nrp1 complex	10552	1762	CORUM,CORUM	ENSG00000004399,ENSG00000075223
ME8	TRUE	0.0337158715354615	3	344	2	0.00581395348837209	0.666666666666667	CORUM:7385	CORUM	DTX3L-PARP9-STAT1 complex	10552	2813	CORUM,CORUM	ENSG00000138496,ENSG00000115415
ME8	TRUE	0.0337158715354615	3	344	2	0.00581395348837209	0.666666666666667	CORUM:6317	CORUM	NLRP1 inflammasome	10552	2051	CORUM,CORUM	ENSG00000091592,ENSG00000137757
ME8	TRUE	0.0337158715354615	3	344	2	0.00581395348837209	0.666666666666667	CORUM:6987	CORUM	ProTalpha C7 complex	10552	2501	CORUM,CORUM	ENSG00000136938,ENSG00000187514
ME8	TRUE	0.0337158715354615	3	344	2	0.00581395348837209	0.666666666666667	CORUM:5461	CORUM	p50-p65 NF(kappa)B-SRC1 complex	10552	1696	CORUM,CORUM	ENSG00000109320,ENSG00000173039
ME8	TRUE	0.0337158715354615	3	344	2	0.00581395348837209	0.666666666666667	CORUM:533	CORUM	IMP3-IMP4-MPP10 complex	10552	299	CORUM,CORUM	ENSG00000177971,ENSG00000124383
ME8	TRUE	0.0364853793779561	10	344	3	0.00872093023255814	0.3	CORUM:2905	CORUM	Respiratory chain complex I (intermediate), mitochondrial	10552	1277	CORUM,CORUM,CORUM	ENSG00000184983,ENSG00000165264,ENSG00000164258
ME8	TRUE	0.0435714238557864	21	344	4	0.0116279069767442	0.19047619047619	CORUM:430	CORUM	18S U11/U12 snRNP	10552	247	CORUM,CORUM,CORUM,CORUM	ENSG00000169976,ENSG00000115128,ENSG00000100028,ENSG00000182004
ME8	TRUE	0.0453859962104228	135	344	11	0.0319767441860465	0.0814814814814815	CORUM:351	CORUM	Spliceosome	10552	205	CORUM,CORUM,CORUM,CORUM,CORUM,CORUM,CORUM,CORUM,CORUM,CORUM,CORUM	ENSG00000215301,ENSG00000140259,ENSG00000039123,ENSG00000115241,ENSG00000196504,ENSG00000265241,ENSG00000115128,ENSG00000100028,ENSG00000182004,ENSG00000100603,ENSG00000163634
ME8	TRUE	7.96422009181005e-05	99	344	17	0.0494186046511628	0.171717171717172	GO:0006119	GO:BP	oxidative phosphorylation	10552	2147	IDA IBA,IDA IBA,IDA,NAS,NAS,NAS,TAS NAS,NAS,IMP IBA TAS NAS IEA,NAS,IMP IBA NAS,IMP,IMP IBA IEA,IBA TAS IEA,IBA IEA,IEA,IEA	ENSG00000124172,ENSG00000241468,ENSG00000167863,ENSG00000125356,ENSG00000184983,ENSG00000140990,ENSG00000119013,ENSG00000065518,ENSG00000165264,ENSG00000164258,ENSG00000110717,ENSG00000176046,ENSG00000167985,ENSG00000173660,ENSG00000131143,ENSG00000131174,ENSG00000126267
ME8	TRUE	0.000234658181801527	138	344	19	0.0552325581395349	0.13768115942029	GO:0009060	GO:BP	aerobic respiration	10552	3663	IDA IBA,IDA IBA,IDA,IMP,IEA,NAS,NAS,NAS,TAS NAS,NAS,IMP IBA TAS NAS IEA,NAS,IMP IBA NAS,IMP,IMP IBA IEA,IBA TAS IEA,IBA IEA,IEA,IEA	ENSG00000124172,ENSG00000241468,ENSG00000167863,ENSG00000135441,ENSG00000100644,ENSG00000125356,ENSG00000184983,ENSG00000140990,ENSG00000119013,ENSG00000065518,ENSG00000165264,ENSG00000164258,ENSG00000110717,ENSG00000176046,ENSG00000167985,ENSG00000173660,ENSG00000131143,ENSG00000131174,ENSG00000126267
ME8	TRUE	0.000778028912877153	138	344	18	0.0523255813953488	0.130434782608696	GO:0002181	GO:BP	cytoplasmic translation	10552	850	IEA,IBA IEA,IDA,ISS IEA,IBA IC,IC,IDA IBA IC,IC,IC,IBA IC,IC,IC,IC,IC,IC,IC,IC,IMP	ENSG00000104408,ENSG00000149100,ENSG00000153187,ENSG00000067225,ENSG00000116251,ENSG00000125691,ENSG00000114391,ENSG00000109475,ENSG00000136942,ENSG00000182899,ENSG00000122406,ENSG00000112306,ENSG00000231500,ENSG00000008988,ENSG00000138326,ENSG00000143947,ENSG00000142937,ENSG00000132478
ME8	TRUE	0.00080288451890377	171	344	20	0.0581395348837209	0.116959064327485	GO:0045333	GO:BP	cellular respiration	10552	13225	IDA IBA,IDA IBA,IDA,IMP,IMP IBA IEA,IEA,NAS,NAS,NAS,TAS NAS,NAS,IMP IBA TAS NAS IEA,IMP NAS,IMP IBA NAS,IMP,IMP IBA IEA,IBA TAS IEA,IBA IEA,IEA,IEA	ENSG00000124172,ENSG00000241468,ENSG00000167863,ENSG00000135441,ENSG00000205707,ENSG00000100644,ENSG00000125356,ENSG00000184983,ENSG00000140990,ENSG00000119013,ENSG00000065518,ENSG00000165264,ENSG00000164258,ENSG00000110717,ENSG00000176046,ENSG00000167985,ENSG00000173660,ENSG00000131143,ENSG00000131174,ENSG00000126267
ME8	TRUE	0.00080288451890377	190	344	21	0.061046511627907	0.110526315789474	GO:0046034	GO:BP	ATP metabolic process	10552	13734	IDA IBA IEA,IDA IBA IEA,IDA IBA IEA,IMP,IDA IC IEA,NAS,NAS,NAS,TAS NAS,NAS,IMP IBA TAS NAS IEA,NAS,IMP IBA NAS,IMP,IMP IBA IEA,IBA IEA,IMP IBA IEA,IBA TAS IEA,IBA IEA,IEA,IEA	ENSG00000124172,ENSG00000241468,ENSG00000167863,ENSG00000040531,ENSG00000100644,ENSG00000125356,ENSG00000184983,ENSG00000140990,ENSG00000119013,ENSG00000065518,ENSG00000165264,ENSG00000164258,ENSG00000110717,ENSG00000176046,ENSG00000102144,ENSG00000067225,ENSG00000167985,ENSG00000173660,ENSG00000131143,ENSG00000131174,ENSG00000126267
ME8	TRUE	0.00080288451890377	669	344	46	0.133720930232558	0.0687593423019432	GO:0006518	GO:BP	peptide metabolic process	10552	2492	IEA,IEA,IEA,IMP,IDA IMP IEA,IDA IPI ISS IBA NAS IC IEA,IBA IC IEA,IDA IEA,TAS IEA,IDA IEA,IDA,IMP IEA,ISS IBA IEA,ISS IEA,NAS IEA,ISS NAS IEA,IMP IEA,IMP,IEA,IDA IEA,ISS IEA,IEA,ISS IEA,IMP ISS TAS IEA,IBA TAS NAS IC IEA,NAS IC IEA,IDA IBA TAS NAS IC IEA,TAS NAS IC IEA,TAS NAS IC IEA,IBA NAS IC IEA,IEA,IDA TAS NAS IC IEA,NAS IC IEA,IC IEA,NAS IC IEA,IC IEA,IC IEA,NAS IC IEA,IEA,IDA IBA IEA,ISS,IM…	ENSG00000157426,ENSG00000164022,ENSG00000213719,ENSG00000040531,ENSG00000215301,ENSG00000104408,ENSG00000149100,ENSG00000151247,ENSG00000075151,ENSG00000066044,ENSG00000153187,ENSG00000138382,ENSG00000172590,ENSG00000173141,ENSG00000143436,ENSG00000116898,ENSG00000101181,ENSG00000166197,ENSG00000170515,ENSG00000145730,ENSG00000067225,ENSG00000265241,ENSG00000173039,ENSG00000067900,ENSG00000116251…
ME8	TRUE	0.00153245964857346	561	344	40	0.116279069767442	0.071301247771836	GO:0043043	GO:BP	peptide biosynthetic process	10552	12102	IEA,IEA,IDA IMP IEA,IDA IPI ISS IBA NAS IC IEA,IBA IC IEA,IDA IEA,TAS IEA,IDA IEA,IDA,IMP IEA,ISS IBA IEA,ISS IEA,NAS IEA,ISS NAS IEA,IMP IEA,IMP,IEA,ISS IEA,IEA,ISS IEA,IBA TAS NAS IC IEA,NAS IC IEA,IDA IBA TAS NAS IC IEA,TAS NAS IC IEA,TAS NAS IC IEA,IBA NAS IC IEA,IEA,IDA TAS NAS IC IEA,NAS IC IEA,IC IEA,NAS IC IEA,IC IEA,IC IEA,NAS IC IEA,IEA,IMP,IDA IMP,IMP IEA,IMP,IEA	ENSG00000157426,ENSG00000164022,ENSG00000215301,ENSG00000104408,ENSG00000149100,ENSG00000151247,ENSG00000075151,ENSG00000066044,ENSG00000153187,ENSG00000138382,ENSG00000172590,ENSG00000173141,ENSG00000143436,ENSG00000116898,ENSG00000101181,ENSG00000166197,ENSG00000170515,ENSG00000067225,ENSG00000265241,ENSG00000067900,ENSG00000116251,ENSG00000125691,ENSG00000114391,ENSG00000109475,ENSG00000136942…
ME8	TRUE	0.00166086715599005	60	344	11	0.0319767441860465	0.183333333333333	GO:0019646	GO:BP	aerobic electron transport chain	10552	6868	NAS,NAS,NAS,TAS NAS,NAS,TAS NAS IEA,NAS,IMP IBA NAS,IMP IBA IEA,IBA IEA,IBA IEA	ENSG00000125356,ENSG00000184983,ENSG00000140990,ENSG00000119013,ENSG00000065518,ENSG00000165264,ENSG00000164258,ENSG00000110717,ENSG00000167985,ENSG00000173660,ENSG00000131143
ME8	TRUE	0.00166086715599005	549	344	39	0.113372093023256	0.0710382513661202	GO:0006412	GO:BP	translation	10552	2402	IEA,IDA IMP IEA,IDA IPI ISS IBA NAS IC IEA,IBA IC IEA,IDA IEA,TAS IEA,IDA IEA,IDA,IMP IEA,ISS IBA IEA,ISS IEA,NAS IEA,ISS NAS IEA,IMP IEA,IMP,IEA,ISS IEA,IEA,ISS IEA,IBA TAS NAS IC IEA,NAS IC IEA,IDA IBA TAS NAS IC IEA,TAS NAS IC IEA,TAS NAS IC IEA,IBA NAS IC IEA,IEA,IDA TAS NAS IC IEA,NAS IC IEA,IC IEA,NAS IC IEA,IC IEA,IC IEA,NAS IC IEA,IEA,IMP,IDA IMP,IMP IEA,IMP,IEA	ENSG00000164022,ENSG00000215301,ENSG00000104408,ENSG00000149100,ENSG00000151247,ENSG00000075151,ENSG00000066044,ENSG00000153187,ENSG00000138382,ENSG00000172590,ENSG00000173141,ENSG00000143436,ENSG00000116898,ENSG00000101181,ENSG00000166197,ENSG00000170515,ENSG00000067225,ENSG00000265241,ENSG00000067900,ENSG00000116251,ENSG00000125691,ENSG00000114391,ENSG00000109475,ENSG00000136942,ENSG00000182899…
ME8	TRUE	0.00166086715599005	258	344	24	0.0697674418604651	0.0930232558139535	GO:0042254	GO:BP	ribosome biogenesis	10552	11632	IMP IEA,IBA IEA,IBA IEA,IEA,IBA IEA,IDA IBA IEA,IEA,IEA,IMP IBA IEA,TAS,IBA,IEA,IEA,IEA,IBA IEA,IMP IBA,IMP IBA,IMP,IBA,IMP IBA IEA,IBA,IBA IEA,IMP,IBA	ENSG00000215301,ENSG00000117395,ENSG00000108592,ENSG00000272047,ENSG00000177971,ENSG00000138382,ENSG00000124383,ENSG00000101181,ENSG00000039123,ENSG00000166197,ENSG00000048162,ENSG00000170515,ENSG00000101546,ENSG00000114391,ENSG00000136942,ENSG00000182899,ENSG00000122406,ENSG00000138326,ENSG00000142937,ENSG00000179041,ENSG00000171490,ENSG00000137876,ENSG00000165699,ENSG00000142207
ME8	TRUE	0.00246184728858827	65	344	11	0.0319767441860465	0.169230769230769	GO:0042775	GO:BP	mitochondrial ATP synthesis coupled electron transport	10552	11946	NAS,NAS,NAS,TAS NAS,NAS,IMP IBA TAS NAS IEA,NAS,IMP IBA NAS,IMP IBA IEA,IBA IEA,IBA IEA	ENSG00000125356,ENSG00000184983,ENSG00000140990,ENSG00000119013,ENSG00000065518,ENSG00000165264,ENSG00000164258,ENSG00000110717,ENSG00000167985,ENSG00000173660,ENSG00000131143
ME8	TRUE	0.00246184728858827	64	344	11	0.0319767441860465	0.171875	GO:0042273	GO:BP	ribosomal large subunit biogenesis	10552	11645	IBA,IBA,IBA,IEA,IBA IEA,IMP IBA,IMP IBA,IMP IBA,IBA,IBA,IBA	ENSG00000117395,ENSG00000108592,ENSG00000048162,ENSG00000114391,ENSG00000136942,ENSG00000182899,ENSG00000122406,ENSG00000179041,ENSG00000171490,ENSG00000137876,ENSG00000142207
ME8	TRUE	0.00246184728858827	65	344	11	0.0319767441860465	0.169230769230769	GO:0042773	GO:BP	ATP synthesis coupled electron transport	10552	11944	NAS,NAS,NAS,TAS NAS,NAS,IMP IBA TAS NAS IEA,NAS,IMP IBA NAS,IMP IBA IEA,IBA IEA,IBA IEA	ENSG00000125356,ENSG00000184983,ENSG00000140990,ENSG00000119013,ENSG00000065518,ENSG00000165264,ENSG00000164258,ENSG00000110717,ENSG00000167985,ENSG00000173660,ENSG00000131143
ME8	TRUE	0.00471137522001627	83	344	12	0.0348837209302326	0.144578313253012	GO:0022904	GO:BP	respiratory electron transport chain	10552	7616	IMP IBA IEA,NAS,NAS,NAS,TAS NAS,NAS,IMP IBA TAS NAS IEA,NAS,IMP IBA NAS,IMP IBA IEA,IBA IEA,IBA IEA	ENSG00000205707,ENSG00000125356,ENSG00000184983,ENSG00000140990,ENSG00000119013,ENSG00000065518,ENSG00000165264,ENSG00000164258,ENSG00000110717,ENSG00000167985,ENSG00000173660,ENSG00000131143
ME8	TRUE	0.00783050198571263	118	344	14	0.0406976744186047	0.11864406779661	GO:0022900	GO:BP	electron transport chain	10552	7615	IMP IBA IEA,IEA,NAS,NAS,NAS,TAS NAS IEA,NAS,IMP IBA TAS NAS IEA,NAS IEA,IMP IBA NAS IEA,IMP IBA IEA,IBA IEA,IBA IEA,IEA	ENSG00000205707,ENSG00000082212,ENSG00000125356,ENSG00000184983,ENSG00000140990,ENSG00000119013,ENSG00000065518,ENSG00000165264,ENSG00000164258,ENSG00000110717,ENSG00000167985,ENSG00000173660,ENSG00000131143,ENSG00000131174
ME8	TRUE	0.00783050198571263	236	344	21	0.061046511627907	0.0889830508474576	GO:0015980	GO:BP	energy derivation by oxidation of organic compounds	10552	5622	IDA IBA,IDA IBA,IDA,IMP,IMP IBA IEA,IDA IBA TAS IEA,IEA,NAS,NAS,NAS,TAS NAS,NAS,IMP IBA TAS NAS IEA,IMP NAS,IMP IBA NAS,IMP,IMP IBA IEA,IBA TAS IEA,IBA IEA,IEA,IEA	ENSG00000124172,ENSG00000241468,ENSG00000167863,ENSG00000135441,ENSG00000205707,ENSG00000104812,ENSG00000100644,ENSG00000125356,ENSG00000184983,ENSG00000140990,ENSG00000119013,ENSG00000065518,ENSG00000165264,ENSG00000164258,ENSG00000110717,ENSG00000176046,ENSG00000167985,ENSG00000173660,ENSG00000131143,ENSG00000131174,ENSG00000126267
ME8	TRUE	0.00783050198571263	369	344	28	0.0813953488372093	0.0758807588075881	GO:0022613	GO:BP	ribonucleoprotein complex biogenesis	10552	7605	IMP IEA,IBA IEA,IEA,IEA,IBA IEA,IEA,IBA IEA,IDA IBA IEA,IEA,IEA,IMP IBA IEA,TAS,IBA,IEA,IEA,IEA,IBA IEA,IMP IBA,IMP IBA,IMP,IBA,IMP IBA IEA,IBA,IBA IEA,IDA IBA IEA,IDA IBA NAS IEA,IMP,IBA	ENSG00000215301,ENSG00000117395,ENSG00000104408,ENSG00000149100,ENSG00000108592,ENSG00000272047,ENSG00000177971,ENSG00000138382,ENSG00000124383,ENSG00000101181,ENSG00000039123,ENSG00000166197,ENSG00000048162,ENSG00000170515,ENSG00000101546,ENSG00000114391,ENSG00000136942,ENSG00000182899,ENSG00000122406,ENSG00000138326,ENSG00000142937,ENSG00000179041,ENSG00000171490,ENSG00000137876,ENSG00000100028…
ME8	TRUE	0.00861545692572972	650	344	41	0.119186046511628	0.0630769230769231	GO:0043604	GO:BP	amide biosynthetic process	10552	12433	IEA,IEA,IDA IMP IEA,IDA IPI ISS IBA NAS IC IEA,IBA IC IEA,IDA IEA,TAS IEA,IDA IEA,IDA,IMP IEA,ISS IBA IEA,ISS IEA,NAS IEA,ISS NAS IEA,IMP IEA,IMP,IEA,ISS IEA,ISS IEA,IEA,ISS IEA,IBA TAS NAS IC IEA,NAS IC IEA,IDA IBA TAS NAS IC IEA,TAS NAS IC IEA,TAS NAS IC IEA,IBA NAS IC IEA,IEA,IDA TAS NAS IC IEA,NAS IC IEA,IC IEA,NAS IC IEA,IC IEA,IC IEA,NAS IC IEA,IEA,IMP,IDA IMP,IMP IEA,IMP,IEA	ENSG00000157426,ENSG00000164022,ENSG00000215301,ENSG00000104408,ENSG00000149100,ENSG00000151247,ENSG00000075151,ENSG00000066044,ENSG00000153187,ENSG00000138382,ENSG00000172590,ENSG00000173141,ENSG00000143436,ENSG00000116898,ENSG00000101181,ENSG00000166197,ENSG00000170515,ENSG00000145730,ENSG00000067225,ENSG00000265241,ENSG00000067900,ENSG00000116251,ENSG00000125691,ENSG00000114391,ENSG00000109475…
ME8	TRUE	0.00877906833191487	40	344	8	0.0232558139534884	0.2	GO:0006120	GO:BP	mitochondrial electron transport, NADH to ubiquinone	10552	2148	NAS,NAS,NAS,TAS NAS,NAS,TAS NAS IEA,NAS,IMP IBA NAS	ENSG00000125356,ENSG00000184983,ENSG00000140990,ENSG00000119013,ENSG00000065518,ENSG00000165264,ENSG00000164258,ENSG00000110717
ME8	TRUE	0.00996780518635166	225	344	20	0.0581395348837209	0.0888888888888889	GO:0016072	GO:BP	rRNA metabolic process	10552	5669	IBA,IBA IEA,IEA,IC,IBA IEA,IDA IBA IEA,IEA,IMP IBA IEA,TAS,IEA,IEA,IBA IEA,IMP,IMP,IMP,IBA,IBA,IBA,IBA,IBA	ENSG00000117395,ENSG00000108592,ENSG00000272047,ENSG00000148308,ENSG00000177971,ENSG00000138382,ENSG00000124383,ENSG00000039123,ENSG00000166197,ENSG00000170515,ENSG00000101546,ENSG00000136942,ENSG00000182899,ENSG00000122406,ENSG00000138326,ENSG00000142937,ENSG00000179041,ENSG00000171490,ENSG00000070814,ENSG00000142207
ME8	TRUE	0.00996780518635166	841	344	49	0.142441860465116	0.0582639714625446	GO:0043603	GO:BP	cellular amide metabolic process	10552	12432	IEA,ISS IBA,IEA,IDA IBA TAS,IEA,IMP,IMP,IDA IMP IEA,IDA IPI ISS IBA NAS IC IEA,IBA IC IEA,IDA IEA,TAS IEA,IDA IEA,IDA,IMP IEA,ISS IBA IEA,ISS IEA,NAS IEA,ISS NAS IEA,IMP IEA,IMP,IEA,IDA ISS IEA,ISS IEA,IEA,ISS IEA,IMP ISS TAS IEA,IBA TAS NAS IC IEA,NAS IC IEA,IDA IBA TAS NAS IC IEA,TAS NAS IC IEA,TAS NAS IC IEA,IBA NAS IC IEA,IEA,IDA TAS NAS IC IEA,NAS IC IEA,IC IEA,NAS IC IEA,IC IEA,IC IEA,NAS I…	ENSG00000157426,ENSG00000123130,ENSG00000164022,ENSG00000100422,ENSG00000213719,ENSG00000128973,ENSG00000040531,ENSG00000215301,ENSG00000104408,ENSG00000149100,ENSG00000151247,ENSG00000075151,ENSG00000066044,ENSG00000153187,ENSG00000138382,ENSG00000172590,ENSG00000173141,ENSG00000143436,ENSG00000116898,ENSG00000101181,ENSG00000166197,ENSG00000170515,ENSG00000145730,ENSG00000067225,ENSG00000265241…
ME8	TRUE	0.0101451573091963	1231	344	65	0.188953488372093	0.0528025995125914	GO:1901566	GO:BP	organonitrogen compound biosynthetic process	10552	24855	IEA,IDA IMP IBA IEA,IEA,IBA IEA,IBA IEA,IDA IBA IEA,IDA IBA IEA,IDA IBA IEA,IDA IBA TAS,IBA IEA,IDA IMP IBA IEA,IDA,IDA IMP IEA,IDA IPI ISS IBA NAS IC IEA,IBA IC IEA,IDA IEA,TAS IEA,IDA IEA,IDA IEA,IMP IBA IEA,IEA,IDA,IMP IEA,IDA IMP TAS IEA,ISS IBA IEA,ISS IEA,NAS IEA,ISS NAS IEA,IMP IEA,IDA,IMP,IEA,ISS IEA,TAS,IEA,IDA IBA TAS IEA,ISS IEA,ISS,IDA IBA IEA,IMP TAS IEA,IEA,ISS IEA,IBA TAS NAS IC IE…	ENSG00000157426,ENSG00000173175,ENSG00000164022,ENSG00000172339,ENSG00000198931,ENSG00000124172,ENSG00000241468,ENSG00000167863,ENSG00000147119,ENSG00000134326,ENSG00000171793,ENSG00000155368,ENSG00000215301,ENSG00000104408,ENSG00000149100,ENSG00000151247,ENSG00000075151,ENSG00000066044,ENSG00000110328,ENSG00000054392,ENSG00000100644,ENSG00000153187,ENSG00000138382,ENSG00000164172,ENSG00000172590…
ME8	TRUE	0.0125066593080009	194	344	18	0.0523255813953488	0.0927835051546392	GO:0006364	GO:BP	rRNA processing	10552	2361	IBA,IBA IEA,IEA,IBA IEA,IDA IBA IEA,IEA,IMP IBA IEA,TAS,IEA,IEA,IBA IEA,IMP,IMP,IMP,IBA,IBA,IBA,IBA	ENSG00000117395,ENSG00000108592,ENSG00000272047,ENSG00000177971,ENSG00000138382,ENSG00000124383,ENSG00000039123,ENSG00000166197,ENSG00000170515,ENSG00000101546,ENSG00000136942,ENSG00000182899,ENSG00000122406,ENSG00000138326,ENSG00000142937,ENSG00000179041,ENSG00000171490,ENSG00000142207
ME8	TRUE	0.0195955346792276	149	344	15	0.0436046511627907	0.100671140939597	GO:0048863	GO:BP	stem cell differentiation	10552	15152	IEA,IMP ISS IEA,IMP ISS IEA,IEA,ISS IEA,IMP,IEA,IEA,IEA,IEA,IEA,IEA,ISS IBA IEA,IEA,IMP	ENSG00000100644,ENSG00000153187,ENSG00000101384,ENSG00000130702,ENSG00000138382,ENSG00000166197,ENSG00000100410,ENSG00000106588,ENSG00000100567,ENSG00000041357,ENSG00000101182,ENSG00000277791,ENSG00000075223,ENSG00000141646,ENSG00000070814
ME8	TRUE	0.0250790385142324	48	344	8	0.0232558139534884	0.166666666666667	GO:0010257	GO:BP	NADH dehydrogenase complex assembly	10552	4509	IMP,IMP,IMP,IMP IBA,IMP,IMP,IMP,IMP IBA	ENSG00000125356,ENSG00000184983,ENSG00000140990,ENSG00000119013,ENSG00000065518,ENSG00000165264,ENSG00000164258,ENSG00000110717
ME8	TRUE	0.0250790385142324	48	344	8	0.0232558139534884	0.166666666666667	GO:0032981	GO:BP	mitochondrial respiratory chain complex I assembly	10552	9169	IMP,IMP,IMP,IMP IBA,IMP,IMP,IMP,IMP IBA	ENSG00000125356,ENSG00000184983,ENSG00000140990,ENSG00000119013,ENSG00000065518,ENSG00000165264,ENSG00000164258,ENSG00000110717
ME8	TRUE	0.0290828368248926	431	344	29	0.0843023255813953	0.0672853828306264	GO:0010608	GO:BP	post-transcriptional regulation of gene expression	10552	4754	IDA IMP IEA,IPI ISS NAS,IDA IEA,TAS IEA,IDA IMP IGI IEA,IMP,IBA,IDA IMP IBA,IMP IEA,IMP IEA,IMP,IEA,IMP,IMP,ISS IEA,IEA,IEA,IEA,IEA,IEA,IEA,ISS IEA,IEA,IDA,IMP,IDA IMP,IMP IEA,IMP,IDA	ENSG00000215301,ENSG00000104408,ENSG00000151247,ENSG00000075151,ENSG00000066044,ENSG00000092199,ENSG00000099783,ENSG00000153187,ENSG00000138382,ENSG00000101181,ENSG00000166197,ENSG00000170515,ENSG00000138496,ENSG00000126226,ENSG00000067225,ENSG00000106588,ENSG00000100567,ENSG00000041357,ENSG00000101182,ENSG00000277791,ENSG00000265241,ENSG00000067900,ENSG00000116251,ENSG00000122406,ENSG00000070814…
ME8	TRUE	0.0342058156403939	18	344	5	0.0145348837209302	0.277777777777778	GO:0036388	GO:BP	pre-replicative complex assembly	10552	11054	IEA,IEA,IEA,IEA,IEA	ENSG00000106588,ENSG00000100567,ENSG00000041357,ENSG00000101182,ENSG00000277791
ME8	TRUE	0.0342058156403939	78	344	10	0.0290697674418605	0.128205128205128	GO:0071347	GO:BP	cellular response to interleukin-1	10552	19376	IEP,IMP IBA IEA,IEP,IEA,IEA,IEA,IEA,IEA,IDA IGI,IBA	ENSG00000100644,ENSG00000090376,ENSG00000109320,ENSG00000106588,ENSG00000100567,ENSG00000041357,ENSG00000101182,ENSG00000277791,ENSG00000173039,ENSG00000143184
ME8	TRUE	0.0355497452455774	780	344	44	0.127906976744186	0.0564102564102564	GO:0006396	GO:BP	RNA processing	10552	2387	IMP,IBA NAS IEA,IEA,IBA,IBA IEA,IEA,IC IEA,IMP TAS IC IEA,IMP IBA IC IEA,IDA IBA TAS IC IEA,IBA IEA,IMP IBA IEA,IDA IBA TAS IEA,IDA IBA IEA,IDA IBA IEA,NAS IEA,IMP IBA IC IEA,TAS,IEA,IMP,IDA IBA IEA,IEA,IEA,IBA IEA,IEA,IDA IMP IBA IC IEA,IEA,IBA IEA,IMP,IMP,IEA,IMP,IBA,IBA,IBA,IDA IBA IEA,IDA IBA IEA,IDA IBA TAS IC IEA,IDA IBA NAS IC IEA,IDA IMP IC IEA,IEA,IBA,IDA IBA,IEA	ENSG00000198730,ENSG00000174177,ENSG00000215301,ENSG00000117395,ENSG00000108592,ENSG00000272047,ENSG00000170144,ENSG00000092199,ENSG00000099783,ENSG00000153187,ENSG00000177971,ENSG00000174720,ENSG00000106355,ENSG00000138382,ENSG00000140259,ENSG00000124383,ENSG00000039123,ENSG00000166197,ENSG00000170515,ENSG00000006712,ENSG00000100410,ENSG00000117751,ENSG00000163605,ENSG00000196504,ENSG00000101546…
ME8	TRUE	0.0402210040262231	40	344	7	0.0203488372093023	175	GO:0070498	GO:BP	interleukin-1-mediated signaling pathway	10552	18899	IMP IBA IEA,IEA,IEA,IEA,IEA,IEA,IGI	ENSG00000090376,ENSG00000106588,ENSG00000100567,ENSG00000041357,ENSG00000101182,ENSG00000277791,ENSG00000173039
ME8	TRUE	0.0445634314626493	3837	344	156	0.453488372093023	0.0406567630961689	GO:0010467	GO:BP	gene expression	10552	4648	IDA,IEA,IDA IMP NAS IEA,IDA IBA,IMP,ISS IBA TAS IEA,IBA IEA,IMP IBA IEA,IGI,IDA IMP ISS IBA IEA,IBA NAS IEA,ISS IEA,ISS IEA,IMP,IDA IMP TAS NAS IEA,IDA IBA NAS IEA,IBA,IDA IPI IMP ISS IBA NAS IC IEA,IBA IC IEA,IDA IEA,TAS IEA,IDA IMP IGI IEA,IEA,IMP,IBA IEA,IDA IMP IGI ISS IEA,IDA IBA TAS IEA,IBA IEA,IC IEA,IDA IBA IEA,IDA IMP IGI IBA TAS IEA,IEA,IC IEA,IMP TAS IC IEA,IMP IBA IC IEA,IDA IMP ISS I…	ENSG00000115091,ENSG00000164022,ENSG00000142867,ENSG00000166164,ENSG00000134072,ENSG00000067955,ENSG00000108468,ENSG00000100307,ENSG00000111642,ENSG00000198730,ENSG00000174177,ENSG00000168329,ENSG00000153310,ENSG00000153071,ENSG00000215301,ENSG00000178028,ENSG00000117395,ENSG00000104408,ENSG00000149100,ENSG00000151247,ENSG00000075151,ENSG00000066044,ENSG00000142627,ENSG00000137312,ENSG00000108592…
ME8	TRUE	0.0480542230712515	892	344	48	0.13953488372093	0.0538116591928251	GO:0034645	GO:BP	cellular macromolecule biosynthetic process	10552	10001	IEA,IBA IEA,IDA IBA TAS,IDA,IDA IMP IEA,IDA IPI ISS IBA NAS IC IEA,IBA IC IEA,IDA IEA,TAS IEA,IDA IEA,IDA IEA,IDA IBA TAS IEA,IMP IBA IEA,IEA,IDA,IMP IEA,ISS IBA IEA,ISS IEA,NAS IEA,ISS NAS IEA,IMP IEA,IMP,IEA,IDA IBA TAS IEA,ISS IEA,IMP TAS IEA,IEA,ISS IEA,IBA TAS NAS IC IEA,NAS IC IEA,IDA IBA TAS NAS IC IEA,TAS NAS IC IEA,TAS NAS IC IEA,IBA NAS IC IEA,IEA,IDA TAS NAS IC IEA,NAS IC IEA,IC IEA,NA…	ENSG00000164022,ENSG00000172339,ENSG00000147119,ENSG00000155368,ENSG00000215301,ENSG00000104408,ENSG00000149100,ENSG00000151247,ENSG00000075151,ENSG00000066044,ENSG00000110328,ENSG00000104812,ENSG00000054392,ENSG00000100644,ENSG00000153187,ENSG00000138382,ENSG00000172590,ENSG00000173141,ENSG00000143436,ENSG00000116898,ENSG00000101181,ENSG00000166197,ENSG00000170515,ENSG00000174227,ENSG00000067225…
ME8	TRUE	0.0480542230712515	30	344	6	0.0174418604651163	0.2	GO:0061418	GO:BP	regulation of transcription from RNA polymerase II promoter in response to hypoxia	10552	18146	IDA IMP,IEA,IEA,IEA,IEA,IEA	ENSG00000100644,ENSG00000106588,ENSG00000100567,ENSG00000041357,ENSG00000101182,ENSG00000277791
ME8	TRUE	0.0482537066294762	20	344	5	0.0145348837209302	0.25	GO:0002479	GO:BP	antigen processing and presentation of exogenous peptide antigen via MHC class I, TAP-dependent	10552	1125	IEA,IEA,IEA,IEA,IEA	ENSG00000106588,ENSG00000100567,ENSG00000041357,ENSG00000101182,ENSG00000277791
ME8	TRUE	0.0482537066294762	69	344	9	0.0261627906976744	0.130434782608696	GO:0033108	GO:BP	mitochondrial respiratory chain complex assembly	10552	9249	IMP,IMP,IMP,IMP IBA,IMP,IMP,IMP,IMP IBA,IBA	ENSG00000125356,ENSG00000184983,ENSG00000140990,ENSG00000119013,ENSG00000065518,ENSG00000165264,ENSG00000164258,ENSG00000110717,ENSG00000167985
ME8	TRUE	1.95692671143008e-07	587	344	50	0.145348837209302	0.0851788756388416	GO:1990904	GO:CC	ribonucleoprotein complex	10552	4452	IDA,IBA,IEA,IEA,IDA,ISS IEA,IBA IEA,IDA TAS IEA,IDA IEA,IDA IBA IEA,IDA IBA IEA,IDA IBA,IDA IBA IEA,IDA IBA IEA,IDA IBA IEA,IBA NAS IEA,IDA ISS IBA IEA,IDA,IDA,IDA,IBA NAS IEA,IDA IEA,IEA,IDA IPI IBA IEA,IEA,IBA,IDA IEA,IDA HDA TAS,IPI HDA IBA IEA,IDA IPI HDA IBA TAS IEA,IPI HDA TAS IEA,IPI HDA IBA TAS IEA,IPI HDA IBA IEA,IBA,IDA IPI HDA IBA TAS,IDA HDA IBA NAS,IDA HDA IBA,IDA HDA IBA IEA,IDA HDA…	ENSG00000215301,ENSG00000117395,ENSG00000104408,ENSG00000149100,ENSG00000151247,ENSG00000066044,ENSG00000108592,ENSG00000170144,ENSG00000092199,ENSG00000099783,ENSG00000153187,ENSG00000177971,ENSG00000174720,ENSG00000106355,ENSG00000140259,ENSG00000124383,ENSG00000172590,ENSG00000173141,ENSG00000143436,ENSG00000116898,ENSG00000125901,ENSG00000039123,ENSG00000166197,ENSG00000100410,ENSG00000117751…
ME8	TRUE	2.17328158217279e-05	192	344	23	0.0668604651162791	0.119791666666667	GO:0005840	GO:CC	ribosome	10552	479	IDA,IDA ISS IBA IEA,IDA ISS IBA IEA,IDA NAS IEA,IDA IEA,IBA NAS IEA,IDA,IDA HDA TAS IEA,IDA IPI HDA IBA NAS IEA,IDA IPI HDA IBA TAS IEA,IDA IPI HDA TAS IEA,IDA IPI HDA IBA TAS IEA,IDA IPI HDA IBA IEA,IBA IEA,IDA IPI HDA IBA TAS IEA,IDA HDA IBA NAS IEA,IDA HDA IBA NAS IEA,IEA,IDA HDA IBA IEA,IDA HDA IEA,IDA HDA IBA IEA,IDA HDA IBA TAS IEA,IEA	ENSG00000215301,ENSG00000172590,ENSG00000173141,ENSG00000143436,ENSG00000116898,ENSG00000125901,ENSG00000101181,ENSG00000116251,ENSG00000125691,ENSG00000114391,ENSG00000109475,ENSG00000136942,ENSG00000182899,ENSG00000165502,ENSG00000122406,ENSG00000112306,ENSG00000231500,ENSG00000187051,ENSG00000008988,ENSG00000138326,ENSG00000143947,ENSG00000142937,ENSG00000137876
ME8	TRUE	2.6254879404187e-05	155	344	20	0.0581395348837209	0.129032258064516	GO:0044391	GO:CC	ribosomal subunit	10552	2330	IDA,IDA ISS IBA IEA,IDA,IDA,IDA,IBA NAS IEA,HDA TAS,IPI HDA IBA IEA,IDA IPI HDA IBA TAS IEA,IPI HDA TAS IEA,IPI HDA IBA TAS IEA,IPI HDA IBA IEA,IBA,IPI HDA IBA TAS,IDA HDA IBA NAS,IDA HDA IBA,IDA HDA IBA IEA,IDA HDA,IDA HDA IBA,IDA HDA IBA TAS IEA	ENSG00000215301,ENSG00000172590,ENSG00000173141,ENSG00000143436,ENSG00000116898,ENSG00000125901,ENSG00000116251,ENSG00000125691,ENSG00000114391,ENSG00000109475,ENSG00000136942,ENSG00000182899,ENSG00000165502,ENSG00000122406,ENSG00000112306,ENSG00000231500,ENSG00000008988,ENSG00000138326,ENSG00000143947,ENSG00000142937
ME8	TRUE	2.6254879404187e-05	89	344	15	0.0436046511627907	0.168539325842697	GO:0022626	GO:CC	cytosolic ribosome	10552	1014	IDA,IDA HDA TAS,IDA IPI HDA IBA IEA,IDA IPI HDA IBA TAS IEA,IDA IPI HDA TAS IEA,IDA IPI HDA IBA TAS IEA,IDA IPI HDA IBA IEA,IBA,IDA IPI HDA IBA TAS,IDA HDA IBA NAS,IDA HDA,IDA HDA IBA,IDA HDA,IDA HDA IBA,IDA HDA IBA TAS IEA	ENSG00000215301,ENSG00000116251,ENSG00000125691,ENSG00000114391,ENSG00000109475,ENSG00000136942,ENSG00000182899,ENSG00000165502,ENSG00000122406,ENSG00000112306,ENSG00000231500,ENSG00000008988,ENSG00000138326,ENSG00000143947,ENSG00000142937
ME8	TRUE	3.5936069027617e-05	3856	344	171	0.497093023255814	0.0443464730290456	GO:0032991	GO:CC	protein-containing complex	10552	1568	IDA IBA TAS IEA,IDA IBA,IDA,IBA,IDA IPI IBA IEA,IDA IBA TAS IEA,IDA IMP TAS IEA,IDA IBA NAS IEA,IDA IBA IEA,IDA IBA NAS IEA,IDA IPI IBA IEA,IDA IPI IBA,IBA,IBA TAS,IDA ISS IBA IEA,IDA,IDA IPI IBA TAS IEA,IDA HDA,IDA,IEA,IDA IMP IBA NAS IEA,IDA IMP IBA IEA,IPI,IDA IBA IEA,IDA,IDA,IDA ISS IEA,IDA IBA IEA,IDA IPI IBA IEA,IBA,IEA,IDA IPI IBA NAS IEA,IDA IPI IBA IEA,IDA IBA TAS IEA,IBA TAS,ISS IEA,IBA…	ENSG00000115091,ENSG00000119844,ENSG00000164022,ENSG00000172339,ENSG00000166295,ENSG00000111229,ENSG00000124172,ENSG00000241468,ENSG00000167863,ENSG00000142867,ENSG00000135441,ENSG00000166275,ENSG00000158966,ENSG00000067955,ENSG00000100307,ENSG00000104983,ENSG00000150753,ENSG00000111642,ENSG00000145354,ENSG00000213719,ENSG00000122705,ENSG00000135775,ENSG00000132423,ENSG00000198730,ENSG00000174177…
ME8	TRUE	6.59385348770134e-05	62	344	12	0.0348837209302326	0.193548387096774	GO:0098803	GO:CC	respiratory chain complex	10552	3629	IDA IPI IBA NAS,IDA IPI IBA NAS IEA,IDA IPI IBA NAS,IDA IPI IBA NAS,IDA IPI IBA NAS,IDA IPI IMP IBA NAS IEA,IDA IPI IMP IBA IEA,IDA IPI IMP IBA NAS IEA,IPI IBA IEA,IPI IMP IBA IEA,IPI IBA,IPI IBA IEA	ENSG00000125356,ENSG00000184983,ENSG00000140990,ENSG00000119013,ENSG00000065518,ENSG00000165264,ENSG00000164258,ENSG00000110717,ENSG00000173660,ENSG00000131143,ENSG00000131174,ENSG00000126267
ME8	TRUE	0.00013549990617229	67	344	12	0.0348837209302326	0.17910447761194	GO:0005746	GO:CC	mitochondrial respirasome	10552	392	IDA IPI IBA NAS,IDA IPI IBA NAS IEA,IDA IPI IBA NAS,IDA IPI IBA NAS,IDA IPI IBA NAS,IDA IPI IMP IBA NAS IEA,IDA IPI IMP IBA IEA,IDA IPI IMP IBA NAS IEA,IPI IBA TAS IEA,IPI IMP IBA IEA,IPI IEA,IPI	ENSG00000125356,ENSG00000184983,ENSG00000140990,ENSG00000119013,ENSG00000065518,ENSG00000165264,ENSG00000164258,ENSG00000110717,ENSG00000173660,ENSG00000131143,ENSG00000131174,ENSG00000126267
ME8	TRUE	0.000141013148463198	230	344	23	0.0668604651162791	0.1	GO:0098798	GO:CC	mitochondrial protein-containing complex	10552	3625	IDA IMP TAS IEA,IDA IBA NAS,IDA IBA IEA,IDA ISS IBA IEA,IDA,IDA,IDA,IBA NAS IEA,IDA IPI IBA NAS,IDA IPI IBA NAS IEA,IDA IPI IBA NAS,IDA IPI IBA NAS,IDA IPI IBA NAS,IDA IPI IMP IBA NAS IEA,IDA IPI IMP IBA IEA,IDA IPI IMP IBA NAS IEA,IBA,IPI IBA TAS,IDA TAS IEA,IPI IBA IEA,IPI IMP IBA IEA,IPI,IPI	ENSG00000124172,ENSG00000241468,ENSG00000167863,ENSG00000172590,ENSG00000173141,ENSG00000143436,ENSG00000116898,ENSG00000125901,ENSG00000125356,ENSG00000184983,ENSG00000140990,ENSG00000119013,ENSG00000065518,ENSG00000165264,ENSG00000164258,ENSG00000110717,ENSG00000099821,ENSG00000099800,ENSG00000196683,ENSG00000173660,ENSG00000131143,ENSG00000131174,ENSG00000126267
ME8	TRUE	0.000171222373801101	70	344	12	0.0348837209302326	0.171428571428571	GO:0070469	GO:CC	respirasome	10552	2821	IDA IPI IBA NAS IEA,IDA IPI IBA NAS IEA,IDA IPI IBA NAS IEA,IDA IPI IBA NAS IEA,IDA IPI IBA NAS IEA,IDA IPI IMP IBA NAS IEA,IDA IPI IMP IBA IEA,IDA IPI IMP IBA NAS IEA,IPI IBA TAS IEA,IPI IMP IBA IEA,IPI IBA IEA,IPI IBA IEA	ENSG00000125356,ENSG00000184983,ENSG00000140990,ENSG00000119013,ENSG00000065518,ENSG00000165264,ENSG00000164258,ENSG00000110717,ENSG00000173660,ENSG00000131143,ENSG00000131174,ENSG00000126267
ME8	TRUE	0.000469046270754071	119	344	15	0.0436046511627907	0.126050420168067	GO:0098800	GO:CC	inner mitochondrial membrane protein complex	10552	3627	IDA IMP TAS IEA,IDA IBA NAS,IDA IBA IEA,IDA IPI IBA NAS,IDA IPI IBA NAS IEA,IDA IPI IBA NAS,IDA IPI IBA NAS,IDA IPI IBA NAS,IDA IPI IMP IBA NAS IEA,IDA IPI IMP IBA IEA,IDA IPI IMP IBA NAS IEA,IPI IBA IEA,IPI IMP IBA IEA,IPI,IPI	ENSG00000124172,ENSG00000241468,ENSG00000167863,ENSG00000125356,ENSG00000184983,ENSG00000140990,ENSG00000119013,ENSG00000065518,ENSG00000165264,ENSG00000164258,ENSG00000110717,ENSG00000173660,ENSG00000131143,ENSG00000131174,ENSG00000126267
ME8	TRUE	0.000990559931384074	9215	344	324	0.941860465116279	0.0351600651112317	GO:0005622	GO:CC	intracellular anatomical structure	10552	283	IDA IBA IEA,ISS IBA TAS IEA,IDA ISS IBA TAS IEA,IDA,IDA IBA IEA,IDA TAS IEA,IBA TAS IEA,IDA IBA TAS IC IEA,IDA IPI IBA TAS IEA,TAS IEA,IDA HDA IEA,IDA IBA TAS IEA,TAS,IDA IEA,IBA IEA,IDA ISS IBA TAS IEA,IDA IMP IBA TAS IEA,IDA IBA TAS NAS IEA,IDA HDA IBA TAS IEA,IDA HDA IBA TAS,IDA IBA TAS IEA,IDA IBA TAS IEA,IDA IBA TAS NAS IEA,IDA IPI IBA TAS IEA,IDA IPI IBA IEA,IDA HDA IBA TAS IEA,TAS IEA,IDA …	ENSG00000154262,ENSG00000123130,ENSG00000115091,ENSG00000173175,ENSG00000119844,ENSG00000164022,ENSG00000172339,ENSG00000145020,ENSG00000166295,ENSG00000206560,ENSG00000136938,ENSG00000198931,ENSG00000110237,ENSG00000122644,ENSG00000184867,ENSG00000111229,ENSG00000124172,ENSG00000241468,ENSG00000167863,ENSG00000166170,ENSG00000185825,ENSG00000050820,ENSG00000142867,ENSG00000135441,ENSG00000166275…
ME8	TRUE	0.00162813543393344	3391	344	146	0.424418604651163	0.0430551459746387	GO:0031981	GO:CC	nuclear lumen	10552	1450	IDA,IDA,IDA,TAS,TAS IEA,IDA,IDA,IDA IEA,IDA TAS,TAS,TAS,IDA,IDA,IDA TAS,IDA,IDA,IDA IBA TAS IEA,IDA,IDA,IDA,IDA IBA TAS IEA,IDA IPI IBA TAS IEA,IDA IBA IEA,IDA NAS IEA,IDA TAS,TAS,IDA TAS,IDA,IDA IBA IEA,IDA IBA TAS IEA,IDA IBA TAS,IDA TAS,IDA TAS,IDA ISS TAS IEA,IDA,IDA TAS,IDA TAS,IDA TAS IEA,IDA IBA TAS IEA,IDA,IDA,IDA IBA TAS IEA,TAS,IDA,IDA TAS,IDA IEA,IDA IBA IEA,TAS,IDA IEA,TAS,IDA,IDA,IDA…	ENSG00000154262,ENSG00000119844,ENSG00000145020,ENSG00000166295,ENSG00000206560,ENSG00000136938,ENSG00000198931,ENSG00000122644,ENSG00000166164,ENSG00000067955,ENSG00000108468,ENSG00000100307,ENSG00000154781,ENSG00000111642,ENSG00000128973,ENSG00000134326,ENSG00000198730,ENSG00000153071,ENSG00000215301,ENSG00000023892,ENSG00000178028,ENSG00000162961,ENSG00000117395,ENSG00000104408,ENSG00000066044…
ME8	TRUE	0.00195174553321359	41	344	8	0.0232558139534884	0.195121951219512	GO:0045271	GO:CC	respiratory chain complex I	10552	2475	IDA IPI IBA NAS,IDA IPI IBA NAS IEA,IDA IPI IBA NAS,IDA IPI IBA NAS,IDA IPI IBA NAS,IDA IPI IMP IBA NAS IEA,IDA IPI IMP IBA IEA,IDA IPI IMP IBA NAS IEA	ENSG00000125356,ENSG00000184983,ENSG00000140990,ENSG00000119013,ENSG00000065518,ENSG00000165264,ENSG00000164258,ENSG00000110717
ME8	TRUE	0.00195174553321359	41	344	8	0.0232558139534884	0.195121951219512	GO:0030964	GO:CC	NADH dehydrogenase complex	10552	1183	IDA IPI IBA NAS,IDA IPI IBA NAS IEA,IDA IPI IBA NAS,IDA IPI IBA NAS,IDA IPI IBA NAS,IDA IPI IMP IBA NAS IEA,IDA IPI IMP IBA IEA,IDA IPI IMP IBA NAS IEA	ENSG00000125356,ENSG00000184983,ENSG00000140990,ENSG00000119013,ENSG00000065518,ENSG00000165264,ENSG00000164258,ENSG00000110717
ME8	TRUE	0.00195174553321359	41	344	8	0.0232558139534884	0.195121951219512	GO:0005747	GO:CC	mitochondrial respiratory chain complex I	10552	393	IDA IPI IBA NAS,IDA IPI IBA NAS IEA,IDA IPI IBA NAS,IDA IPI IBA NAS,IDA IPI IBA NAS,IDA IPI IMP IBA NAS IEA,IDA IPI IMP IBA IEA,IDA IPI IMP IBA NAS IEA	ENSG00000125356,ENSG00000184983,ENSG00000140990,ENSG00000119013,ENSG00000065518,ENSG00000165264,ENSG00000164258,ENSG00000110717
ME8	TRUE	0.00202837979743866	173	344	17	0.0494186046511628	0.0982658959537572	GO:0005681	GO:CC	spliceosomal complex	10552	334	IDA IEA,IDA IEA,IDA IBA IEA,IDA IBA IEA,IDA IEA,IDA IBA IEA,IDA IEA,IDA IPI IBA IEA,IEA,IBA,IDA IEA,IDA IPI IBA IEA,IDA IPI IBA IEA,IDA IBA TAS IEA,IDA IBA NAS IEA,IDA IEA,IEA	ENSG00000170144,ENSG00000092199,ENSG00000099783,ENSG00000153187,ENSG00000106355,ENSG00000140259,ENSG00000039123,ENSG00000100410,ENSG00000117751,ENSG00000196504,ENSG00000265241,ENSG00000169976,ENSG00000115128,ENSG00000100028,ENSG00000182004,ENSG00000100603,ENSG00000198783
ME8	TRUE	0.00275203104419655	8	344	4	0.0116279069767442	0.5	GO:0019773	GO:CC	proteasome core complex, alpha-subunit complex	10552	965	ISS IBA IEA,ISS IBA IEA,IDA ISS IBA IEA,IDA ISS IBA IEA	ENSG00000106588,ENSG00000100567,ENSG00000041357,ENSG00000101182
ME8	TRUE	0.00526511871331579	48	344	8	0.0232558139534884	0.166666666666667	GO:0022625	GO:CC	cytosolic large ribosomal subunit	10552	1013	HDA TAS,IPI HDA IBA IEA,IDA IPI HDA IBA TAS IEA,IPI HDA TAS IEA,IPI HDA IBA TAS IEA,IPI HDA IBA IEA,IBA,IPI HDA IBA TAS	ENSG00000116251,ENSG00000125691,ENSG00000114391,ENSG00000109475,ENSG00000136942,ENSG00000182899,ENSG00000165502,ENSG00000122406
ME8	TRUE	0.00730109162555483	3145	344	133	0.386627906976744	0.0422893481717011	GO:0005654	GO:CC	nucleoplasm	10552	311	IDA,IDA,IDA,TAS,TAS IEA,IDA,IDA,IDA,IDA TAS,TAS,TAS,IDA,IDA,IDA TAS,IDA,IDA IBA TAS IEA,IDA,IDA,IDA IBA TAS IEA,IDA IPI IBA TAS IEA,IDA NAS IEA,IDA TAS,TAS,TAS,IDA,IDA IBA TAS IEA,IDA IBA TAS,IDA TAS,IDA TAS,IDA ISS TAS IEA,IDA,IDA TAS,IDA TAS,IDA TAS,IDA IBA TAS IEA,IDA,IDA,IDA TAS,TAS,IDA,IDA TAS,IDA IEA,TAS,IDA IEA,TAS,IDA,IDA,IDA,IDA,IDA IBA TAS IEA,TAS,IDA,IDA,IDA,IDA TAS IEA,IDA TAS,IDA,IDA…	ENSG00000154262,ENSG00000119844,ENSG00000145020,ENSG00000166295,ENSG00000206560,ENSG00000136938,ENSG00000198931,ENSG00000122644,ENSG00000166164,ENSG00000067955,ENSG00000108468,ENSG00000100307,ENSG00000154781,ENSG00000111642,ENSG00000134326,ENSG00000198730,ENSG00000215301,ENSG00000023892,ENSG00000178028,ENSG00000162961,ENSG00000104408,ENSG00000066044,ENSG00000143420,ENSG00000221829,ENSG00000108592…
ME8	TRUE	0.00730109162555483	64	344	9	0.0261627906976744	0.140625	GO:0015935	GO:CC	small ribosomal subunit	10552	839	IDA,IDA,IBA NAS IEA,IDA HDA IBA NAS,IDA HDA IBA,IDA HDA IBA IEA,IDA HDA,IDA HDA IBA,IDA HDA IBA TAS IEA	ENSG00000215301,ENSG00000116898,ENSG00000125901,ENSG00000112306,ENSG00000231500,ENSG00000008988,ENSG00000138326,ENSG00000143947,ENSG00000142937
ME8	TRUE	0.00735374538183031	94	344	11	0.0319767441860465	0.117021276595745	GO:0015934	GO:CC	large ribosomal subunit	10552	838	IDA ISS IBA IEA,IDA,IDA,HDA TAS,IPI HDA IBA IEA,IDA IPI HDA IBA TAS IEA,IPI HDA TAS IEA,IPI HDA IBA TAS IEA,IPI HDA IBA IEA,IBA,IPI HDA IBA TAS	ENSG00000172590,ENSG00000173141,ENSG00000143436,ENSG00000116251,ENSG00000125691,ENSG00000114391,ENSG00000109475,ENSG00000136942,ENSG00000182899,ENSG00000165502,ENSG00000122406
ME8	TRUE	0.00865805073666398	19	344	5	0.0145348837209302	0.263157894736842	GO:0005839	GO:CC	proteasome core complex	10552	478	ISS IBA IEA,IDA ISS IBA IEA,IDA ISS IBA IEA,IDA ISS IBA IEA,ISS IBA IEA	ENSG00000106588,ENSG00000100567,ENSG00000041357,ENSG00000101182,ENSG00000277791
ME8	TRUE	0.00923934891870778	41	344	7	0.0203488372093023	0.170731707317073	GO:0022627	GO:CC	cytosolic small ribosomal subunit	10552	1015	IDA,IDA HDA IBA NAS,IDA HDA,IDA HDA IBA,IDA HDA,IDA HDA IBA,IDA HDA IBA TAS IEA	ENSG00000215301,ENSG00000112306,ENSG00000231500,ENSG00000008988,ENSG00000138326,ENSG00000143947,ENSG00000142937
ME8	TRUE	0.00970955455074529	83	344	10	0.0290697674418605	0.120481927710843	GO:0071013	GO:CC	catalytic step 2 spliceosome	10552	2930	IDA,IDA,IDA,IDA IBA,IDA,IDA,IBA,IDA IBA,IDA,IDA	ENSG00000170144,ENSG00000092199,ENSG00000099783,ENSG00000153187,ENSG00000039123,ENSG00000265241,ENSG00000115128,ENSG00000100028,ENSG00000182004,ENSG00000100603
ME8	TRUE	0.00988948226160085	20	344	5	0.0145348837209302	0.25	GO:0005686	GO:CC	U2 snRNP	10552	339	IDA IBA,IBA,IBA,IBA,IBA IEA	ENSG00000100410,ENSG00000169976,ENSG00000115128,ENSG00000100028,ENSG00000182004
ME8	TRUE	0.0116001200582337	370	344	25	0.0726744186046512	0.0675675675675676	GO:0005743	GO:CC	mitochondrial inner membrane	10552	389	IDA IMP IBA TAS IEA,IDA IBA TAS NAS IEA,IDA IBA TAS IEA,IDA IEA,TAS,TAS,TAS,TAS,TAS,IDA IEA,IDA IPI IBA TAS NAS IEA,IDA IPI IBA TAS NAS IEA,IDA IPI IMP IBA TAS NAS IEA,IDA IPI IBA TAS NAS IEA,IDA IPI IBA TAS NAS IEA,IDA IPI IMP IBA TAS NAS IEA,IDA IPI IMP IBA TAS IEA,IDA IPI IMP IBA NAS IEA,IDA IBA TAS IEA,IBA,IDA IEA,IDA IPI IBA TAS IEA,IPI IMP ISS IBA TAS IEA,IPI TAS IEA,IPI TAS IEA	ENSG00000124172,ENSG00000241468,ENSG00000167863,ENSG00000132423,ENSG00000172590,ENSG00000173141,ENSG00000143436,ENSG00000116898,ENSG00000125901,ENSG00000101181,ENSG00000125356,ENSG00000184983,ENSG00000140990,ENSG00000119013,ENSG00000065518,ENSG00000165264,ENSG00000164258,ENSG00000110717,ENSG00000160439,ENSG00000130304,ENSG00000099800,ENSG00000173660,ENSG00000131143,ENSG00000131174,ENSG00000126267
ME8	TRUE	0.0124710453664372	7687	344	277	0.805232558139535	0.0360348640561988	GO:0005737	GO:CC	cytoplasm	10552	384	IDA IEA,ISS IBA TAS IEA,IDA TAS IEA,IDA IBA IEA,IDA TAS IEA,IBA TAS IEA,IDA IBA TAS IC IEA,IDA IBA TAS IEA,TAS,IDA IEA,IDA IBA TAS IEA,TAS,IDA IEA,IBA IEA,TAS IEA,IDA IMP IBA TAS IEA,IDA IBA TAS NAS IEA,IDA HDA IBA TAS IEA,IDA IBA TAS,IDA IBA TAS IEA,IDA IBA TAS IEA,IDA IBA TAS NAS IEA,IDA IPI IBA TAS IEA,IDA IPI IBA IEA,IDA TAS,TAS IEA,IEA,IDA,IEA,IDA IPI IBA TAS IEA,IEA,IEA,IDA IEA,IBA TAS IEA,…	ENSG00000154262,ENSG00000123130,ENSG00000115091,ENSG00000119844,ENSG00000164022,ENSG00000172339,ENSG00000145020,ENSG00000166295,ENSG00000206560,ENSG00000136938,ENSG00000198931,ENSG00000110237,ENSG00000122644,ENSG00000184867,ENSG00000111229,ENSG00000124172,ENSG00000241468,ENSG00000167863,ENSG00000166170,ENSG00000185825,ENSG00000050820,ENSG00000142867,ENSG00000135441,ENSG00000166275,ENSG00000166164…
ME8	TRUE	0.0125482347112177	4148	344	165	0.479651162790698	0.039778206364513	GO:0070013	GO:CC	intracellular organelle lumen	10552	2716	IDA,ISS TAS,IDA,IDA TAS,TAS,TAS IEA,IDA,IDA TAS,IDA IEA,TAS,IDA IEA,IDA TAS,TAS,TAS,IDA,IDA,IDA TAS,IDA,IDA,TAS,IDA IBA TAS IEA,TAS,IDA,TAS,IDA TAS,IDA,IDA IBA TAS IEA,IDA IPI IBA TAS IEA,IDA IBA IEA,IDA NAS IEA,IDA TAS,TAS,TAS,IDA TAS,IDA,IDA IBA IEA,IDA IBA IEA,IDA IBA TAS IEA,IDA IBA TAS,IDA TAS,IDA TAS,IDA ISS TAS IEA,IDA,IDA TAS,IDA TAS,IDA TAS IEA,IDA IBA TAS IEA,IDA,IDA,IDA IBA TAS IEA,TAS…	ENSG00000154262,ENSG00000123130,ENSG00000119844,ENSG00000145020,ENSG00000166295,ENSG00000206560,ENSG00000136938,ENSG00000198931,ENSG00000122644,ENSG00000124172,ENSG00000135441,ENSG00000166164,ENSG00000067955,ENSG00000108468,ENSG00000100307,ENSG00000154781,ENSG00000111642,ENSG00000128973,ENSG00000134326,ENSG00000132423,ENSG00000198730,ENSG00000153310,ENSG00000153071,ENSG00000155368,ENSG00000215301…
ME8	TRUE	0.0125482347112177	4148	344	165	0.479651162790698	0.039778206364513	GO:0043233	GO:CC	organelle lumen	10552	2130	IDA,ISS TAS,IDA,IDA TAS,TAS,TAS IEA,IDA,IDA TAS,IDA IEA,TAS,IDA IEA,IDA TAS,TAS,TAS,IDA,IDA,IDA TAS IEA,IDA,IDA,TAS,IDA IBA TAS IEA,TAS,IDA,TAS,IDA TAS,IDA,IDA IBA TAS IEA,IDA IPI IBA TAS IEA,IDA IBA IEA,IDA NAS IEA,IDA TAS,TAS,TAS,IDA TAS,IDA,IDA IBA IEA,IDA IBA IEA,IDA IBA TAS IEA,IDA IBA TAS,IDA TAS,IDA TAS,IDA ISS TAS IEA,IDA,IDA TAS,IDA TAS,IDA TAS IEA,IDA IBA TAS IEA,IDA,IDA,IDA IBA TAS IEA…	ENSG00000154262,ENSG00000123130,ENSG00000119844,ENSG00000145020,ENSG00000166295,ENSG00000206560,ENSG00000136938,ENSG00000198931,ENSG00000122644,ENSG00000124172,ENSG00000135441,ENSG00000166164,ENSG00000067955,ENSG00000108468,ENSG00000100307,ENSG00000154781,ENSG00000111642,ENSG00000128973,ENSG00000134326,ENSG00000132423,ENSG00000198730,ENSG00000153310,ENSG00000153071,ENSG00000155368,ENSG00000215301…
ME8	TRUE	0.0125482347112177	4148	344	165	0.479651162790698	0.039778206364513	GO:0031974	GO:CC	membrane-enclosed lumen	10552	1444	IDA,ISS TAS,IDA,IDA TAS,TAS,TAS IEA,IDA,IDA TAS,IDA IEA,TAS,IDA IEA,IDA TAS,TAS,TAS,IDA,IDA,IDA TAS IEA,IDA,IDA,TAS,IDA IBA TAS IEA,TAS,IDA,TAS,IDA TAS,IDA,IDA IBA TAS IEA,IDA IPI IBA TAS IEA,IDA IBA IEA,IDA NAS IEA,IDA TAS,TAS,TAS,IDA TAS,IDA,IDA IBA IEA,IDA IBA IEA,IDA IBA TAS IEA,IDA IBA TAS,IDA TAS,IDA TAS,IDA ISS TAS IEA,IDA,IDA TAS,IDA TAS,IDA TAS IEA,IDA IBA TAS IEA,IDA,IDA,IDA IBA TAS IEA…	ENSG00000154262,ENSG00000123130,ENSG00000119844,ENSG00000145020,ENSG00000166295,ENSG00000206560,ENSG00000136938,ENSG00000198931,ENSG00000122644,ENSG00000124172,ENSG00000135441,ENSG00000166164,ENSG00000067955,ENSG00000108468,ENSG00000100307,ENSG00000154781,ENSG00000111642,ENSG00000128973,ENSG00000134326,ENSG00000132423,ENSG00000198730,ENSG00000153310,ENSG00000153071,ENSG00000155368,ENSG00000215301…
ME8	TRUE	0.0144561053523046	90	344	10	0.0290697674418605	0.111111111111111	GO:0005684	GO:CC	U2-type spliceosomal complex	10552	337	IDA,IDA IBA,IDA IPI,IBA,IDA,IDA IPI,IPI IBA,IDA IBA,IDA,IDA	ENSG00000106355,ENSG00000140259,ENSG00000100410,ENSG00000196504,ENSG00000265241,ENSG00000169976,ENSG00000115128,ENSG00000100028,ENSG00000182004,ENSG00000100603
ME8	TRUE	0.0154719001729787	23	344	5	0.0145348837209302	0.217391304347826	GO:0005689	GO:CC	U12-type spliceosomal complex	10552	342	IDA IBA,IDA,IDA IBA,IDA IBA,IDA	ENSG00000100410,ENSG00000169976,ENSG00000115128,ENSG00000100028,ENSG00000182004
ME8	TRUE	0.0240391482186253	5086	344	194	0.563953488372093	0.0381439244986237	GO:0005634	GO:CC	nucleus	10552	294	IDA,IDA IEA,IDA,IEA,IEA,IDA,IDA IPI IBA TAS IEA,TAS IEA,IDA HDA IEA,IDA,IDA IEA,ISS IEA,IDA,IDA HDA IBA,IDA,IDA HDA IBA TAS IEA,IEA,IBA TAS IEA,IDA TAS IEA,IDA ISS IBA IEA,IDA IBA IEA,IDA TAS IEA,IDA HDA TAS IEA,IDA,IDA,IDA IBA TAS IEA,IDA,IDA IBA IEA,IDA IBA IEA,IDA IBA TAS NAS IEA,IDA IPI IBA TAS IEA,IDA IBA IEA,IDA IBA NAS IEA,IEA,IDA TAS IEA,TAS,IBA IEA,IDA IBA TAS IEA,IDA,IDA,IDA IBA IEA,IDA…	ENSG00000154262,ENSG00000115091,ENSG00000119844,ENSG00000164022,ENSG00000172339,ENSG00000145020,ENSG00000166295,ENSG00000206560,ENSG00000136938,ENSG00000198931,ENSG00000122644,ENSG00000111229,ENSG00000241468,ENSG00000166170,ENSG00000142867,ENSG00000166164,ENSG00000134072,ENSG00000067955,ENSG00000108468,ENSG00000100307,ENSG00000154781,ENSG00000111642,ENSG00000213719,ENSG00000128973,ENSG00000134326…
ME8	TRUE	0.0251485384105624	799	344	42	0.122093023255814	0.0525657071339174	GO:0005730	GO:CC	nucleolus	10552	377	IDA,IDA IEA,IDA,IDA,IDA IBA IEA,IDA,IDA,IDA IBA IEA,IDA,IEA,IDA IBA IEA,IDA IBA IEA,IDA,IDA IBA IEA,IDA,IEA,IDA,IDA,IDA IBA IEA,IDA IBA TAS IEA,IDA IBA IEA,IDA IEA,IDA,IBA IEA,IDA IEA,TAS,IDA HDA IEA,IDA ISS IBA IEA,IEA,HDA,IDA IBA IEA,IDA IEA,IDA IBA IEA,IDA,IDA,IDA,IDA,IEA,IDA IBA TAS IEA,IDA,IDA IBA NAS IEA,IDA IEA	ENSG00000136938,ENSG00000122644,ENSG00000128973,ENSG00000153071,ENSG00000117395,ENSG00000221829,ENSG00000162458,ENSG00000108592,ENSG00000272047,ENSG00000099783,ENSG00000177971,ENSG00000139233,ENSG00000140950,ENSG00000124383,ENSG00000116898,ENSG00000039123,ENSG00000102030,ENSG00000186575,ENSG00000186416,ENSG00000166197,ENSG00000048162,ENSG00000170515,ENSG00000188313,ENSG00000186184,ENSG00000125691…
ME8	TRUE	0.0251485384105624	3363	344	136	0.395348837209302	0.0404400832589949	GO:0043228	GO:CC	non-membrane-bounded organelle	10552	2125	IDA ISS IBA TAS IEA,IDA,IDA IBA IEA,IDA,IDA IEA,IDA ISS IBA TAS IEA,IDA,IEA,IDA,IDA IBA IEA,IDA IMP HDA IBA TAS IEA,IDA,IDA IBA IEA,IDA IEA,IEA,IDA HDA IEA,IDA,IEA,IDA,IDA,IDA IBA IEA,IEA,IEA,IDA IBA IEA,IDA IBA IEA,NAS,IDA IEA,ISS IEA,IDA,IDA IBA IEA,ISS IEA,IDA,IDA,IDA IBA IEA,IDA,IDA ISA,IEA,IDA HDA,IEA,IDA IBA IEA,IDA ISA,IEA,IDA IBA IEA,IEA,IDA ISA,IDA ISS IEA,IDA IBA IEA,IDA IEA,IDA IBA IEA…	ENSG00000115091,ENSG00000173175,ENSG00000166295,ENSG00000136938,ENSG00000122644,ENSG00000111229,ENSG00000185825,ENSG00000050820,ENSG00000142867,ENSG00000130559,ENSG00000108468,ENSG00000100307,ENSG00000104983,ENSG00000150753,ENSG00000197622,ENSG00000111642,ENSG00000128973,ENSG00000122705,ENSG00000040531,ENSG00000153071,ENSG00000215301,ENSG00000023892,ENSG00000058866,ENSG00000178028,ENSG00000117395…
ME8	TRUE	0.0251485384105624	52	344	7	0.0203488372093023	0.134615384615385	GO:0071011	GO:CC	precatalytic spliceosome	10552	2928	IDA,IDA,IDA IBA,IDA IBA,IBA,IDA IBA,IDA IBA	ENSG00000106355,ENSG00000140259,ENSG00000100410,ENSG00000169976,ENSG00000115128,ENSG00000100028,ENSG00000182004
ME8	TRUE	0.0251485384105624	3363	344	136	0.395348837209302	0.0404400832589949	GO:0043232	GO:CC	intracellular non-membrane-bounded organelle	10552	2129	IDA ISS IBA TAS IEA,IDA,IDA IBA IEA,IDA,IDA IEA,IDA ISS IBA TAS IEA,IDA,IEA,IDA,IDA IBA IEA,IDA IMP HDA IBA TAS IEA,IDA,IDA IBA IEA,IDA IEA,IEA,IDA HDA IEA,IDA,IEA,IDA,IDA,IDA IBA IEA,IEA,IEA,IDA IBA IEA,IDA IBA IEA,NAS,IDA IEA,ISS IEA,IDA,IDA IBA IEA,ISS IEA,IDA,IDA,IDA IBA IEA,IDA,IDA ISA,IEA,IDA HDA,IEA,IDA IBA IEA,IDA ISA,IEA,IDA IBA IEA,IEA,IDA ISA,IDA ISS IEA,IDA IBA IEA,IDA IEA,IDA IBA IEA…	ENSG00000115091,ENSG00000173175,ENSG00000166295,ENSG00000136938,ENSG00000122644,ENSG00000111229,ENSG00000185825,ENSG00000050820,ENSG00000142867,ENSG00000130559,ENSG00000108468,ENSG00000100307,ENSG00000104983,ENSG00000150753,ENSG00000197622,ENSG00000111642,ENSG00000128973,ENSG00000122705,ENSG00000040531,ENSG00000153071,ENSG00000215301,ENSG00000023892,ENSG00000058866,ENSG00000178028,ENSG00000117395…
ME8	TRUE	0.0251953364637836	67	344	8	0.0232558139534884	0.119402985074627	GO:0030532	GO:CC	small nuclear ribonucleoprotein complex	10552	1115	IDA IBA,IDA IBA,IDA IBA,IBA,IBA,IBA,IDA IBA TAS,IDA IBA NAS IEA	ENSG00000174720,ENSG00000106355,ENSG00000100410,ENSG00000196504,ENSG00000169976,ENSG00000115128,ENSG00000100028,ENSG00000182004
ME8	TRUE	0.0291591917242777	8	344	3	0.00872093023255814	375	GO:0061702	GO:CC	inflammasome complex	10552	2638	ISS IEA,IDA IPI IBA TAS IEA,IDA IBA	ENSG00000215301,ENSG00000091592,ENSG00000137757
ME8	TRUE	0.0369697348057058	414	344	25	0.0726744186046512	0.0603864734299517	GO:0019866	GO:CC	organelle inner membrane	10552	980	IDA IMP IBA TAS IEA,IDA IBA TAS NAS IEA,IDA IBA TAS IEA,IDA IEA,TAS,TAS,TAS,TAS,TAS,IDA IEA,IDA IPI IBA TAS NAS IEA,IDA IPI IBA TAS NAS IEA,IDA IPI IMP IBA TAS NAS IEA,IDA IPI IBA TAS NAS IEA,IDA IPI IBA TAS NAS IEA,IDA IPI IMP IBA TAS NAS IEA,IDA IPI IMP IBA TAS IEA,IDA IPI IMP IBA NAS IEA,IDA IBA TAS IEA,IBA,IDA IEA,IDA IPI IBA TAS IEA,IPI IMP ISS IBA TAS IEA,IPI TAS IEA,IPI TAS IEA	ENSG00000124172,ENSG00000241468,ENSG00000167863,ENSG00000132423,ENSG00000172590,ENSG00000173141,ENSG00000143436,ENSG00000116898,ENSG00000125901,ENSG00000101181,ENSG00000125356,ENSG00000184983,ENSG00000140990,ENSG00000119013,ENSG00000065518,ENSG00000165264,ENSG00000164258,ENSG00000110717,ENSG00000160439,ENSG00000130304,ENSG00000099800,ENSG00000173660,ENSG00000131143,ENSG00000131174,ENSG00000126267
ME8	TRUE	0.0431779832857147	58	344	7	0.0203488372093023	0.120689655172414	GO:0097525	GO:CC	spliceosomal snRNP complex	10552	3394	IDA IBA,IDA IBA,IBA,IBA,IBA,IDA IBA,IDA IBA IEA	ENSG00000106355,ENSG00000100410,ENSG00000196504,ENSG00000169976,ENSG00000115128,ENSG00000100028,ENSG00000182004
ME8	TRUE	0.0432904431892569	19	344	4	0.0116279069767442	0.210526315789474	GO:0070069	GO:CC	cytochrome complex	10552	2744	IPI IBA IEA,IPI IMP IBA IEA,IPI IBA,IPI IBA IEA	ENSG00000173660,ENSG00000131143,ENSG00000131174,ENSG00000126267
ME8	TRUE	0.0432904431892569	3	344	2	0.00581395348837209	0.666666666666667	GO:0008537	GO:CC	proteasome activator complex	10552	624	IEA,IEA	ENSG00000092010,ENSG00000100911
ME8	TRUE	0.0432904431892569	59	344	7	0.0203488372093023	0.11864406779661	GO:0000502	GO:CC	proteasome complex	10552	97	IDA ISS IBA TAS IEA,IDA ISS IBA TAS IEA,IDA ISS IBA TAS IEA,IDA ISS IBA TAS IEA,IDA ISS IBA TAS IEA,TAS IEA,TAS IEA	ENSG00000106588,ENSG00000100567,ENSG00000041357,ENSG00000101182,ENSG00000277791,ENSG00000092010,ENSG00000100911
ME8	TRUE	0.0432904431892569	75	344	8	0.0232558139534884	0.106666666666667	GO:0120114	GO:CC	Sm-like protein family complex	10552	3878	IDA IBA,IDA IBA,IDA IBA,IBA,IBA,IBA,IDA IBA TAS,IDA IBA NAS IEA	ENSG00000174720,ENSG00000106355,ENSG00000100410,ENSG00000196504,ENSG00000169976,ENSG00000115128,ENSG00000100028,ENSG00000182004
ME8	TRUE	0.0432904431892569	3	344	2	0.00581395348837209	0.666666666666667	GO:0034457	GO:CC	Mpp10 complex	10552	1719	IDA IBA,IBA IEA	ENSG00000177971,ENSG00000124383
ME8	TRUE	0.0432904431892569	3	344	2	0.00581395348837209	0.666666666666667	GO:0072558	GO:CC	NLRP1 inflammasome complex	10552	3147	IDA IPI TAS,IDA IBA	ENSG00000091592,ENSG00000137757
ME8	TRUE	0.0432904431892569	3	344	2	0.00581395348837209	0.666666666666667	GO:0070721	GO:CC	ISGF3 complex	10552	2869	IPI,IPI	ENSG00000115415,ENSG00000170581
ME8	TRUE	0.0441825102362026	93	344	9	0.0261627906976744	0.0967741935483871	GO:1990204	GO:CC	oxidoreductase complex	10552	4205	IDA IPI IBA NAS,IDA IPI IBA NAS IEA,IDA IPI IBA NAS,IDA IPI IBA NAS,IDA IPI IBA NAS,IDA IPI IMP IBA NAS IEA,IDA IPI IMP IBA IEA,IDA IPI IMP IBA NAS IEA,IPI IBA IEA	ENSG00000125356,ENSG00000184983,ENSG00000140990,ENSG00000119013,ENSG00000065518,ENSG00000165264,ENSG00000164258,ENSG00000110717,ENSG00000173660
ME8	TRUE	4.67872385100769e-05	52	344	12	0.0348837209302326	0.230769230769231	GO:0015453	GO:MF	oxidoreduction-driven active transmembrane transporter activity	10552	3223	TAS NAS,TAS NAS,NAS,TAS NAS,NAS,TAS NAS,IMP,IMP NAS IEA,TAS,TAS IEA,TAS IEA,NAS	ENSG00000125356,ENSG00000184983,ENSG00000140990,ENSG00000119013,ENSG00000065518,ENSG00000165264,ENSG00000164258,ENSG00000110717,ENSG00000173660,ENSG00000131143,ENSG00000131174,ENSG00000126267
ME8	TRUE	4.67872385100769e-05	139	344	19	0.0552325581395349	0.136690647482014	GO:0003735	GO:MF	structural constituent of ribosome	10552	451	ISS IEA,ISS IBA IEA,NAS IEA,ISS NAS IEA,IDA IBA TAS NAS IEA,IDA IBA NAS IEA,IDA IBA TAS NAS,IDA TAS NAS IEA,IDA IBA TAS NAS IEA,IDA IMP IBA NAS IEA,IEA,IDA IMP IBA TAS NAS IEA,IDA HDA IBA IEA,IDA HDA IEA,IDA HDA IBA NAS IEA,IDA IMP HDA NAS IEA,IDA HDA IBA IEA,IDA HDA IBA IEA,IEA	ENSG00000172590,ENSG00000173141,ENSG00000143436,ENSG00000116898,ENSG00000116251,ENSG00000125691,ENSG00000114391,ENSG00000109475,ENSG00000136942,ENSG00000182899,ENSG00000165502,ENSG00000122406,ENSG00000112306,ENSG00000231500,ENSG00000008988,ENSG00000138326,ENSG00000143947,ENSG00000142937,ENSG00000137876
ME8	TRUE	0.00103181912340079	86	344	13	0.0377906976744186	0.151162790697674	GO:0009055	GO:MF	electron transfer activity	10552	2652	TAS,TAS NAS,TAS NAS,NAS,TAS NAS,NAS,TAS NAS,IMP,IMP NAS IEA,TAS,TAS IEA,TAS IEA,NAS	ENSG00000082212,ENSG00000125356,ENSG00000184983,ENSG00000140990,ENSG00000119013,ENSG00000065518,ENSG00000165264,ENSG00000164258,ENSG00000110717,ENSG00000173660,ENSG00000131143,ENSG00000131174,ENSG00000126267
ME8	TRUE	0.0012462997871232	1324	344	72	0.209302325581395	0.054380664652568	GO:0003723	GO:MF	RNA binding	10552	440	IDA IEA,IDA,HDA,IEA,IDA HDA IBA IEA,IEA,HDA,HDA,IDA HDA IBA TAS IEA,HDA IBA TAS IEA,IDA HDA ISS TAS IEA,HDA,HDA,HDA TAS IEA,IDA IPI HDA IBA NAS IEA,HDA IBA NAS IEA,IDA IPI HDA IBA TAS IEA,IDA IBA TAS IEA,HDA IBA IEA,IDA HDA IBA IEA,HDA,IBA TAS IEA,HDA,HDA,HDA,HDA,HDA,HDA IEA,HDA,HDA,IDA,HDA IEA,HDA,HDA IEA,IBA,IDA HDA IEA,HDA ISS IEA,HDA,IBA TAS IEA,HDA,HDA IBA,HDA IBA NAS IEA,HDA IBA TAS IEA,HDA…	ENSG00000164022,ENSG00000150753,ENSG00000145354,ENSG00000174177,ENSG00000215301,ENSG00000129480,ENSG00000117395,ENSG00000104408,ENSG00000151247,ENSG00000075151,ENSG00000066044,ENSG00000108592,ENSG00000143321,ENSG00000170144,ENSG00000092199,ENSG00000099783,ENSG00000153187,ENSG00000115267,ENSG00000177971,ENSG00000174720,ENSG00000139233,ENSG00000106355,ENSG00000140259,ENSG00000124383,ENSG00000143436…
ME8	TRUE	0.00165689603926238	34	344	8	0.0232558139534884	0.235294117647059	GO:0008137	GO:MF	NADH dehydrogenase (ubiquinone) activity	10552	1994	TAS NAS,TAS NAS,NAS,TAS NAS,NAS,TAS NAS,IMP,IMP NAS IEA	ENSG00000125356,ENSG00000184983,ENSG00000140990,ENSG00000119013,ENSG00000065518,ENSG00000165264,ENSG00000164258,ENSG00000110717
ME8	TRUE	0.0017395577225764	35	344	8	0.0232558139534884	0.228571428571429	GO:0050136	GO:MF	NADH dehydrogenase (quinone) activity	10552	8536	TAS NAS,TAS NAS,NAS,TAS NAS,NAS,TAS NAS,IMP,IMP NAS IEA	ENSG00000125356,ENSG00000184983,ENSG00000140990,ENSG00000119013,ENSG00000065518,ENSG00000165264,ENSG00000164258,ENSG00000110717
ME8	TRUE	0.00176730419366955	36	344	8	0.0232558139534884	0.222222222222222	GO:0003954	GO:MF	NADH dehydrogenase activity	10552	628	TAS NAS,TAS NAS,NAS,TAS NAS,NAS,TAS NAS,IMP,IMP IBA NAS IEA	ENSG00000125356,ENSG00000184983,ENSG00000140990,ENSG00000119013,ENSG00000065518,ENSG00000165264,ENSG00000164258,ENSG00000110717
ME8	TRUE	0.00176730419366955	113	344	14	0.0406976744186047	0.123893805309735	GO:0015399	GO:MF	primary active transmembrane transporter activity	10552	3174	IBA IEA,TAS NAS,TAS NAS,NAS,TAS NAS,NAS,TAS NAS,IMP,IMP NAS IEA,TAS,TAS,TAS IEA,TAS IEA,NAS	ENSG00000154262,ENSG00000125356,ENSG00000184983,ENSG00000140990,ENSG00000119013,ENSG00000065518,ENSG00000165264,ENSG00000164258,ENSG00000110717,ENSG00000231925,ENSG00000173660,ENSG00000131143,ENSG00000131174,ENSG00000126267
ME8	TRUE	0.0017970057320347	37	344	8	0.0232558139534884	0.216216216216216	GO:0003955	GO:MF	NAD(P)H dehydrogenase (quinone) activity	10552	629	TAS NAS,TAS NAS,NAS,TAS NAS,NAS,TAS NAS,IMP,IMP NAS IEA	ENSG00000125356,ENSG00000184983,ENSG00000140990,ENSG00000119013,ENSG00000065518,ENSG00000165264,ENSG00000164258,ENSG00000110717
ME8	TRUE	0.00608388430968543	44	344	8	0.0232558139534884	0.181818181818182	GO:0016655	GO:MF	oxidoreductase activity, acting on NAD(P)H, quinone or similar compound as acceptor	10552	3635	TAS NAS,TAS NAS,NAS,TAS NAS,NAS,TAS NAS,IMP,IMP NAS IEA	ENSG00000125356,ENSG00000184983,ENSG00000140990,ENSG00000119013,ENSG00000065518,ENSG00000165264,ENSG00000164258,ENSG00000110717
ME8	TRUE	0.0355927484954163	393	344	26	0.0755813953488372	0.0661577608142494	GO:0005198	GO:MF	structural molecule activity	10552	1694	IDA,IDA TAS,IEA,NAS,IBA RCA,ISS IEA,ISS IBA IEA,NAS IEA,ISS NAS IEA,IBA IEA,RCA,IDA IBA TAS NAS IEA,IDA IBA NAS IEA,IDA IBA TAS NAS,IDA TAS NAS IEA,IDA IBA TAS NAS IEA,IDA IMP IBA NAS IEA,IEA,IDA IMP IBA TAS NAS IEA,IDA HDA IBA IEA,IDA HDA IEA,IDA HDA IBA NAS IEA,IDA IMP HDA NAS IEA,IDA HDA IBA IEA,IDA HDA IBA IEA,IEA	ENSG00000115091,ENSG00000111229,ENSG00000122705,ENSG00000101384,ENSG00000130702,ENSG00000172590,ENSG00000173141,ENSG00000143436,ENSG00000116898,ENSG00000113569,ENSG00000174348,ENSG00000116251,ENSG00000125691,ENSG00000114391,ENSG00000109475,ENSG00000136942,ENSG00000182899,ENSG00000165502,ENSG00000122406,ENSG00000112306,ENSG00000231500,ENSG00000008988,ENSG00000138326,ENSG00000143947,ENSG00000142937…
ME8	TRUE	0.04651907485506	60	344	8	0.0232558139534884	0.133333333333333	GO:0016651	GO:MF	oxidoreductase activity, acting on NAD(P)H	10552	3632	TAS NAS,TAS NAS,NAS,TAS NAS,NAS,TAS NAS,IMP,IMP IBA NAS IEA	ENSG00000125356,ENSG00000184983,ENSG00000140990,ENSG00000119013,ENSG00000065518,ENSG00000165264,ENSG00000164258,ENSG00000110717
ME8	TRUE	0.000257566557099744	732	344	50	0.145348837209302	0.0683060109289618	HPA:0461391	HPA	skin 1; cells in basal layer[≥Low]	10552	603	Supported,Supported,Supported,Supported,Supported,Enhanced,Enhanced,Supported,Enhanced,Supported,Supported,Supported,Enhanced,Enhanced,Supported,Supported,Supported,Supported,Supported,Supported,Enhanced,Supported,Supported,Supported,Enhanced,Supported,Enhanced,Supported,Supported,Enhanced,Supported,Supported,Enhanced,Enhanced,Supported,Supported,Supported,Supported,Supported,Enhanced,Enhanced,Su…	ENSG00000123130,ENSG00000164022,ENSG00000136938,ENSG00000185825,ENSG00000108468,ENSG00000150753,ENSG00000213719,ENSG00000215301,ENSG00000023892,ENSG00000162961,ENSG00000102189,ENSG00000151247,ENSG00000137312,ENSG00000118418,ENSG00000170144,ENSG00000092199,ENSG00000099783,ENSG00000153187,ENSG00000125347,ENSG00000101384,ENSG00000124383,ENSG00000116898,ENSG00000125901,ENSG00000102030,ENSG00000125356…
ME8	TRUE	0.000383627245541715	661	344	45	0.130813953488372	0.0680786686838124	HPA:0471461	HPA	skin 2; langerhans cells[≥Low]	10552	685	Supported,Supported,Supported,Supported,Enhanced,Enhanced,Supported,Supported,Supported,Supported,Supported,Supported,Supported,Supported,Enhanced,Supported,Supported,Enhanced,Supported,Supported,Supported,Enhanced,Supported,Supported,Supported,Enhanced,Supported,Enhanced,Supported,Supported,Enhanced,Supported,Supported,Enhanced,Supported,Enhanced,Supported,Supported,Supported,Enhanced,Enhanced,S…	ENSG00000164022,ENSG00000136938,ENSG00000185825,ENSG00000108468,ENSG00000150753,ENSG00000213719,ENSG00000215301,ENSG00000162961,ENSG00000102189,ENSG00000151247,ENSG00000170144,ENSG00000092199,ENSG00000099783,ENSG00000153187,ENSG00000118308,ENSG00000125347,ENSG00000101384,ENSG00000124383,ENSG00000125901,ENSG00000102030,ENSG00000140990,ENSG00000065518,ENSG00000165264,ENSG00000164258,ENSG00000166197…
ME8	TRUE	0.000383627245541715	699	344	47	0.136627906976744	0.067238912732475	HPA:0471471	HPA	skin 2; lymphocytes[≥Low]	10552	688	Supported,Supported,Supported,Supported,Supported,Enhanced,Enhanced,Enhanced,Supported,Enhanced,Supported,Supported,Supported,Enhanced,Supported,Supported,Supported,Supported,Enhanced,Supported,Enhanced,Supported,Supported,Supported,Enhanced,Supported,Supported,Enhanced,Supported,Enhanced,Supported,Enhanced,Supported,Supported,Supported,Supported,Enhanced,Supported,Enhanced,Supported,Supported,Su…	ENSG00000123130,ENSG00000164022,ENSG00000136938,ENSG00000185825,ENSG00000108468,ENSG00000150753,ENSG00000213719,ENSG00000122705,ENSG00000215301,ENSG00000023892,ENSG00000162961,ENSG00000102189,ENSG00000151247,ENSG00000137312,ENSG00000170144,ENSG00000092199,ENSG00000099783,ENSG00000153187,ENSG00000118308,ENSG00000125347,ENSG00000124383,ENSG00000116898,ENSG00000125901,ENSG00000102030,ENSG00000065518…
ME8	TRUE	0.000412375984812065	628	344	43	125	0.0684713375796178	HPA:0461471	HPA	skin 1; lymphocytes[≥Low]	10552	639	Supported,Supported,Supported,Supported,Enhanced,Enhanced,Enhanced,Enhanced,Supported,Enhanced,Supported,Supported,Supported,Supported,Supported,Supported,Supported,Enhanced,Supported,Supported,Enhanced,Supported,Enhanced,Supported,Enhanced,Supported,Supported,Enhanced,Supported,Enhanced,Enhanced,Supported,Supported,Supported,Enhanced,Supported,Supported,Supported,Enhanced,Supported,Supported,Sup…	ENSG00000123130,ENSG00000136938,ENSG00000185825,ENSG00000108468,ENSG00000150753,ENSG00000213719,ENSG00000122705,ENSG00000153071,ENSG00000215301,ENSG00000023892,ENSG00000162961,ENSG00000102189,ENSG00000151247,ENSG00000170144,ENSG00000092199,ENSG00000099783,ENSG00000153187,ENSG00000118308,ENSG00000125347,ENSG00000101384,ENSG00000124383,ENSG00000116898,ENSG00000065518,ENSG00000164258,ENSG00000109320…
ME8	TRUE	0.000412375984812065	611	344	42	0.122093023255814	0.0687397708674304	HPA:0461461	HPA	skin 1; langerhans cells[≥Low]	10552	636	Supported,Supported,Supported,Supported,Enhanced,Enhanced,Supported,Supported,Supported,Supported,Supported,Supported,Supported,Supported,Supported,Supported,Enhanced,Supported,Supported,Enhanced,Supported,Supported,Supported,Supported,Supported,Enhanced,Supported,Supported,Enhanced,Supported,Supported,Enhanced,Enhanced,Supported,Supported,Supported,Enhanced,Enhanced,Supported,Supported,Supported…	ENSG00000164022,ENSG00000136938,ENSG00000185825,ENSG00000108468,ENSG00000150753,ENSG00000213719,ENSG00000215301,ENSG00000162961,ENSG00000102189,ENSG00000151247,ENSG00000170144,ENSG00000092199,ENSG00000099783,ENSG00000153187,ENSG00000125347,ENSG00000101384,ENSG00000124383,ENSG00000102030,ENSG00000140990,ENSG00000065518,ENSG00000165264,ENSG00000164258,ENSG00000166197,ENSG00000170515,ENSG00000100410…
ME8	TRUE	0.000884391813092616	793	344	49	0.142441860465116	0.0617906683480454	HPA:0471391	HPA	skin 2; cells in basal layer[≥Low]	10552	655	Supported,Supported,Supported,Supported,Supported,Enhanced,Enhanced,Supported,Enhanced,Supported,Supported,Supported,Enhanced,Enhanced,Supported,Supported,Supported,Supported,Supported,Supported,Enhanced,Supported,Supported,Supported,Enhanced,Supported,Enhanced,Supported,Supported,Enhanced,Supported,Supported,Enhanced,Supported,Supported,Supported,Supported,Enhanced,Supported,Enhanced,Supported,S…	ENSG00000123130,ENSG00000164022,ENSG00000136938,ENSG00000185825,ENSG00000108468,ENSG00000150753,ENSG00000213719,ENSG00000215301,ENSG00000023892,ENSG00000162961,ENSG00000102189,ENSG00000151247,ENSG00000137312,ENSG00000118418,ENSG00000170144,ENSG00000092199,ENSG00000099783,ENSG00000153187,ENSG00000125347,ENSG00000101384,ENSG00000124383,ENSG00000116898,ENSG00000125901,ENSG00000102030,ENSG00000125356…
ME8	TRUE	0.000884391813092616	863	344	52	0.151162790697674	0.0602549246813441	HPA:0471441	HPA	skin 2; fibrohistiocytic cells[≥Low]	10552	679	Supported,Supported,Supported,Supported,Supported,Enhanced,Enhanced,Enhanced,Enhanced,Supported,Enhanced,Supported,Supported,Supported,Enhanced,Supported,Supported,Supported,Supported,Enhanced,Enhanced,Supported,Supported,Enhanced,Supported,Supported,Supported,Enhanced,Enhanced,Supported,Supported,Enhanced,Enhanced,Enhanced,Supported,Enhanced,Supported,Supported,Enhanced,Supported,Supported,Enhan…	ENSG00000123130,ENSG00000164022,ENSG00000136938,ENSG00000185825,ENSG00000108468,ENSG00000150753,ENSG00000213719,ENSG00000122705,ENSG00000153071,ENSG00000215301,ENSG00000023892,ENSG00000162961,ENSG00000102189,ENSG00000151247,ENSG00000137312,ENSG00000170144,ENSG00000092199,ENSG00000099783,ENSG00000153187,ENSG00000164120,ENSG00000118308,ENSG00000125347,ENSG00000101384,ENSG00000124383,ENSG00000116898…
ME8	TRUE	0.00110295374041638	564	344	38	0.11046511627907	0.0673758865248227	HPA:0470181	HPA	skin 2; cells in granular layer[≥Low]	10552	661	Supported,Supported,Supported,Supported,Enhanced,Supported,Supported,Supported,Supported,Supported,Supported,Supported,Enhanced,Supported,Supported,Enhanced,Supported,Supported,Supported,Supported,Supported,Supported,Enhanced,Supported,Supported,Supported,Supported,Supported,Enhanced,Supported,Enhanced,Supported,Supported,Enhanced,Supported,Supported,Supported,Supported	ENSG00000164022,ENSG00000136938,ENSG00000185825,ENSG00000108468,ENSG00000213719,ENSG00000215301,ENSG00000162961,ENSG00000102189,ENSG00000151247,ENSG00000092199,ENSG00000099783,ENSG00000153187,ENSG00000118308,ENSG00000125347,ENSG00000101384,ENSG00000124383,ENSG00000125901,ENSG00000102030,ENSG00000140990,ENSG00000165264,ENSG00000164258,ENSG00000166197,ENSG00000145730,ENSG00000100410,ENSG00000041357…
ME8	TRUE	0.00110295374041638	693	344	44	0.127906976744186	0.0634920634920635	HPA:0471411	HPA	skin 2; cells in spinous layer[≥Low]	10552	664	Supported,Supported,Supported,Supported,Enhanced,Enhanced,Supported,Supported,Supported,Supported,Supported,Supported,Supported,Supported,Enhanced,Supported,Supported,Enhanced,Supported,Supported,Enhanced,Supported,Enhanced,Supported,Supported,Supported,Supported,Enhanced,Supported,Supported,Supported,Supported,Enhanced,Supported,Enhanced,Supported,Supported,Supported,Enhanced,Enhanced,Supported,…	ENSG00000164022,ENSG00000136938,ENSG00000185825,ENSG00000108468,ENSG00000150753,ENSG00000213719,ENSG00000215301,ENSG00000162961,ENSG00000102189,ENSG00000151247,ENSG00000170144,ENSG00000092199,ENSG00000099783,ENSG00000153187,ENSG00000118308,ENSG00000125347,ENSG00000101384,ENSG00000124383,ENSG00000125901,ENSG00000102030,ENSG00000125356,ENSG00000140990,ENSG00000065518,ENSG00000165264,ENSG00000164258…
ME8	TRUE	0.00148936918680721	618	344	40	0.116279069767442	0.0647249190938511	HPA:0461411	HPA	skin 1; cells in spinous layer[≥Low]	10552	612	Supported,Supported,Supported,Supported,Enhanced,Enhanced,Supported,Supported,Supported,Supported,Supported,Supported,Supported,Supported,Supported,Supported,Enhanced,Supported,Supported,Enhanced,Supported,Supported,Supported,Supported,Supported,Supported,Supported,Supported,Supported,Enhanced,Enhanced,Supported,Supported,Supported,Enhanced,Enhanced,Supported,Supported,Supported,Supported	ENSG00000164022,ENSG00000136938,ENSG00000185825,ENSG00000108468,ENSG00000150753,ENSG00000213719,ENSG00000215301,ENSG00000162961,ENSG00000102189,ENSG00000151247,ENSG00000170144,ENSG00000092199,ENSG00000099783,ENSG00000153187,ENSG00000125347,ENSG00000101384,ENSG00000124383,ENSG00000102030,ENSG00000140990,ENSG00000065518,ENSG00000165264,ENSG00000164258,ENSG00000166197,ENSG00000170515,ENSG00000100410…
ME8	TRUE	0.00161179825302116	760	344	46	0.133720930232558	0.0605263157894737	HPA:0461441	HPA	skin 1; fibrohistiocytic cells[≥Low]	10552	627	Supported,Supported,Supported,Supported,Supported,Enhanced,Enhanced,Enhanced,Enhanced,Supported,Supported,Supported,Supported,Supported,Supported,Supported,Supported,Enhanced,Enhanced,Supported,Enhanced,Supported,Supported,Supported,Enhanced,Supported,Supported,Enhanced,Enhanced,Supported,Enhanced,Supported,Enhanced,Supported,Enhanced,Supported,Supported,Enhanced,Supported,Supported,Supported,Enh…	ENSG00000123130,ENSG00000164022,ENSG00000136938,ENSG00000185825,ENSG00000108468,ENSG00000150753,ENSG00000213719,ENSG00000122705,ENSG00000153071,ENSG00000215301,ENSG00000162961,ENSG00000102189,ENSG00000151247,ENSG00000170144,ENSG00000092199,ENSG00000099783,ENSG00000153187,ENSG00000164120,ENSG00000118308,ENSG00000101384,ENSG00000124383,ENSG00000116898,ENSG00000125901,ENSG00000102030,ENSG00000125356…
ME8	TRUE	0.00161179825302116	2304	344	107	0.311046511627907	0.0464409722222222	HPA:0530722	HPA	spleen; cells in white pulp[≥Medium]	10552	755	Approved,Supported,Approved,Supported,Supported,Approved,Supported,Approved,Approved,Approved,Enhanced,Supported,Approved,Approved,Approved,Enhanced,Supported,Enhanced,Supported,Enhanced,Supported,Supported,Enhanced,Approved,Approved,Approved,Approved,Approved,Enhanced,Approved,Enhanced,Supported,Enhanced,Approved,Approved,Supported,Supported,Supported,Supported,Approved,Approved,Enhanced,Approve…	ENSG00000157426,ENSG00000123130,ENSG00000115091,ENSG00000164022,ENSG00000145020,ENSG00000166295,ENSG00000136938,ENSG00000198931,ENSG00000111229,ENSG00000241468,ENSG00000167863,ENSG00000185825,ENSG00000142867,ENSG00000135441,ENSG00000166275,ENSG00000166164,ENSG00000108468,ENSG00000100307,ENSG00000111642,ENSG00000171793,ENSG00000198730,ENSG00000215301,ENSG00000023892,ENSG00000069345,ENSG00000129480…
ME8	TRUE	0.00174149738311242	765	344	46	0.133720930232558	0.0601307189542484	HPA:0470201	HPA	skin 2; endothelial cells[≥Low]	10552	670	Supported,Supported,Supported,Supported,Supported,Enhanced,Enhanced,Enhanced,Supported,Supported,Supported,Supported,Enhanced,Supported,Supported,Supported,Supported,Enhanced,Supported,Supported,Enhanced,Supported,Supported,Enhanced,Supported,Supported,Enhanced,Supported,Enhanced,Supported,Enhanced,Supported,Supported,Supported,Supported,Enhanced,Enhanced,Supported,Supported,Supported,Enhanced,En…	ENSG00000123130,ENSG00000164022,ENSG00000136938,ENSG00000185825,ENSG00000108468,ENSG00000150753,ENSG00000213719,ENSG00000153071,ENSG00000215301,ENSG00000162961,ENSG00000102189,ENSG00000151247,ENSG00000137312,ENSG00000170144,ENSG00000092199,ENSG00000099783,ENSG00000153187,ENSG00000118308,ENSG00000125347,ENSG00000101384,ENSG00000124383,ENSG00000116898,ENSG00000102030,ENSG00000065518,ENSG00000165264…
ME8	TRUE	0.00201674385316206	726	344	44	0.127906976744186	0.0606060606060606	HPA:0460201	HPA	skin 1; endothelial cells[≥Low]	10552	618	Supported,Supported,Supported,Supported,Supported,Enhanced,Enhanced,Enhanced,Supported,Supported,Supported,Supported,Enhanced,Supported,Supported,Supported,Supported,Enhanced,Supported,Supported,Enhanced,Supported,Supported,Supported,Enhanced,Supported,Supported,Enhanced,Supported,Supported,Enhanced,Supported,Enhanced,Supported,Supported,Supported,Supported,Enhanced,Supported,Supported,Supported,…	ENSG00000123130,ENSG00000164022,ENSG00000136938,ENSG00000185825,ENSG00000108468,ENSG00000150753,ENSG00000213719,ENSG00000153071,ENSG00000215301,ENSG00000162961,ENSG00000102189,ENSG00000151247,ENSG00000137312,ENSG00000170144,ENSG00000092199,ENSG00000099783,ENSG00000153187,ENSG00000118308,ENSG00000125347,ENSG00000101384,ENSG00000124383,ENSG00000116898,ENSG00000102030,ENSG00000140990,ENSG00000065518…
ME8	TRUE	0.00205774994455407	3654	344	154	0.447674418604651	0.0421455938697318	HPA:0530721	HPA	spleen; cells in white pulp[≥Low]	10552	754	Approved,Supported,Approved,Supported,Supported,Approved,Supported,Approved,Approved,Approved,Enhanced,Supported,Approved,Approved,Approved,Enhanced,Supported,Enhanced,Enhanced,Supported,Approved,Enhanced,Supported,Enhanced,Supported,Enhanced,Enhanced,Approved,Supported,Enhanced,Approved,Approved,Supported,Approved,Approved,Supported,Approved,Approved,Supported,Approved,Approved,Approved,Approved…	ENSG00000157426,ENSG00000123130,ENSG00000115091,ENSG00000164022,ENSG00000145020,ENSG00000166295,ENSG00000136938,ENSG00000198931,ENSG00000111229,ENSG00000241468,ENSG00000167863,ENSG00000185825,ENSG00000142867,ENSG00000135441,ENSG00000166275,ENSG00000166164,ENSG00000108468,ENSG00000100307,ENSG00000150753,ENSG00000111642,ENSG00000145354,ENSG00000213719,ENSG00000168763,ENSG00000171793,ENSG00000198730…
ME8	TRUE	0.00232293401356535	3900	344	162	0.47093023255814	0.0415384615384615	HPA:0030071	HPA	appendix; lymphoid tissue[≥Low]	10552	44	Approved,Supported,Approved,Approved,Supported,Supported,Supported,Approved,Enhanced,Supported,Approved,Approved,Approved,Approved,Enhanced,Approved,Supported,Enhanced,Approved,Enhanced,Approved,Supported,Enhanced,Enhanced,Supported,Enhanced,Supported,Enhanced,Approved,Approved,Supported,Approved,Approved,Approved,Supported,Approved,Approved,Supported,Enhanced,Enhanced,Approved,Approved,Approved,…	ENSG00000157426,ENSG00000123130,ENSG00000115091,ENSG00000119844,ENSG00000164022,ENSG00000145020,ENSG00000136938,ENSG00000111229,ENSG00000167863,ENSG00000185825,ENSG00000050820,ENSG00000142867,ENSG00000135441,ENSG00000166275,ENSG00000166164,ENSG00000130559,ENSG00000108468,ENSG00000100307,ENSG00000154781,ENSG00000150753,ENSG00000197622,ENSG00000111642,ENSG00000213719,ENSG00000122705,ENSG00000168763…
ME8	TRUE	0.00277475418328293	4876	344	194	0.563953488372093	0.0397867104183757	HPA:0130052	HPA	colon; glandular cells[≥Medium]	10552	232	Approved,Supported,Approved,Approved,Supported,Approved,Supported,Approved,Supported,Approved,Approved,Enhanced,Supported,Approved,Approved,Approved,Approved,Enhanced,Approved,Supported,Approved,Enhanced,Supported,Approved,Approved,Enhanced,Approved,Enhanced,Approved,Supported,Enhanced,Enhanced,Supported,Approved,Approved,Approved,Supported,Approved,Approved,Supported,Approved,Approved,Supported,…	ENSG00000157426,ENSG00000123130,ENSG00000115091,ENSG00000119844,ENSG00000164022,ENSG00000172339,ENSG00000145020,ENSG00000166295,ENSG00000136938,ENSG00000111229,ENSG00000241468,ENSG00000167863,ENSG00000185825,ENSG00000050820,ENSG00000142867,ENSG00000135441,ENSG00000166275,ENSG00000166164,ENSG00000130559,ENSG00000108468,ENSG00000154781,ENSG00000150753,ENSG00000111642,ENSG00000147119,ENSG00000145354…
ME8	TRUE	0.0031134268523544	544	344	35	0.101744186046512	0.0643382352941176	HPA:0471412	HPA	skin 2; cells in spinous layer[≥Medium]	10552	665	Supported,Supported,Supported,Enhanced,Supported,Supported,Supported,Supported,Supported,Supported,Supported,Supported,Enhanced,Supported,Enhanced,Supported,Supported,Supported,Enhanced,Supported,Supported,Supported,Supported,Enhanced,Supported,Supported,Supported,Enhanced,Enhanced,Supported,Supported,Supported,Enhanced,Supported,Supported	ENSG00000136938,ENSG00000185825,ENSG00000108468,ENSG00000213719,ENSG00000215301,ENSG00000162961,ENSG00000102189,ENSG00000151247,ENSG00000170144,ENSG00000092199,ENSG00000099783,ENSG00000153187,ENSG00000118308,ENSG00000125347,ENSG00000124383,ENSG00000125901,ENSG00000102030,ENSG00000140990,ENSG00000065518,ENSG00000165264,ENSG00000164258,ENSG00000166197,ENSG00000100410,ENSG00000146112,ENSG00000265241…
ME8	TRUE	0.00430954082809944	4614	344	184	0.534883720930233	0.0398786302557434	HPA:0630051	HPA	cervix; glandular cells[≥Low]	10552	202	Approved,Supported,Approved,Supported,Approved,Supported,Approved,Approved,Enhanced,Supported,Approved,Approved,Approved,Approved,Enhanced,Approved,Approved,Supported,Enhanced,Approved,Enhanced,Supported,Approved,Approved,Enhanced,Approved,Enhanced,Approved,Enhanced,Supported,Enhanced,Approved,Approved,Supported,Approved,Approved,Supported,Approved,Approved,Supported,Approved,Approved,Supported,E…	ENSG00000157426,ENSG00000123130,ENSG00000115091,ENSG00000145020,ENSG00000166295,ENSG00000136938,ENSG00000198931,ENSG00000241468,ENSG00000167863,ENSG00000185825,ENSG00000050820,ENSG00000142867,ENSG00000135441,ENSG00000166275,ENSG00000166164,ENSG00000134072,ENSG00000130559,ENSG00000108468,ENSG00000100307,ENSG00000154781,ENSG00000150753,ENSG00000111642,ENSG00000147119,ENSG00000145354,ENSG00000213719…
ME8	TRUE	0.00430954082809944	555	344	35	0.101744186046512	0.0630630630630631	HPA:0471462	HPA	skin 2; langerhans cells[≥Medium]	10552	686	Supported,Supported,Supported,Enhanced,Supported,Supported,Supported,Supported,Supported,Supported,Supported,Supported,Enhanced,Supported,Enhanced,Supported,Supported,Supported,Enhanced,Supported,Supported,Supported,Supported,Enhanced,Supported,Supported,Supported,Enhanced,Enhanced,Supported,Supported,Supported,Enhanced,Supported,Supported	ENSG00000136938,ENSG00000185825,ENSG00000108468,ENSG00000213719,ENSG00000215301,ENSG00000162961,ENSG00000102189,ENSG00000151247,ENSG00000170144,ENSG00000092199,ENSG00000099783,ENSG00000153187,ENSG00000118308,ENSG00000125347,ENSG00000124383,ENSG00000125901,ENSG00000102030,ENSG00000140990,ENSG00000065518,ENSG00000165264,ENSG00000164258,ENSG00000166197,ENSG00000100410,ENSG00000146112,ENSG00000265241…
ME8	TRUE	0.00477464815130708	628	344	38	0.11046511627907	0.0605095541401274	HPA:0471392	HPA	skin 2; cells in basal layer[≥Medium]	10552	656	Supported,Supported,Supported,Enhanced,Supported,Supported,Supported,Supported,Enhanced,Supported,Supported,Supported,Supported,Supported,Supported,Enhanced,Supported,Supported,Supported,Enhanced,Supported,Enhanced,Supported,Supported,Supported,Supported,Supported,Supported,Supported,Enhanced,Supported,Supported,Supported,Enhanced,Enhanced,Supported,Supported,Supported	ENSG00000136938,ENSG00000185825,ENSG00000108468,ENSG00000213719,ENSG00000215301,ENSG00000162961,ENSG00000102189,ENSG00000151247,ENSG00000137312,ENSG00000170144,ENSG00000092199,ENSG00000099783,ENSG00000153187,ENSG00000125347,ENSG00000101384,ENSG00000124383,ENSG00000116898,ENSG00000125901,ENSG00000102030,ENSG00000125356,ENSG00000140990,ENSG00000065518,ENSG00000165264,ENSG00000164258,ENSG00000166197…
ME8	TRUE	0.00535088118343811	565	344	35	0.101744186046512	0.0619469026548673	HPA:0471472	HPA	skin 2; lymphocytes[≥Medium]	10552	689	Supported,Supported,Supported,Supported,Supported,Enhanced,Supported,Enhanced,Supported,Supported,Supported,Supported,Supported,Supported,Enhanced,Supported,Supported,Supported,Enhanced,Supported,Supported,Enhanced,Enhanced,Supported,Enhanced,Supported,Supported,Supported,Enhanced,Supported,Supported,Supported,Enhanced,Supported,Supported	ENSG00000123130,ENSG00000164022,ENSG00000136938,ENSG00000185825,ENSG00000108468,ENSG00000213719,ENSG00000215301,ENSG00000023892,ENSG00000102189,ENSG00000151247,ENSG00000170144,ENSG00000092199,ENSG00000099783,ENSG00000153187,ENSG00000118308,ENSG00000125347,ENSG00000125901,ENSG00000102030,ENSG00000065518,ENSG00000165264,ENSG00000164258,ENSG00000109320,ENSG00000105185,ENSG00000100410,ENSG00000146112…
ME8	TRUE	0.00569681135636959	3293	344	138	0.401162790697674	0.0419070756149408	HPA:0080132	HPA	caudate; neuronal cells[≥Medium]	10552	95	Approved,Supported,Supported,Supported,Approved,Approved,Approved,Enhanced,Supported,Approved,Approved,Supported,Enhanced,Approved,Enhanced,Supported,Approved,Approved,Approved,Supported,Supported,Approved,Supported,Approved,Approved,Approved,Supported,Approved,Approved,Enhanced,Approved,Approved,Approved,Approved,Approved,Supported,Approved,Approved,Enhanced,Enhanced,Supported,Enhanced,Approved,…	ENSG00000157426,ENSG00000123130,ENSG00000164022,ENSG00000145020,ENSG00000166295,ENSG00000111229,ENSG00000241468,ENSG00000167863,ENSG00000185825,ENSG00000166275,ENSG00000134072,ENSG00000108468,ENSG00000100307,ENSG00000154781,ENSG00000150753,ENSG00000111642,ENSG00000147119,ENSG00000145354,ENSG00000134326,ENSG00000168763,ENSG00000198730,ENSG00000124228,ENSG00000215301,ENSG00000178028,ENSG00000069345…
ME8	TRUE	0.00569681135636959	2495	344	110	0.319767441860465	0.0440881763527054	HPA:0030072	HPA	appendix; lymphoid tissue[≥Medium]	10552	45	Approved,Supported,Supported,Supported,Approved,Enhanced,Supported,Approved,Approved,Approved,Enhanced,Supported,Enhanced,Approved,Supported,Enhanced,Supported,Enhanced,Supported,Approved,Supported,Approved,Approved,Approved,Approved,Approved,Enhanced,Supported,Enhanced,Supported,Supported,Supported,Supported,Approved,Approved,Approved,Approved,Approved,Approved,Enhanced,Approved,Approved,Support…	ENSG00000115091,ENSG00000164022,ENSG00000145020,ENSG00000136938,ENSG00000111229,ENSG00000167863,ENSG00000185825,ENSG00000142867,ENSG00000135441,ENSG00000166275,ENSG00000166164,ENSG00000108468,ENSG00000100307,ENSG00000154781,ENSG00000111642,ENSG00000122705,ENSG00000168763,ENSG00000171793,ENSG00000198730,ENSG00000124228,ENSG00000215301,ENSG00000117395,ENSG00000104408,ENSG00000149100,ENSG00000197948…
ME8	TRUE	0.00569681135636959	4502	344	179	0.520348837209302	0.0397601066192803	HPA:0030052	HPA	appendix; glandular cells[≥Medium]	10552	39	Approved,Supported,Approved,Approved,Supported,Approved,Supported,Approved,Supported,Approved,Enhanced,Supported,Approved,Approved,Approved,Approved,Enhanced,Approved,Approved,Supported,Approved,Enhanced,Supported,Approved,Approved,Enhanced,Approved,Enhanced,Approved,Supported,Enhanced,Supported,Approved,Approved,Approved,Supported,Approved,Approved,Approved,Approved,Supported,Approved,Approved,S…	ENSG00000157426,ENSG00000123130,ENSG00000115091,ENSG00000119844,ENSG00000164022,ENSG00000172339,ENSG00000145020,ENSG00000166295,ENSG00000136938,ENSG00000241468,ENSG00000167863,ENSG00000185825,ENSG00000050820,ENSG00000142867,ENSG00000135441,ENSG00000166275,ENSG00000166164,ENSG00000134072,ENSG00000130559,ENSG00000108468,ENSG00000154781,ENSG00000150753,ENSG00000111642,ENSG00000147119,ENSG00000145354…
ME8	TRUE	0.00569681135636959	2114	344	96	0.27906976744186	0.0454115421002838	HPA:0400053	HPA	rectum; glandular cells[High]	10552	539	Supported,Approved,Supported,Approved,Enhanced,Approved,Approved,Enhanced,Approved,Supported,Supported,Enhanced,Approved,Supported,Enhanced,Approved,Approved,Approved,Approved,Approved,Approved,Approved,Approved,Supported,Supported,Enhanced,Enhanced,Supported,Supported,Supported,Supported,Approved,Approved,Approved,Approved,Enhanced,Approved,Approved,Supported,Approved,Supported,Supported,Support…	ENSG00000145020,ENSG00000166295,ENSG00000136938,ENSG00000241468,ENSG00000167863,ENSG00000050820,ENSG00000166275,ENSG00000166164,ENSG00000130559,ENSG00000108468,ENSG00000111642,ENSG00000213719,ENSG00000128973,ENSG00000168763,ENSG00000132423,ENSG00000155368,ENSG00000124228,ENSG00000178028,ENSG00000117395,ENSG00000066044,ENSG00000197948,ENSG00000051009,ENSG00000112367,ENSG00000108592,ENSG00000148308…
ME8	TRUE	0.00593327113943046	4872	344	191	0.555232558139535	0.0392036124794745	HPA:0610832	HPA	urinary bladder; urothelial cells[≥Medium]	10552	829	Approved,Approved,Approved,Supported,Supported,Approved,Supported,Approved,Approved,Approved,Enhanced,Supported,Approved,Approved,Approved,Approved,Enhanced,Approved,Approved,Supported,Enhanced,Approved,Enhanced,Supported,Approved,Approved,Enhanced,Approved,Supported,Enhanced,Supported,Approved,Supported,Approved,Approved,Supported,Approved,Supported,Approved,Approved,Supported,Enhanced,Approved,…	ENSG00000157426,ENSG00000115091,ENSG00000119844,ENSG00000164022,ENSG00000145020,ENSG00000166295,ENSG00000136938,ENSG00000198931,ENSG00000111229,ENSG00000241468,ENSG00000167863,ENSG00000185825,ENSG00000050820,ENSG00000142867,ENSG00000135441,ENSG00000166275,ENSG00000166164,ENSG00000134072,ENSG00000130559,ENSG00000108468,ENSG00000100307,ENSG00000154781,ENSG00000150753,ENSG00000111642,ENSG00000147119…
ME8	TRUE	0.0060873923741155	532	344	33	0.0959302325581395	0.0620300751879699	HPA:0461392	HPA	skin 1; cells in basal layer[≥Medium]	10552	604	Supported,Supported,Supported,Enhanced,Supported,Supported,Supported,Supported,Enhanced,Enhanced,Supported,Supported,Supported,Supported,Supported,Supported,Enhanced,Supported,Supported,Supported,Supported,Supported,Supported,Supported,Supported,Supported,Supported,Enhanced,Supported,Supported,Supported,Enhanced,Enhanced	ENSG00000136938,ENSG00000185825,ENSG00000108468,ENSG00000213719,ENSG00000215301,ENSG00000162961,ENSG00000102189,ENSG00000151247,ENSG00000137312,ENSG00000118418,ENSG00000170144,ENSG00000092199,ENSG00000099783,ENSG00000153187,ENSG00000125347,ENSG00000101384,ENSG00000124383,ENSG00000116898,ENSG00000140990,ENSG00000165264,ENSG00000164258,ENSG00000166197,ENSG00000170515,ENSG00000100410,ENSG00000265241…
ME8	TRUE	0.0060873923741155	1281	344	64	0.186046511627907	0.0499609679937549	HPA:0090163	HPA	cerebellum; Purkinje cells[High]	10552	118	Approved,Supported,Approved,Supported,Enhanced,Approved,Supported,Supported,Supported,Approved,Approved,Approved,Approved,Approved,Approved,Approved,Enhanced,Supported,Supported,Supported,Supported,Approved,Approved,Approved,Supported,Approved,Enhanced,Approved,Approved,Approved,Supported,Approved,Supported,Approved,Enhanced,Supported,Enhanced,Enhanced,Supported,Supported,Approved,Supported,Suppo…	ENSG00000157426,ENSG00000145020,ENSG00000166295,ENSG00000136938,ENSG00000167863,ENSG00000050820,ENSG00000108468,ENSG00000111642,ENSG00000168763,ENSG00000124228,ENSG00000129480,ENSG00000117395,ENSG00000221829,ENSG00000197948,ENSG00000112367,ENSG00000110328,ENSG00000110768,ENSG00000170144,ENSG00000092199,ENSG00000099783,ENSG00000153187,ENSG00000169991,ENSG00000174720,ENSG00000168675,ENSG00000148356…
ME8	TRUE	0.0062972143407144	4190	344	168	0.488372093023256	0.0400954653937948	HPA:0050052	HPA	breast; glandular cells[≥Medium]	10552	59	Approved,Supported,Approved,Approved,Supported,Supported,Approved,Supported,Enhanced,Approved,Approved,Enhanced,Supported,Approved,Enhanced,Approved,Supported,Approved,Supported,Approved,Approved,Approved,Supported,Enhanced,Enhanced,Supported,Approved,Approved,Approved,Supported,Approved,Approved,Supported,Approved,Approved,Approved,Supported,Approved,Enhanced,Approved,Approved,Approved,Approved,…	ENSG00000157426,ENSG00000123130,ENSG00000115091,ENSG00000119844,ENSG00000164022,ENSG00000145020,ENSG00000166295,ENSG00000136938,ENSG00000184867,ENSG00000111229,ENSG00000241468,ENSG00000167863,ENSG00000185825,ENSG00000166275,ENSG00000166164,ENSG00000130559,ENSG00000108468,ENSG00000154781,ENSG00000111642,ENSG00000147119,ENSG00000145354,ENSG00000134326,ENSG00000168763,ENSG00000132423,ENSG00000171793…
ME8	TRUE	0.00673757819767438	5635	344	215	625	0.0381543921916593	HPA:0400051	HPA	rectum; glandular cells[≥Low]	10552	537	Approved,Supported,Approved,Approved,Supported,Approved,Supported,Approved,Supported,Approved,Approved,Enhanced,Supported,Approved,Approved,Approved,Approved,Enhanced,Approved,Approved,Supported,Approved,Enhanced,Supported,Approved,Approved,Enhanced,Approved,Enhanced,Approved,Supported,Enhanced,Enhanced,Supported,Approved,Enhanced,Approved,Approved,Supported,Approved,Approved,Supported,Approved,A…	ENSG00000157426,ENSG00000123130,ENSG00000115091,ENSG00000119844,ENSG00000164022,ENSG00000172339,ENSG00000145020,ENSG00000166295,ENSG00000136938,ENSG00000111229,ENSG00000241468,ENSG00000167863,ENSG00000185825,ENSG00000050820,ENSG00000142867,ENSG00000135441,ENSG00000166275,ENSG00000166164,ENSG00000134072,ENSG00000130559,ENSG00000108468,ENSG00000154781,ENSG00000150753,ENSG00000111642,ENSG00000147119…
ME8	TRUE	0.00740371933716114	5426	344	208	0.604651162790698	0.0383339476594176	HPA:0030051	HPA	appendix; glandular cells[≥Low]	10552	38	Approved,Supported,Approved,Approved,Supported,Approved,Supported,Approved,Supported,Approved,Approved,Enhanced,Supported,Approved,Approved,Approved,Approved,Enhanced,Approved,Approved,Supported,Approved,Enhanced,Supported,Approved,Approved,Enhanced,Approved,Enhanced,Approved,Supported,Enhanced,Supported,Approved,Enhanced,Approved,Approved,Supported,Approved,Approved,Approved,Approved,Supported,A…	ENSG00000157426,ENSG00000123130,ENSG00000115091,ENSG00000119844,ENSG00000164022,ENSG00000172339,ENSG00000145020,ENSG00000166295,ENSG00000136938,ENSG00000111229,ENSG00000241468,ENSG00000167863,ENSG00000185825,ENSG00000050820,ENSG00000142867,ENSG00000135441,ENSG00000166275,ENSG00000166164,ENSG00000134072,ENSG00000130559,ENSG00000108468,ENSG00000154781,ENSG00000150753,ENSG00000111642,ENSG00000147119…
ME8	TRUE	0.00782397975907228	4604	344	181	0.526162790697674	0.0393136403127715	HPA:0050091	HPA	breast; myoepithelial cells[≥Low]	10552	61	Approved,Supported,Approved,Supported,Supported,Approved,Supported,Approved,Enhanced,Enhanced,Supported,Approved,Approved,Enhanced,Approved,Supported,Enhanced,Approved,Enhanced,Supported,Approved,Approved,Approved,Approved,Supported,Enhanced,Enhanced,Supported,Enhanced,Enhanced,Approved,Approved,Supported,Approved,Approved,Supported,Approved,Approved,Supported,Approved,Approved,Supported,Enhanced…	ENSG00000157426,ENSG00000123130,ENSG00000115091,ENSG00000164022,ENSG00000145020,ENSG00000166295,ENSG00000136938,ENSG00000198931,ENSG00000184867,ENSG00000167863,ENSG00000185825,ENSG00000050820,ENSG00000166275,ENSG00000166164,ENSG00000130559,ENSG00000108468,ENSG00000100307,ENSG00000154781,ENSG00000150753,ENSG00000111642,ENSG00000147119,ENSG00000145354,ENSG00000128973,ENSG00000134326,ENSG00000168763…
ME8	TRUE	0.00804274963964104	5629	344	214	0.622093023255814	0.0380174098418902	HPA:0480051	HPA	small intestine; glandular cells[≥Low]	10552	713	Approved,Supported,Approved,Approved,Supported,Approved,Supported,Approved,Supported,Approved,Approved,Enhanced,Supported,Approved,Approved,Approved,Approved,Enhanced,Approved,Approved,Supported,Approved,Enhanced,Supported,Approved,Approved,Enhanced,Approved,Enhanced,Approved,Supported,Enhanced,Supported,Approved,Enhanced,Approved,Approved,Supported,Approved,Approved,Supported,Approved,Approved,S…	ENSG00000157426,ENSG00000123130,ENSG00000115091,ENSG00000119844,ENSG00000164022,ENSG00000172339,ENSG00000145020,ENSG00000166295,ENSG00000136938,ENSG00000111229,ENSG00000241468,ENSG00000167863,ENSG00000185825,ENSG00000050820,ENSG00000142867,ENSG00000135441,ENSG00000166275,ENSG00000166164,ENSG00000134072,ENSG00000130559,ENSG00000108468,ENSG00000154781,ENSG00000150753,ENSG00000111642,ENSG00000147119…
ME8	TRUE	0.00804274963964104	709	344	40	0.116279069767442	0.0564174894217207	HPA:0471442	HPA	skin 2; fibrohistiocytic cells[≥Medium]	10552	680	Supported,Supported,Supported,Supported,Supported,Enhanced,Enhanced,Enhanced,Supported,Enhanced,Supported,Supported,Supported,Supported,Supported,Supported,Supported,Enhanced,Supported,Supported,Supported,Supported,Supported,Supported,Enhanced,Enhanced,Supported,Enhanced,Supported,Enhanced,Supported,Supported,Enhanced,Supported,Supported,Supported,Enhanced,Enhanced,Supported,Supported	ENSG00000123130,ENSG00000164022,ENSG00000136938,ENSG00000185825,ENSG00000108468,ENSG00000213719,ENSG00000122705,ENSG00000153071,ENSG00000215301,ENSG00000023892,ENSG00000162961,ENSG00000102189,ENSG00000151247,ENSG00000170144,ENSG00000092199,ENSG00000099783,ENSG00000153187,ENSG00000118308,ENSG00000125347,ENSG00000116898,ENSG00000125901,ENSG00000102030,ENSG00000165264,ENSG00000164258,ENSG00000109320…
ME8	TRUE	0.00804274963964104	5563	344	212	0.616279069767442	0.0381089340284019	HPA:0350471	HPA	pancreas; exocrine glandular cells[≥Low]	10552	475	Approved,Supported,Approved,Approved,Supported,Approved,Supported,Approved,Supported,Enhanced,Approved,Approved,Enhanced,Supported,Approved,Approved,Approved,Approved,Enhanced,Approved,Approved,Supported,Enhanced,Approved,Enhanced,Approved,Supported,Approved,Approved,Enhanced,Approved,Enhanced,Approved,Supported,Enhanced,Supported,Enhanced,Enhanced,Approved,Approved,Supported,Approved,Approved,Ap…	ENSG00000157426,ENSG00000123130,ENSG00000115091,ENSG00000119844,ENSG00000164022,ENSG00000172339,ENSG00000145020,ENSG00000166295,ENSG00000136938,ENSG00000184867,ENSG00000111229,ENSG00000241468,ENSG00000167863,ENSG00000185825,ENSG00000050820,ENSG00000142867,ENSG00000135441,ENSG00000166275,ENSG00000166164,ENSG00000134072,ENSG00000130559,ENSG00000108468,ENSG00000100307,ENSG00000154781,ENSG00000150753…
ME8	TRUE	0.00832606731528805	4710	344	184	0.534883720930233	0.0390658174097665	HPA:0270362	HPA	kidney; cells in tubules[≥Medium]	10552	390	Approved,Supported,Approved,Approved,Supported,Supported,Approved,Supported,Approved,Approved,Approved,Enhanced,Supported,Approved,Approved,Approved,Enhanced,Approved,Approved,Supported,Approved,Supported,Approved,Enhanced,Approved,Enhanced,Approved,Supported,Enhanced,Enhanced,Supported,Approved,Enhanced,Approved,Approved,Supported,Approved,Approved,Supported,Approved,Approved,Supported,Approved,…	ENSG00000157426,ENSG00000123130,ENSG00000115091,ENSG00000119844,ENSG00000164022,ENSG00000145020,ENSG00000166295,ENSG00000136938,ENSG00000198931,ENSG00000111229,ENSG00000241468,ENSG00000167863,ENSG00000185825,ENSG00000050820,ENSG00000135441,ENSG00000166275,ENSG00000166164,ENSG00000134072,ENSG00000130559,ENSG00000108468,ENSG00000154781,ENSG00000111642,ENSG00000145354,ENSG00000213719,ENSG00000128973…
ME8	TRUE	0.00832606731528805	3404	344	140	0.406976744186047	0.0411280846063455	HPA:0600432	HPA	tonsil; germinal center cells[≥Medium]	10552	819	Approved,Approved,Approved,Supported,Supported,Approved,Supported,Approved,Enhanced,Approved,Approved,Enhanced,Supported,Approved,Enhanced,Supported,Approved,Supported,Enhanced,Supported,Enhanced,Supported,Enhanced,Approved,Approved,Supported,Approved,Approved,Approved,Supported,Enhanced,Enhanced,Approved,Approved,Approved,Enhanced,Enhanced,Supported,Enhanced,Enhanced,Approved,Supported,Supported…	ENSG00000157426,ENSG00000115091,ENSG00000119844,ENSG00000164022,ENSG00000145020,ENSG00000166295,ENSG00000136938,ENSG00000111229,ENSG00000167863,ENSG00000142867,ENSG00000135441,ENSG00000166164,ENSG00000108468,ENSG00000154781,ENSG00000150753,ENSG00000111642,ENSG00000145354,ENSG00000168763,ENSG00000171793,ENSG00000198730,ENSG00000153310,ENSG00000215301,ENSG00000023892,ENSG00000178028,ENSG00000069345…
ME8	TRUE	0.00862503214041969	5547	344	211	0.613372093023256	0.0380385794122949	HPA:0270361	HPA	kidney; cells in tubules[≥Low]	10552	389	Approved,Supported,Approved,Approved,Supported,Supported,Approved,Supported,Approved,Approved,Approved,Enhanced,Supported,Approved,Approved,Approved,Enhanced,Approved,Approved,Supported,Approved,Enhanced,Approved,Supported,Approved,Approved,Enhanced,Approved,Enhanced,Approved,Supported,Enhanced,Enhanced,Supported,Approved,Enhanced,Approved,Approved,Supported,Approved,Approved,Supported,Approved,A…	ENSG00000157426,ENSG00000123130,ENSG00000115091,ENSG00000119844,ENSG00000164022,ENSG00000145020,ENSG00000166295,ENSG00000136938,ENSG00000198931,ENSG00000111229,ENSG00000241468,ENSG00000167863,ENSG00000185825,ENSG00000050820,ENSG00000135441,ENSG00000166275,ENSG00000166164,ENSG00000134072,ENSG00000130559,ENSG00000108468,ENSG00000154781,ENSG00000150753,ENSG00000197622,ENSG00000111642,ENSG00000147119…
ME8	TRUE	0.00902275970695908	4965	344	192	0.558139534883721	0.0386706948640483	HPA:0150052	HPA	duodenum; glandular cells[≥Medium]	10552	273	Approved,Supported,Approved,Approved,Supported,Supported,Approved,Supported,Approved,Approved,Enhanced,Supported,Approved,Approved,Approved,Approved,Enhanced,Approved,Approved,Supported,Approved,Enhanced,Supported,Approved,Approved,Enhanced,Approved,Enhanced,Approved,Supported,Enhanced,Enhanced,Supported,Approved,Approved,Approved,Supported,Approved,Approved,Supported,Approved,Approved,Supported,…	ENSG00000157426,ENSG00000123130,ENSG00000115091,ENSG00000119844,ENSG00000164022,ENSG00000145020,ENSG00000166295,ENSG00000136938,ENSG00000111229,ENSG00000241468,ENSG00000167863,ENSG00000185825,ENSG00000050820,ENSG00000142867,ENSG00000135441,ENSG00000166275,ENSG00000166164,ENSG00000134072,ENSG00000130559,ENSG00000108468,ENSG00000154781,ENSG00000150753,ENSG00000111642,ENSG00000147119,ENSG00000145354…
ME8	TRUE	0.00925763856932894	4969	344	192	0.558139534883721	0.0386395653048903	HPA:0400052	HPA	rectum; glandular cells[≥Medium]	10552	538	Approved,Supported,Approved,Approved,Supported,Approved,Supported,Approved,Supported,Approved,Approved,Enhanced,Supported,Approved,Approved,Approved,Approved,Enhanced,Approved,Approved,Supported,Approved,Enhanced,Supported,Approved,Approved,Enhanced,Approved,Enhanced,Approved,Supported,Enhanced,Supported,Approved,Approved,Approved,Supported,Approved,Approved,Supported,Approved,Approved,Supported,…	ENSG00000157426,ENSG00000123130,ENSG00000115091,ENSG00000119844,ENSG00000164022,ENSG00000172339,ENSG00000145020,ENSG00000166295,ENSG00000136938,ENSG00000111229,ENSG00000241468,ENSG00000167863,ENSG00000185825,ENSG00000050820,ENSG00000142867,ENSG00000135441,ENSG00000166275,ENSG00000166164,ENSG00000134072,ENSG00000130559,ENSG00000108468,ENSG00000154781,ENSG00000150753,ENSG00000111642,ENSG00000147119…
ME8	TRUE	0.00963241549481002	5593	344	212	0.616279069767442	0.0379045235115323	HPA:0130051	HPA	colon; glandular cells[≥Low]	10552	231	Approved,Supported,Approved,Approved,Supported,Approved,Supported,Approved,Supported,Approved,Approved,Enhanced,Supported,Approved,Approved,Approved,Approved,Enhanced,Approved,Supported,Approved,Enhanced,Supported,Approved,Approved,Enhanced,Approved,Enhanced,Approved,Supported,Enhanced,Enhanced,Supported,Approved,Enhanced,Approved,Approved,Supported,Approved,Approved,Supported,Approved,Approved,S…	ENSG00000157426,ENSG00000123130,ENSG00000115091,ENSG00000119844,ENSG00000164022,ENSG00000172339,ENSG00000145020,ENSG00000166295,ENSG00000136938,ENSG00000111229,ENSG00000241468,ENSG00000167863,ENSG00000185825,ENSG00000050820,ENSG00000142867,ENSG00000135441,ENSG00000166275,ENSG00000166164,ENSG00000130559,ENSG00000108468,ENSG00000154781,ENSG00000150753,ENSG00000111642,ENSG00000147119,ENSG00000145354…
ME8	TRUE	0.0103807124736907	607	344	35	0.101744186046512	0.057660626029654	HPA:0461442	HPA	skin 1; fibrohistiocytic cells[≥Medium]	10552	628	Supported,Supported,Supported,Supported,Supported,Enhanced,Enhanced,Enhanced,Supported,Supported,Supported,Supported,Supported,Supported,Supported,Enhanced,Supported,Supported,Supported,Supported,Enhanced,Supported,Enhanced,Supported,Enhanced,Supported,Enhanced,Supported,Supported,Supported,Supported,Supported,Enhanced,Supported,Supported	ENSG00000123130,ENSG00000164022,ENSG00000136938,ENSG00000185825,ENSG00000108468,ENSG00000213719,ENSG00000122705,ENSG00000153071,ENSG00000215301,ENSG00000102189,ENSG00000151247,ENSG00000170144,ENSG00000092199,ENSG00000099783,ENSG00000153187,ENSG00000164120,ENSG00000125901,ENSG00000102030,ENSG00000165264,ENSG00000164258,ENSG00000109320,ENSG00000170515,ENSG00000105185,ENSG00000100410,ENSG00000146112…
ME8	TRUE	0.0105253661269124	494	344	30	0.0872093023255814	0.0607287449392713	HPA:0461462	HPA	skin 1; langerhans cells[≥Medium]	10552	637	Supported,Supported,Enhanced,Supported,Supported,Supported,Supported,Supported,Supported,Supported,Supported,Supported,Enhanced,Supported,Supported,Supported,Supported,Supported,Enhanced,Supported,Enhanced,Supported,Supported,Enhanced,Supported,Supported,Supported,Enhanced,Enhanced,Supported	ENSG00000185825,ENSG00000108468,ENSG00000213719,ENSG00000215301,ENSG00000162961,ENSG00000102189,ENSG00000151247,ENSG00000170144,ENSG00000092199,ENSG00000099783,ENSG00000153187,ENSG00000125347,ENSG00000124383,ENSG00000140990,ENSG00000165264,ENSG00000166197,ENSG00000170515,ENSG00000100410,ENSG00000146112,ENSG00000265241,ENSG00000177105,ENSG00000143947,ENSG00000171490,ENSG00000137876,ENSG00000100028…
ME8	TRUE	0.0105253661269124	562	344	33	0.0959302325581395	0.0587188612099644	HPA:0460181	HPA	skin 1; cells in granular layer[≥Low]	10552	609	Supported,Supported,Supported,Supported,Enhanced,Supported,Supported,Supported,Supported,Supported,Supported,Supported,Supported,Supported,Supported,Enhanced,Supported,Supported,Supported,Supported,Supported,Supported,Supported,Supported,Supported,Enhanced,Enhanced,Supported,Supported,Enhanced,Enhanced,Supported,Supported	ENSG00000164022,ENSG00000136938,ENSG00000185825,ENSG00000108468,ENSG00000213719,ENSG00000215301,ENSG00000162961,ENSG00000102189,ENSG00000151247,ENSG00000170144,ENSG00000092199,ENSG00000099783,ENSG00000153187,ENSG00000125347,ENSG00000101384,ENSG00000124383,ENSG00000102030,ENSG00000140990,ENSG00000165264,ENSG00000166197,ENSG00000170515,ENSG00000100410,ENSG00000265241,ENSG00000143947,ENSG00000171490…
ME8	TRUE	0.0105353193421537	5802	344	218	0.633720930232558	0.0375732506032403	HPA:0180051	HPA	epididymis; glandular cells[≥Low]	10552	296	Approved,Supported,Approved,Approved,Supported,Supported,Approved,Supported,Approved,Enhanced,Approved,Approved,Enhanced,Supported,Approved,Approved,Approved,Approved,Enhanced,Approved,Approved,Supported,Enhanced,Approved,Enhanced,Supported,Approved,Approved,Enhanced,Approved,Enhanced,Approved,Supported,Enhanced,Supported,Enhanced,Enhanced,Approved,Approved,Supported,Approved,Approved,Supported,A…	ENSG00000157426,ENSG00000123130,ENSG00000115091,ENSG00000119844,ENSG00000164022,ENSG00000145020,ENSG00000166295,ENSG00000136938,ENSG00000198931,ENSG00000184867,ENSG00000111229,ENSG00000241468,ENSG00000167863,ENSG00000185825,ENSG00000050820,ENSG00000142867,ENSG00000135441,ENSG00000166275,ENSG00000166164,ENSG00000134072,ENSG00000130559,ENSG00000108468,ENSG00000100307,ENSG00000154781,ENSG00000150753…
ME8	TRUE	0.0105353193421537	5001	344	192	0.558139534883721	0.0383923215356929	HPA:0330000	HPA	oral mucosa	10552	463	Approved,Supported,Approved,Approved,Supported,Supported,Approved,Supported,Approved,Enhanced,Approved,Approved,Approved,Enhanced,Approved,Approved,Supported,Approved,Enhanced,Supported,Approved,Approved,Enhanced,Approved,Supported,Enhanced,Supported,Enhanced,Enhanced,Approved,Supported,Approved,Approved,Supported,Approved,Approved,Supported,Approved,Supported,Enhanced,Approved,Approved,Enhanced,…	ENSG00000157426,ENSG00000123130,ENSG00000115091,ENSG00000119844,ENSG00000164022,ENSG00000145020,ENSG00000166295,ENSG00000136938,ENSG00000111229,ENSG00000167863,ENSG00000050820,ENSG00000142867,ENSG00000166275,ENSG00000166164,ENSG00000134072,ENSG00000130559,ENSG00000108468,ENSG00000154781,ENSG00000150753,ENSG00000111642,ENSG00000147119,ENSG00000145354,ENSG00000213719,ENSG00000134326,ENSG00000168763…
ME8	TRUE	0.0105353193421537	5246	344	200	0.581395348837209	0.0381242851696531	HPA:0100131	HPA	cerebral cortex; neuronal cells[≥Low]	10552	189	Approved,Supported,Approved,Approved,Supported,Supported,Approved,Supported,Enhanced,Approved,Approved,Enhanced,Supported,Approved,Approved,Approved,Approved,Enhanced,Approved,Approved,Supported,Enhanced,Approved,Enhanced,Supported,Approved,Approved,Approved,Supported,Supported,Enhanced,Enhanced,Approved,Approved,Supported,Approved,Approved,Supported,Approved,Approved,Supported,Approved,Approved,…	ENSG00000157426,ENSG00000123130,ENSG00000115091,ENSG00000119844,ENSG00000164022,ENSG00000145020,ENSG00000166295,ENSG00000136938,ENSG00000184867,ENSG00000111229,ENSG00000241468,ENSG00000167863,ENSG00000185825,ENSG00000050820,ENSG00000142867,ENSG00000135441,ENSG00000166275,ENSG00000166164,ENSG00000134072,ENSG00000130559,ENSG00000108468,ENSG00000100307,ENSG00000154781,ENSG00000150753,ENSG00000111642…
ME8	TRUE	0.0105353193421537	430	344	27	0.0784883720930233	0.0627906976744186	HPA:0470182	HPA	skin 2; cells in granular layer[≥Medium]	10552	662	Supported,Supported,Enhanced,Supported,Supported,Supported,Supported,Supported,Supported,Supported,Enhanced,Supported,Supported,Supported,Supported,Supported,Supported,Supported,Supported,Supported,Enhanced,Enhanced,Supported,Supported,Enhanced,Supported,Supported	ENSG00000185825,ENSG00000108468,ENSG00000213719,ENSG00000215301,ENSG00000162961,ENSG00000102189,ENSG00000151247,ENSG00000092199,ENSG00000099783,ENSG00000153187,ENSG00000118308,ENSG00000125901,ENSG00000102030,ENSG00000140990,ENSG00000165264,ENSG00000164258,ENSG00000100410,ENSG00000265241,ENSG00000143947,ENSG00000171490,ENSG00000137876,ENSG00000115128,ENSG00000100028,ENSG00000100603,ENSG00000136810…
ME8	TRUE	0.0105353193421537	5001	344	192	0.558139534883721	0.0383923215356929	HPA:0330221	HPA	oral mucosa; squamous epithelial cells[≥Low]	10552	464	Approved,Supported,Approved,Approved,Supported,Supported,Approved,Supported,Approved,Enhanced,Approved,Approved,Approved,Enhanced,Approved,Approved,Supported,Approved,Enhanced,Supported,Approved,Approved,Enhanced,Approved,Supported,Enhanced,Supported,Enhanced,Enhanced,Approved,Supported,Approved,Approved,Supported,Approved,Approved,Supported,Approved,Supported,Enhanced,Approved,Approved,Enhanced,…	ENSG00000157426,ENSG00000123130,ENSG00000115091,ENSG00000119844,ENSG00000164022,ENSG00000145020,ENSG00000166295,ENSG00000136938,ENSG00000111229,ENSG00000167863,ENSG00000050820,ENSG00000142867,ENSG00000166275,ENSG00000166164,ENSG00000134072,ENSG00000130559,ENSG00000108468,ENSG00000154781,ENSG00000150753,ENSG00000111642,ENSG00000147119,ENSG00000145354,ENSG00000213719,ENSG00000134326,ENSG00000168763…
ME8	TRUE	0.0105353193421537	1364	344	65	0.188953488372093	0.0476539589442815	HPA:0301371	HPA	lung; alveolar cells type II[≥Low]	10552	425	Supported,Supported,Supported,Enhanced,Supported,Enhanced,Supported,Enhanced,Supported,Enhanced,Supported,Approved,Supported,Enhanced,Supported,Supported,Supported,Enhanced,Enhanced,Enhanced,Supported,Enhanced,Enhanced,Enhanced,Supported,Supported,Supported,Approved,Enhanced,Enhanced,Enhanced,Supported,Supported,Supported,Supported,Supported,Enhanced,Supported,Supported,Approved,Enhanced,Enhanced…	ENSG00000123130,ENSG00000164022,ENSG00000145020,ENSG00000167863,ENSG00000185825,ENSG00000166164,ENSG00000108468,ENSG00000100307,ENSG00000111642,ENSG00000171793,ENSG00000198730,ENSG00000155368,ENSG00000215301,ENSG00000023892,ENSG00000162961,ENSG00000102189,ENSG00000151247,ENSG00000185010,ENSG00000137312,ENSG00000110768,ENSG00000148308,ENSG00000104812,ENSG00000143321,ENSG00000118418,ENSG00000092199…
ME8	TRUE	0.0105353193421537	5802	344	218	0.633720930232558	0.0375732506032403	HPA:0180000	HPA	epididymis	10552	295	Approved,Supported,Approved,Approved,Supported,Supported,Approved,Supported,Approved,Enhanced,Approved,Approved,Enhanced,Supported,Approved,Approved,Approved,Approved,Enhanced,Approved,Approved,Supported,Enhanced,Approved,Enhanced,Supported,Approved,Approved,Enhanced,Approved,Enhanced,Approved,Supported,Enhanced,Supported,Enhanced,Enhanced,Approved,Approved,Supported,Approved,Approved,Supported,A…	ENSG00000157426,ENSG00000123130,ENSG00000115091,ENSG00000119844,ENSG00000164022,ENSG00000145020,ENSG00000166295,ENSG00000136938,ENSG00000198931,ENSG00000184867,ENSG00000111229,ENSG00000241468,ENSG00000167863,ENSG00000185825,ENSG00000050820,ENSG00000142867,ENSG00000135441,ENSG00000166275,ENSG00000166164,ENSG00000134072,ENSG00000130559,ENSG00000108468,ENSG00000100307,ENSG00000154781,ENSG00000150753…
ME8	TRUE	0.0105353193421537	3642	344	147	0.427325581395349	0.0403624382207578	HPA:0360052	HPA	parathyroid gland; glandular cells[≥Medium]	10552	483	Approved,Supported,Supported,Supported,Approved,Supported,Enhanced,Approved,Enhanced,Supported,Approved,Approved,Approved,Enhanced,Approved,Approved,Supported,Enhanced,Approved,Enhanced,Approved,Supported,Approved,Approved,Approved,Enhanced,Enhanced,Approved,Approved,Supported,Approved,Approved,Supported,Approved,Supported,Enhanced,Approved,Approved,Approved,Approved,Approved,Approved,Enhanced,Ap…	ENSG00000157426,ENSG00000123130,ENSG00000164022,ENSG00000145020,ENSG00000166295,ENSG00000136938,ENSG00000184867,ENSG00000241468,ENSG00000167863,ENSG00000185825,ENSG00000142867,ENSG00000135441,ENSG00000166275,ENSG00000166164,ENSG00000134072,ENSG00000130559,ENSG00000108468,ENSG00000100307,ENSG00000154781,ENSG00000150753,ENSG00000197622,ENSG00000111642,ENSG00000145354,ENSG00000128973,ENSG00000134326…
ME8	TRUE	0.0105353193421537	4931	344	190	0.552325581395349	0.0385317379841817	HPA:0480052	HPA	small intestine; glandular cells[≥Medium]	10552	714	Approved,Supported,Approved,Approved,Supported,Supported,Approved,Supported,Approved,Approved,Enhanced,Supported,Approved,Approved,Approved,Approved,Enhanced,Approved,Approved,Supported,Approved,Supported,Approved,Approved,Enhanced,Approved,Enhanced,Approved,Supported,Enhanced,Supported,Approved,Enhanced,Approved,Approved,Supported,Approved,Approved,Supported,Approved,Approved,Supported,Approved,…	ENSG00000157426,ENSG00000123130,ENSG00000115091,ENSG00000119844,ENSG00000164022,ENSG00000145020,ENSG00000166295,ENSG00000136938,ENSG00000111229,ENSG00000241468,ENSG00000167863,ENSG00000185825,ENSG00000050820,ENSG00000142867,ENSG00000135441,ENSG00000166275,ENSG00000166164,ENSG00000134072,ENSG00000130559,ENSG00000108468,ENSG00000154781,ENSG00000111642,ENSG00000147119,ENSG00000145354,ENSG00000213719…
ME8	TRUE	0.011415658243355	4918	344	189	0.549418604651163	0.038430256201708	HPA:0250131	HPA	hippocampus; neuronal cells[≥Low]	10552	360	Approved,Supported,Approved,Approved,Supported,Supported,Approved,Supported,Approved,Approved,Approved,Enhanced,Supported,Approved,Approved,Enhanced,Approved,Approved,Supported,Enhanced,Approved,Enhanced,Supported,Approved,Approved,Supported,Supported,Enhanced,Approved,Approved,Supported,Approved,Approved,Supported,Approved,Supported,Approved,Approved,Supported,Enhanced,Approved,Enhanced,Approved…	ENSG00000157426,ENSG00000123130,ENSG00000115091,ENSG00000119844,ENSG00000164022,ENSG00000145020,ENSG00000166295,ENSG00000136938,ENSG00000198931,ENSG00000111229,ENSG00000241468,ENSG00000167863,ENSG00000185825,ENSG00000135441,ENSG00000166275,ENSG00000166164,ENSG00000134072,ENSG00000130559,ENSG00000108468,ENSG00000100307,ENSG00000154781,ENSG00000150753,ENSG00000111642,ENSG00000147119,ENSG00000145354…
ME8	TRUE	0.0122282565647261	1192	344	58	0.168604651162791	0.0486577181208054	HPA:0570762	HPA	testis; pachytene spermatocytes[≥Medium]	10552	789	Approved,Enhanced,Supported,Enhanced,Supported,Enhanced,Enhanced,Supported,Supported,Enhanced,Supported,Approved,Supported,Enhanced,Approved,Enhanced,Supported,Enhanced,Approved,Supported,Supported,Supported,Supported,Supported,Enhanced,Supported,Supported,Supported,Supported,Enhanced,Supported,Supported,Supported,Enhanced,Supported,Approved,Enhanced,Enhanced,Supported,Enhanced,Supported,Approved…	ENSG00000111229,ENSG00000167863,ENSG00000185825,ENSG00000166164,ENSG00000108468,ENSG00000100307,ENSG00000150753,ENSG00000168763,ENSG00000198730,ENSG00000153071,ENSG00000215301,ENSG00000149100,ENSG00000151247,ENSG00000075151,ENSG00000163251,ENSG00000110768,ENSG00000148308,ENSG00000143321,ENSG00000100644,ENSG00000170144,ENSG00000092199,ENSG00000099783,ENSG00000153187,ENSG00000125347,ENSG00000082212…
ME8	TRUE	0.0129359010019936	4029	344	159	0.462209302325581	0.039463886820551	HPA:0600222	HPA	tonsil; squamous epithelial cells[≥Medium]	10552	825	Approved,Approved,Approved,Supported,Supported,Approved,Supported,Approved,Approved,Enhanced,Supported,Approved,Approved,Enhanced,Approved,Supported,Approved,Enhanced,Supported,Approved,Enhanced,Enhanced,Supported,Enhanced,Supported,Enhanced,Enhanced,Approved,Supported,Approved,Approved,Supported,Approved,Supported,Approved,Approved,Supported,Enhanced,Enhanced,Approved,Approved,Approved,Enhanced,…	ENSG00000157426,ENSG00000115091,ENSG00000119844,ENSG00000164022,ENSG00000145020,ENSG00000166295,ENSG00000136938,ENSG00000111229,ENSG00000241468,ENSG00000167863,ENSG00000185825,ENSG00000050820,ENSG00000166275,ENSG00000166164,ENSG00000130559,ENSG00000108468,ENSG00000154781,ENSG00000150753,ENSG00000111642,ENSG00000145354,ENSG00000213719,ENSG00000122705,ENSG00000168763,ENSG00000171793,ENSG00000198730…
ME8	TRUE	0.0129359010019936	509	344	30	0.0872093023255814	0.0589390962671906	HPA:0461472	HPA	skin 1; lymphocytes[≥Medium]	10552	640	Supported,Supported,Supported,Supported,Enhanced,Enhanced,Enhanced,Supported,Enhanced,Supported,Supported,Supported,Supported,Supported,Supported,Supported,Enhanced,Supported,Supported,Enhanced,Supported,Enhanced,Supported,Supported,Supported,Supported,Supported,Supported,Supported,Supported	ENSG00000123130,ENSG00000136938,ENSG00000185825,ENSG00000108468,ENSG00000213719,ENSG00000122705,ENSG00000153071,ENSG00000215301,ENSG00000023892,ENSG00000102189,ENSG00000151247,ENSG00000170144,ENSG00000092199,ENSG00000099783,ENSG00000153187,ENSG00000164258,ENSG00000109320,ENSG00000166197,ENSG00000170515,ENSG00000105185,ENSG00000100410,ENSG00000146112,ENSG00000265241,ENSG00000143947,ENSG00000171490…
ME8	TRUE	0.0129359010019936	65	344	8	0.0232558139534884	0.123076923076923	HPA:0090931	HPA	cerebellum; GLUC cells - nucleus[≥Low]	10552	113	Supported,Enhanced,Enhanced,Supported,Enhanced,Supported,Supported,Supported	ENSG00000108592,ENSG00000109320,ENSG00000115128,ENSG00000100028,ENSG00000070814,ENSG00000156256,ENSG00000101940,ENSG00000186376
ME8	TRUE	0.0137105297920539	1124	344	55	0.159883720930233	0.048932384341637	HPA:0050053	HPA	breast; glandular cells[High]	10552	60	Approved,Approved,Approved,Supported,Approved,Enhanced,Enhanced,Approved,Supported,Approved,Approved,Approved,Enhanced,Enhanced,Enhanced,Supported,Supported,Supported,Supported,Approved,Approved,Supported,Supported,Approved,Supported,Enhanced,Supported,Supported,Approved,Approved,Approved,Approved,Enhanced,Approved,Approved,Approved,Supported,Supported,Approved,Approved,Approved,Approved,Approved…	ENSG00000157426,ENSG00000115091,ENSG00000166295,ENSG00000136938,ENSG00000241468,ENSG00000167863,ENSG00000166164,ENSG00000154781,ENSG00000168763,ENSG00000155368,ENSG00000197948,ENSG00000112367,ENSG00000137312,ENSG00000104812,ENSG00000143321,ENSG00000170144,ENSG00000092199,ENSG00000099783,ENSG00000153187,ENSG00000127399,ENSG00000090316,ENSG00000125901,ENSG00000039123,ENSG00000187109,ENSG00000140990…
ME8	TRUE	0.0139841137893004	6159	344	228	0.662790697674419	0.0370189965903556	HPA:0400000	HPA	rectum	10552	518	Approved,Supported,Approved,Approved,Supported,Approved,Supported,Approved,Supported,Enhanced,Approved,Approved,Enhanced,Supported,Approved,Approved,Approved,Approved,Enhanced,Approved,Approved,Supported,Approved,Enhanced,Supported,Approved,Approved,Enhanced,Approved,Enhanced,Approved,Supported,Enhanced,Enhanced,Supported,Approved,Enhanced,Enhanced,Approved,Approved,Supported,Enhanced,Approved,Ap…	ENSG00000157426,ENSG00000123130,ENSG00000115091,ENSG00000119844,ENSG00000164022,ENSG00000172339,ENSG00000145020,ENSG00000166295,ENSG00000136938,ENSG00000184867,ENSG00000111229,ENSG00000241468,ENSG00000167863,ENSG00000185825,ENSG00000050820,ENSG00000142867,ENSG00000135441,ENSG00000166275,ENSG00000166164,ENSG00000134072,ENSG00000130559,ENSG00000108468,ENSG00000154781,ENSG00000150753,ENSG00000111642…
ME8	TRUE	0.0146648652320478	3370	344	136	0.395348837209302	0.0403560830860534	HPA:0160251	HPA	endometrium 1; cells in endometrial stroma[≥Low]	10552	282	Approved,Supported,Approved,Supported,Approved,Supported,Approved,Enhanced,Supported,Approved,Enhanced,Supported,Approved,Enhanced,Supported,Approved,Enhanced,Supported,Enhanced,Enhanced,Approved,Supported,Approved,Approved,Supported,Approved,Supported,Approved,Supported,Enhanced,Approved,Enhanced,Approved,Approved,Approved,Enhanced,Supported,Enhanced,Enhanced,Approved,Supported,Supported,Support…	ENSG00000157426,ENSG00000123130,ENSG00000115091,ENSG00000164022,ENSG00000166295,ENSG00000136938,ENSG00000111229,ENSG00000167863,ENSG00000185825,ENSG00000166275,ENSG00000166164,ENSG00000108468,ENSG00000154781,ENSG00000150753,ENSG00000111642,ENSG00000147119,ENSG00000122705,ENSG00000168763,ENSG00000171793,ENSG00000153071,ENSG00000124228,ENSG00000215301,ENSG00000178028,ENSG00000069345,ENSG00000162961…
ME8	TRUE	0.0146648652320478	4588	344	177	0.51453488372093	0.0385789014821273	HPA:0351181	HPA	pancreas; pancreatic endocrine cells[≥Low]	10552	478	Approved,Approved,Supported,Supported,Approved,Supported,Enhanced,Approved,Approved,Enhanced,Supported,Approved,Approved,Enhanced,Approved,Supported,Enhanced,Enhanced,Supported,Approved,Enhanced,Approved,Supported,Supported,Enhanced,Approved,Approved,Supported,Approved,Approved,Supported,Approved,Approved,Supported,Approved,Approved,Supported,Enhanced,Approved,Enhanced,Approved,Approved,Approved,…	ENSG00000115091,ENSG00000119844,ENSG00000164022,ENSG00000145020,ENSG00000166295,ENSG00000136938,ENSG00000184867,ENSG00000111229,ENSG00000241468,ENSG00000167863,ENSG00000185825,ENSG00000135441,ENSG00000166275,ENSG00000166164,ENSG00000134072,ENSG00000108468,ENSG00000100307,ENSG00000150753,ENSG00000111642,ENSG00000145354,ENSG00000122705,ENSG00000134326,ENSG00000168763,ENSG00000198730,ENSG00000153310…
ME8	TRUE	0.0146648652320478	5695	344	213	0.619186046511628	0.0374012291483758	HPA:0460000	HPA	skin 1	10552	596	Approved,Supported,Approved,Approved,Supported,Supported,Approved,Supported,Approved,Approved,Approved,Enhanced,Supported,Approved,Approved,Approved,Approved,Enhanced,Approved,Approved,Supported,Enhanced,Approved,Enhanced,Supported,Approved,Approved,Enhanced,Enhanced,Approved,Supported,Enhanced,Enhanced,Supported,Approved,Enhanced,Enhanced,Approved,Approved,Supported,Enhanced,Approved,Approved,Su…	ENSG00000157426,ENSG00000123130,ENSG00000115091,ENSG00000119844,ENSG00000164022,ENSG00000145020,ENSG00000166295,ENSG00000136938,ENSG00000198931,ENSG00000111229,ENSG00000241468,ENSG00000167863,ENSG00000185825,ENSG00000050820,ENSG00000142867,ENSG00000135441,ENSG00000166275,ENSG00000166164,ENSG00000134072,ENSG00000130559,ENSG00000108468,ENSG00000100307,ENSG00000154781,ENSG00000150753,ENSG00000111642…
ME8	TRUE	0.0146648652320478	135	344	12	0.0348837209302326	0.0888888888888889	HPA:0461482	HPA	skin 1; sebaceous glands[≥Medium]	10552	646	Supported,Supported,Supported,Enhanced,Supported,Supported,Supported,Supported,Enhanced,Supported,Enhanced,Enhanced	ENSG00000215301,ENSG00000092199,ENSG00000153187,ENSG00000124383,ENSG00000116898,ENSG00000166197,ENSG00000143947,ENSG00000171490,ENSG00000137876,ENSG00000100603,ENSG00000100380,ENSG00000136810
ME8	TRUE	0.0147275889052534	6108	344	226	0.656976744186046	0.0370006548788474	HPA:0030000	HPA	appendix	10552	22	Approved,Supported,Approved,Approved,Supported,Approved,Supported,Approved,Supported,Enhanced,Approved,Approved,Enhanced,Supported,Approved,Approved,Approved,Approved,Enhanced,Approved,Approved,Supported,Enhanced,Approved,Enhanced,Approved,Supported,Approved,Approved,Enhanced,Approved,Enhanced,Approved,Supported,Enhanced,Enhanced,Supported,Approved,Enhanced,Approved,Approved,Supported,Enhanced,Ap…	ENSG00000157426,ENSG00000123130,ENSG00000115091,ENSG00000119844,ENSG00000164022,ENSG00000172339,ENSG00000145020,ENSG00000166295,ENSG00000136938,ENSG00000184867,ENSG00000111229,ENSG00000241468,ENSG00000167863,ENSG00000185825,ENSG00000050820,ENSG00000142867,ENSG00000135441,ENSG00000166275,ENSG00000166164,ENSG00000134072,ENSG00000130559,ENSG00000108468,ENSG00000100307,ENSG00000154781,ENSG00000150753…
ME8	TRUE	0.0147275889052534	5824	344	217	0.630813953488372	0.0372596153846154	HPA:0210000	HPA	fallopian tube	10552	316	Approved,Supported,Approved,Approved,Supported,Supported,Approved,Supported,Approved,Enhanced,Approved,Approved,Enhanced,Enhanced,Supported,Approved,Approved,Approved,Approved,Enhanced,Approved,Approved,Supported,Enhanced,Approved,Enhanced,Approved,Supported,Approved,Approved,Enhanced,Approved,Enhanced,Approved,Supported,Enhanced,Enhanced,Supported,Approved,Enhanced,Enhanced,Approved,Supported,En…	ENSG00000157426,ENSG00000123130,ENSG00000115091,ENSG00000119844,ENSG00000164022,ENSG00000145020,ENSG00000166295,ENSG00000136938,ENSG00000198931,ENSG00000184867,ENSG00000111229,ENSG00000241468,ENSG00000167863,ENSG00000166170,ENSG00000185825,ENSG00000050820,ENSG00000142867,ENSG00000135441,ENSG00000166275,ENSG00000166164,ENSG00000134072,ENSG00000130559,ENSG00000108468,ENSG00000100307,ENSG00000154781…
ME8	TRUE	0.0153128408869798	4902	344	187	0.543604651162791	0.0381476948184414	HPA:0600431	HPA	tonsil; germinal center cells[≥Low]	10552	818	Approved,Supported,Approved,Approved,Supported,Supported,Approved,Supported,Approved,Approved,Approved,Enhanced,Supported,Approved,Approved,Approved,Enhanced,Approved,Supported,Enhanced,Approved,Enhanced,Supported,Approved,Enhanced,Enhanced,Supported,Enhanced,Supported,Enhanced,Enhanced,Approved,Approved,Supported,Enhanced,Approved,Approved,Supported,Approved,Approved,Supported,Approved,Approved,…	ENSG00000157426,ENSG00000123130,ENSG00000115091,ENSG00000119844,ENSG00000164022,ENSG00000145020,ENSG00000166295,ENSG00000136938,ENSG00000198931,ENSG00000111229,ENSG00000241468,ENSG00000167863,ENSG00000185825,ENSG00000050820,ENSG00000142867,ENSG00000135441,ENSG00000166164,ENSG00000130559,ENSG00000108468,ENSG00000100307,ENSG00000154781,ENSG00000150753,ENSG00000111642,ENSG00000145354,ENSG00000213719…
ME8	TRUE	0.0153128408869798	406	344	25	0.0726744186046512	0.061576354679803	HPA:0471473	HPA	skin 2; lymphocytes[High]	10552	690	Supported,Supported,Supported,Supported,Enhanced,Enhanced,Supported,Supported,Supported,Supported,Supported,Supported,Supported,Supported,Supported,Supported,Enhanced,Enhanced,Supported,Enhanced,Supported,Supported,Supported,Supported,Supported	ENSG00000123130,ENSG00000136938,ENSG00000185825,ENSG00000108468,ENSG00000213719,ENSG00000023892,ENSG00000102189,ENSG00000151247,ENSG00000170144,ENSG00000092199,ENSG00000099783,ENSG00000153187,ENSG00000125901,ENSG00000102030,ENSG00000165264,ENSG00000164258,ENSG00000109320,ENSG00000105185,ENSG00000100410,ENSG00000146112,ENSG00000265241,ENSG00000143947,ENSG00000100028,ENSG00000100603,ENSG00000131143
ME8	TRUE	0.0153128408869798	3291	344	133	0.386627906976744	0.0404132482528107	HPA:0630052	HPA	cervix; glandular cells[≥Medium]	10552	203	Approved,Supported,Supported,Approved,Supported,Enhanced,Supported,Approved,Approved,Approved,Enhanced,Approved,Supported,Enhanced,Approved,Supported,Approved,Approved,Approved,Approved,Enhanced,Supported,Approved,Approved,Supported,Approved,Supported,Approved,Approved,Supported,Enhanced,Approved,Approved,Enhanced,Approved,Enhanced,Supported,Enhanced,Enhanced,Approved,Enhanced,Supported,Supported…	ENSG00000157426,ENSG00000123130,ENSG00000145020,ENSG00000166295,ENSG00000136938,ENSG00000167863,ENSG00000185825,ENSG00000050820,ENSG00000142867,ENSG00000166275,ENSG00000166164,ENSG00000134072,ENSG00000108468,ENSG00000100307,ENSG00000154781,ENSG00000111642,ENSG00000147119,ENSG00000145354,ENSG00000128973,ENSG00000134326,ENSG00000132423,ENSG00000198730,ENSG00000155368,ENSG00000124228,ENSG00000215301…
ME8	TRUE	0.0154725437165627	4996	344	190	0.552325581395349	0.0380304243394716	HPA:0600441	HPA	tonsil; non-germinal center cells[≥Low]	10552	821	Approved,Supported,Approved,Approved,Supported,Approved,Supported,Approved,Supported,Approved,Approved,Approved,Enhanced,Supported,Approved,Approved,Approved,Enhanced,Approved,Approved,Supported,Enhanced,Approved,Enhanced,Approved,Supported,Approved,Enhanced,Enhanced,Supported,Enhanced,Supported,Enhanced,Enhanced,Approved,Supported,Enhanced,Approved,Approved,Supported,Approved,Approved,Supported,…	ENSG00000157426,ENSG00000123130,ENSG00000115091,ENSG00000119844,ENSG00000164022,ENSG00000172339,ENSG00000145020,ENSG00000166295,ENSG00000136938,ENSG00000198931,ENSG00000111229,ENSG00000241468,ENSG00000167863,ENSG00000185825,ENSG00000142867,ENSG00000135441,ENSG00000166275,ENSG00000166164,ENSG00000134072,ENSG00000130559,ENSG00000108468,ENSG00000100307,ENSG00000154781,ENSG00000150753,ENSG00000197622…
ME8	TRUE	0.0160559464205616	1459	344	67	0.194767441860465	0.04592186429061	HPA:0570761	HPA	testis; pachytene spermatocytes[≥Low]	10552	788	Supported,Supported,Approved,Enhanced,Supported,Enhanced,Supported,Enhanced,Enhanced,Supported,Supported,Enhanced,Supported,Approved,Supported,Enhanced,Supported,Approved,Enhanced,Supported,Enhanced,Approved,Supported,Supported,Supported,Supported,Supported,Enhanced,Supported,Supported,Supported,Supported,Enhanced,Supported,Supported,Supported,Supported,Supported,Enhanced,Supported,Approved,Enhan…	ENSG00000164022,ENSG00000136938,ENSG00000111229,ENSG00000167863,ENSG00000185825,ENSG00000166164,ENSG00000108468,ENSG00000100307,ENSG00000150753,ENSG00000168763,ENSG00000198730,ENSG00000153071,ENSG00000215301,ENSG00000149100,ENSG00000151247,ENSG00000075151,ENSG00000108592,ENSG00000163251,ENSG00000110768,ENSG00000148308,ENSG00000143321,ENSG00000100644,ENSG00000170144,ENSG00000092199,ENSG00000099783…
ME8	TRUE	0.0160559464205616	5406	344	203	0.590116279069767	0.0375508694043655	HPA:0080000	HPA	caudate	10552	90	Approved,Supported,Approved,Approved,Supported,Supported,Approved,Supported,Approved,Approved,Enhanced,Supported,Approved,Approved,Enhanced,Approved,Approved,Supported,Enhanced,Approved,Enhanced,Supported,Approved,Approved,Approved,Supported,Supported,Approved,Enhanced,Enhanced,Approved,Approved,Supported,Approved,Approved,Approved,Approved,Supported,Approved,Approved,Supported,Enhanced,Approved,…	ENSG00000157426,ENSG00000123130,ENSG00000115091,ENSG00000119844,ENSG00000164022,ENSG00000145020,ENSG00000166295,ENSG00000136938,ENSG00000111229,ENSG00000241468,ENSG00000167863,ENSG00000185825,ENSG00000135441,ENSG00000166275,ENSG00000166164,ENSG00000134072,ENSG00000130559,ENSG00000108468,ENSG00000100307,ENSG00000154781,ENSG00000150753,ENSG00000111642,ENSG00000147119,ENSG00000145354,ENSG00000134326…
ME8	TRUE	0.0160559464205616	5808	344	216	0.627906976744186	0.0371900826446281	HPA:0610000	HPA	urinary bladder	10552	827	Approved,Supported,Approved,Approved,Supported,Supported,Approved,Supported,Approved,Approved,Approved,Enhanced,Supported,Approved,Approved,Approved,Approved,Enhanced,Approved,Approved,Supported,Enhanced,Approved,Enhanced,Supported,Approved,Approved,Enhanced,Approved,Enhanced,Approved,Supported,Enhanced,Enhanced,Supported,Enhanced,Enhanced,Approved,Approved,Supported,Approved,Approved,Supported,A…	ENSG00000157426,ENSG00000123130,ENSG00000115091,ENSG00000119844,ENSG00000164022,ENSG00000145020,ENSG00000166295,ENSG00000136938,ENSG00000198931,ENSG00000111229,ENSG00000241468,ENSG00000167863,ENSG00000185825,ENSG00000050820,ENSG00000142867,ENSG00000135441,ENSG00000166275,ENSG00000166164,ENSG00000134072,ENSG00000130559,ENSG00000108468,ENSG00000100307,ENSG00000154781,ENSG00000150753,ENSG00000111642…
ME8	TRUE	0.0160559464205616	478	344	28	0.0813953488372093	0.0585774058577406	HPA:0461412	HPA	skin 1; cells in spinous layer[≥Medium]	10552	613	Supported,Supported,Enhanced,Supported,Supported,Supported,Supported,Supported,Supported,Supported,Supported,Supported,Enhanced,Supported,Supported,Supported,Supported,Supported,Supported,Supported,Supported,Enhanced,Supported,Supported,Supported,Enhanced,Enhanced,Supported	ENSG00000185825,ENSG00000108468,ENSG00000213719,ENSG00000215301,ENSG00000162961,ENSG00000102189,ENSG00000151247,ENSG00000170144,ENSG00000092199,ENSG00000099783,ENSG00000153187,ENSG00000125347,ENSG00000124383,ENSG00000140990,ENSG00000165264,ENSG00000166197,ENSG00000170515,ENSG00000100410,ENSG00000265241,ENSG00000143947,ENSG00000171490,ENSG00000137876,ENSG00000100028,ENSG00000100603,ENSG00000109610…
ME8	TRUE	0.0160559464205616	5808	344	216	0.627906976744186	0.0371900826446281	HPA:0610831	HPA	urinary bladder; urothelial cells[≥Low]	10552	828	Approved,Supported,Approved,Approved,Supported,Supported,Approved,Supported,Approved,Approved,Approved,Enhanced,Supported,Approved,Approved,Approved,Approved,Enhanced,Approved,Approved,Supported,Enhanced,Approved,Enhanced,Supported,Approved,Approved,Enhanced,Approved,Enhanced,Approved,Supported,Enhanced,Enhanced,Supported,Enhanced,Enhanced,Approved,Approved,Supported,Approved,Approved,Supported,A…	ENSG00000157426,ENSG00000123130,ENSG00000115091,ENSG00000119844,ENSG00000164022,ENSG00000145020,ENSG00000166295,ENSG00000136938,ENSG00000198931,ENSG00000111229,ENSG00000241468,ENSG00000167863,ENSG00000185825,ENSG00000050820,ENSG00000142867,ENSG00000135441,ENSG00000166275,ENSG00000166164,ENSG00000134072,ENSG00000130559,ENSG00000108468,ENSG00000100307,ENSG00000154781,ENSG00000150753,ENSG00000111642…
ME8	TRUE	0.0160559464205616	5469	344	205	0.595930232558139	0.0374840007313951	HPA:0630000	HPA	cervix	10552	201	Approved,Supported,Approved,Approved,Supported,Supported,Approved,Supported,Approved,Approved,Enhanced,Supported,Approved,Approved,Approved,Approved,Enhanced,Approved,Approved,Supported,Enhanced,Approved,Enhanced,Supported,Approved,Approved,Enhanced,Approved,Enhanced,Approved,Supported,Enhanced,Enhanced,Supported,Enhanced,Approved,Approved,Supported,Approved,Approved,Supported,Approved,Approved,S…	ENSG00000157426,ENSG00000123130,ENSG00000115091,ENSG00000119844,ENSG00000164022,ENSG00000145020,ENSG00000166295,ENSG00000136938,ENSG00000198931,ENSG00000241468,ENSG00000167863,ENSG00000185825,ENSG00000050820,ENSG00000142867,ENSG00000135441,ENSG00000166275,ENSG00000166164,ENSG00000134072,ENSG00000130559,ENSG00000108468,ENSG00000100307,ENSG00000154781,ENSG00000150753,ENSG00000111642,ENSG00000147119…
ME8	TRUE	0.0164977866984881	550	344	31	0.0901162790697674	0.0563636363636364	HPA:0470202	HPA	skin 2; endothelial cells[≥Medium]	10552	671	Supported,Supported,Supported,Supported,Supported,Enhanced,Supported,Supported,Supported,Supported,Enhanced,Supported,Supported,Supported,Enhanced,Supported,Supported,Supported,Supported,Supported,Enhanced,Supported,Enhanced,Supported,Supported,Supported,Supported,Supported,Supported,Supported,Supported	ENSG00000123130,ENSG00000164022,ENSG00000136938,ENSG00000185825,ENSG00000108468,ENSG00000213719,ENSG00000215301,ENSG00000162961,ENSG00000102189,ENSG00000151247,ENSG00000137312,ENSG00000170144,ENSG00000099783,ENSG00000153187,ENSG00000118308,ENSG00000125347,ENSG00000101384,ENSG00000102030,ENSG00000165264,ENSG00000164258,ENSG00000105185,ENSG00000100410,ENSG00000146112,ENSG00000265241,ENSG00000143947…
ME8	TRUE	0.0172704026712247	5452	344	204	0.593023255813954	0.0374174614820249	HPA:0430051	HPA	seminal vesicle; glandular cells[≥Low]	10552	579	Approved,Supported,Approved,Approved,Supported,Supported,Approved,Supported,Approved,Enhanced,Approved,Approved,Enhanced,Supported,Approved,Approved,Approved,Approved,Enhanced,Approved,Supported,Enhanced,Approved,Enhanced,Supported,Approved,Approved,Enhanced,Approved,Enhanced,Approved,Supported,Enhanced,Enhanced,Approved,Enhanced,Approved,Approved,Supported,Approved,Approved,Supported,Approved,Ap…	ENSG00000157426,ENSG00000123130,ENSG00000115091,ENSG00000119844,ENSG00000164022,ENSG00000145020,ENSG00000166295,ENSG00000136938,ENSG00000198931,ENSG00000184867,ENSG00000111229,ENSG00000241468,ENSG00000167863,ENSG00000185825,ENSG00000050820,ENSG00000142867,ENSG00000135441,ENSG00000166275,ENSG00000166164,ENSG00000134072,ENSG00000108468,ENSG00000100307,ENSG00000154781,ENSG00000150753,ENSG00000111642…
ME8	TRUE	0.0172704026712247	4443	344	171	0.497093023255814	0.0384875084402431	HPA:0490000	HPA	smooth muscle	10552	722	Approved,Supported,Approved,Approved,Supported,Approved,Supported,Approved,Supported,Approved,Enhanced,Supported,Approved,Approved,Enhanced,Approved,Supported,Enhanced,Approved,Supported,Approved,Approved,Enhanced,Approved,Supported,Enhanced,Enhanced,Supported,Enhanced,Enhanced,Approved,Supported,Approved,Approved,Approved,Supported,Approved,Approved,Supported,Approved,Enhanced,Approved,Approved,…	ENSG00000157426,ENSG00000123130,ENSG00000115091,ENSG00000119844,ENSG00000164022,ENSG00000172339,ENSG00000145020,ENSG00000166295,ENSG00000136938,ENSG00000241468,ENSG00000167863,ENSG00000185825,ENSG00000050820,ENSG00000166275,ENSG00000166164,ENSG00000130559,ENSG00000108468,ENSG00000100307,ENSG00000154781,ENSG00000111642,ENSG00000147119,ENSG00000145354,ENSG00000213719,ENSG00000134326,ENSG00000168763…
ME8	TRUE	0.0172704026712247	5452	344	204	0.593023255813954	0.0374174614820249	HPA:0430000	HPA	seminal vesicle	10552	578	Approved,Supported,Approved,Approved,Supported,Supported,Approved,Supported,Approved,Enhanced,Approved,Approved,Enhanced,Supported,Approved,Approved,Approved,Approved,Enhanced,Approved,Supported,Enhanced,Approved,Enhanced,Supported,Approved,Approved,Enhanced,Approved,Enhanced,Approved,Supported,Enhanced,Enhanced,Approved,Enhanced,Approved,Approved,Supported,Approved,Approved,Supported,Approved,Ap…	ENSG00000157426,ENSG00000123130,ENSG00000115091,ENSG00000119844,ENSG00000164022,ENSG00000145020,ENSG00000166295,ENSG00000136938,ENSG00000198931,ENSG00000184867,ENSG00000111229,ENSG00000241468,ENSG00000167863,ENSG00000185825,ENSG00000050820,ENSG00000142867,ENSG00000135441,ENSG00000166275,ENSG00000166164,ENSG00000134072,ENSG00000108468,ENSG00000100307,ENSG00000154781,ENSG00000150753,ENSG00000111642…
ME8	TRUE	0.0172704026712247	5543	344	207	0.601744186046512	0.037344398340249	HPA:0470000	HPA	skin 2	10552	651	Approved,Supported,Approved,Approved,Supported,Approved,Supported,Approved,Supported,Approved,Enhanced,Approved,Enhanced,Supported,Approved,Approved,Enhanced,Approved,Approved,Supported,Enhanced,Approved,Enhanced,Supported,Approved,Approved,Enhanced,Enhanced,Approved,Supported,Enhanced,Enhanced,Supported,Enhanced,Approved,Approved,Supported,Enhanced,Approved,Approved,Supported,Approved,Supported,…	ENSG00000157426,ENSG00000123130,ENSG00000115091,ENSG00000119844,ENSG00000164022,ENSG00000172339,ENSG00000145020,ENSG00000166295,ENSG00000136938,ENSG00000198931,ENSG00000184867,ENSG00000241468,ENSG00000167863,ENSG00000185825,ENSG00000142867,ENSG00000166275,ENSG00000166164,ENSG00000134072,ENSG00000130559,ENSG00000108468,ENSG00000100307,ENSG00000154781,ENSG00000150753,ENSG00000111642,ENSG00000147119…
ME8	TRUE	0.0172704026712247	88	344	9	0.0261627906976744	0.102272727272727	HPA:0090962	HPA	cerebellum; Purkinje cells - nucleus[≥Medium]	10552	126	Supported,Enhanced,Enhanced,Enhanced,Supported,Enhanced,Supported,Supported,Supported	ENSG00000108592,ENSG00000115241,ENSG00000137876,ENSG00000115128,ENSG00000100028,ENSG00000070814,ENSG00000156256,ENSG00000101940,ENSG00000186376
ME8	TRUE	0.0172704026712247	4443	344	171	0.497093023255814	0.0384875084402431	HPA:0490691	HPA	smooth muscle; smooth muscle cells[≥Low]	10552	723	Approved,Supported,Approved,Approved,Supported,Approved,Supported,Approved,Supported,Approved,Enhanced,Supported,Approved,Approved,Enhanced,Approved,Supported,Enhanced,Approved,Supported,Approved,Approved,Enhanced,Approved,Supported,Enhanced,Enhanced,Supported,Enhanced,Enhanced,Approved,Supported,Approved,Approved,Approved,Supported,Approved,Approved,Supported,Approved,Enhanced,Approved,Approved,…	ENSG00000157426,ENSG00000123130,ENSG00000115091,ENSG00000119844,ENSG00000164022,ENSG00000172339,ENSG00000145020,ENSG00000166295,ENSG00000136938,ENSG00000241468,ENSG00000167863,ENSG00000185825,ENSG00000050820,ENSG00000166275,ENSG00000166164,ENSG00000130559,ENSG00000108468,ENSG00000100307,ENSG00000154781,ENSG00000111642,ENSG00000147119,ENSG00000145354,ENSG00000213719,ENSG00000134326,ENSG00000168763…
ME8	TRUE	0.0178715639494419	5643	344	210	0.61046511627907	0.0372142477405635	HPA:0150051	HPA	duodenum; glandular cells[≥Low]	10552	272	Approved,Supported,Approved,Approved,Supported,Supported,Approved,Supported,Approved,Approved,Enhanced,Supported,Approved,Approved,Approved,Approved,Enhanced,Approved,Approved,Supported,Approved,Enhanced,Supported,Approved,Approved,Enhanced,Approved,Enhanced,Approved,Supported,Enhanced,Enhanced,Supported,Approved,Enhanced,Approved,Approved,Supported,Approved,Approved,Supported,Approved,Approved,S…	ENSG00000157426,ENSG00000123130,ENSG00000115091,ENSG00000119844,ENSG00000164022,ENSG00000145020,ENSG00000166295,ENSG00000136938,ENSG00000111229,ENSG00000241468,ENSG00000167863,ENSG00000185825,ENSG00000050820,ENSG00000142867,ENSG00000135441,ENSG00000166275,ENSG00000166164,ENSG00000134072,ENSG00000130559,ENSG00000108468,ENSG00000154781,ENSG00000150753,ENSG00000111642,ENSG00000147119,ENSG00000145354…
ME8	TRUE	0.0180142864293958	5335	344	200	0.581395348837209	0.0374882849109653	HPA:0250000	HPA	hippocampus	10552	356	Approved,Supported,Approved,Approved,Supported,Supported,Approved,Supported,Approved,Approved,Approved,Enhanced,Supported,Approved,Approved,Enhanced,Approved,Approved,Supported,Enhanced,Approved,Enhanced,Supported,Approved,Approved,Supported,Supported,Approved,Enhanced,Enhanced,Approved,Approved,Supported,Approved,Approved,Supported,Approved,Approved,Supported,Approved,Approved,Supported,Enhanced…	ENSG00000157426,ENSG00000123130,ENSG00000115091,ENSG00000119844,ENSG00000164022,ENSG00000145020,ENSG00000166295,ENSG00000136938,ENSG00000198931,ENSG00000111229,ENSG00000241468,ENSG00000167863,ENSG00000185825,ENSG00000135441,ENSG00000166275,ENSG00000166164,ENSG00000134072,ENSG00000130559,ENSG00000108468,ENSG00000100307,ENSG00000154781,ENSG00000150753,ENSG00000111642,ENSG00000147119,ENSG00000145354…
ME8	TRUE	0.0180142864293958	4905	344	186	0.540697674418605	0.0379204892966361	HPA:0020052	HPA	adrenal gland; glandular cells[≥Medium]	10552	17	Approved,Supported,Approved,Approved,Supported,Supported,Approved,Supported,Approved,Enhanced,Approved,Approved,Enhanced,Supported,Approved,Approved,Approved,Enhanced,Approved,Supported,Approved,Enhanced,Supported,Approved,Approved,Approved,Enhanced,Approved,Supported,Enhanced,Supported,Approved,Enhanced,Enhanced,Approved,Approved,Supported,Approved,Approved,Supported,Approved,Approved,Supported,…	ENSG00000157426,ENSG00000123130,ENSG00000115091,ENSG00000119844,ENSG00000164022,ENSG00000145020,ENSG00000166295,ENSG00000136938,ENSG00000198931,ENSG00000184867,ENSG00000111229,ENSG00000241468,ENSG00000167863,ENSG00000185825,ENSG00000142867,ENSG00000135441,ENSG00000166275,ENSG00000166164,ENSG00000130559,ENSG00000108468,ENSG00000154781,ENSG00000150753,ENSG00000111642,ENSG00000147119,ENSG00000145354…
ME8	TRUE	0.0188776086413458	512	344	29	0.0843023255813953	0.056640625	HPA:0460202	HPA	skin 1; endothelial cells[≥Medium]	10552	619	Supported,Supported,Supported,Supported,Supported,Enhanced,Supported,Supported,Supported,Supported,Enhanced,Supported,Supported,Supported,Supported,Supported,Supported,Supported,Supported,Supported,Enhanced,Enhanced,Supported,Supported,Supported,Supported,Supported,Enhanced,Supported	ENSG00000123130,ENSG00000164022,ENSG00000136938,ENSG00000185825,ENSG00000108468,ENSG00000213719,ENSG00000215301,ENSG00000162961,ENSG00000102189,ENSG00000151247,ENSG00000137312,ENSG00000170144,ENSG00000099783,ENSG00000153187,ENSG00000125347,ENSG00000101384,ENSG00000140990,ENSG00000165264,ENSG00000164258,ENSG00000170515,ENSG00000105185,ENSG00000146112,ENSG00000265241,ENSG00000143947,ENSG00000171490…
ME8	TRUE	0.0193971998264469	5874	344	217	0.630813953488372	0.0369424582907729	HPA:0350000	HPA	pancreas	10552	474	Approved,Supported,Approved,Approved,Supported,Approved,Supported,Approved,Supported,Enhanced,Approved,Approved,Enhanced,Supported,Approved,Approved,Approved,Approved,Enhanced,Approved,Approved,Supported,Enhanced,Approved,Enhanced,Approved,Supported,Approved,Approved,Enhanced,Approved,Enhanced,Approved,Supported,Enhanced,Supported,Enhanced,Enhanced,Approved,Approved,Supported,Approved,Approved,Ap…	ENSG00000157426,ENSG00000123130,ENSG00000115091,ENSG00000119844,ENSG00000164022,ENSG00000172339,ENSG00000145020,ENSG00000166295,ENSG00000136938,ENSG00000184867,ENSG00000111229,ENSG00000241468,ENSG00000167863,ENSG00000185825,ENSG00000050820,ENSG00000142867,ENSG00000135441,ENSG00000166275,ENSG00000166164,ENSG00000134072,ENSG00000130559,ENSG00000108468,ENSG00000100307,ENSG00000154781,ENSG00000150753…
ME8	TRUE	0.0193971998264469	3129	344	126	0.366279069767442	0.0402684563758389	HPA:0050092	HPA	breast; myoepithelial cells[≥Medium]	10552	62	Approved,Supported,Approved,Supported,Approved,Supported,Enhanced,Enhanced,Supported,Approved,Enhanced,Approved,Supported,Enhanced,Approved,Supported,Approved,Approved,Supported,Enhanced,Enhanced,Supported,Approved,Supported,Approved,Approved,Approved,Approved,Approved,Enhanced,Approved,Approved,Approved,Approved,Enhanced,Enhanced,Supported,Enhanced,Enhanced,Supported,Supported,Supported,Supporte…	ENSG00000157426,ENSG00000123130,ENSG00000115091,ENSG00000145020,ENSG00000166295,ENSG00000136938,ENSG00000184867,ENSG00000167863,ENSG00000185825,ENSG00000166275,ENSG00000166164,ENSG00000130559,ENSG00000108468,ENSG00000100307,ENSG00000154781,ENSG00000111642,ENSG00000145354,ENSG00000134326,ENSG00000168763,ENSG00000132423,ENSG00000171793,ENSG00000198730,ENSG00000124228,ENSG00000215301,ENSG00000178028…
ME8	TRUE	0.0193971998264469	6033	344	222	0.645348837209302	0.0367976131277971	HPA:0480000	HPA	small intestine	10552	700	Approved,Supported,Approved,Approved,Supported,Approved,Supported,Approved,Supported,Enhanced,Approved,Approved,Enhanced,Supported,Approved,Approved,Approved,Approved,Enhanced,Approved,Approved,Supported,Approved,Enhanced,Supported,Approved,Approved,Enhanced,Approved,Enhanced,Approved,Supported,Enhanced,Supported,Approved,Enhanced,Approved,Approved,Supported,Enhanced,Approved,Approved,Supported,A…	ENSG00000157426,ENSG00000123130,ENSG00000115091,ENSG00000119844,ENSG00000164022,ENSG00000172339,ENSG00000145020,ENSG00000166295,ENSG00000136938,ENSG00000184867,ENSG00000111229,ENSG00000241468,ENSG00000167863,ENSG00000185825,ENSG00000050820,ENSG00000142867,ENSG00000135441,ENSG00000166275,ENSG00000166164,ENSG00000134072,ENSG00000130559,ENSG00000108468,ENSG00000154781,ENSG00000150753,ENSG00000111642…
ME8	TRUE	0.0199553260930576	2334	344	98	0.284883720930233	0.0419880034275921	HPA:0220053	HPA	gallbladder; glandular cells[High]	10552	338	Approved,Supported,Approved,Supported,Approved,Supported,Enhanced,Approved,Enhanced,Supported,Approved,Supported,Enhanced,Supported,Enhanced,Approved,Approved,Approved,Approved,Supported,Approved,Approved,Approved,Enhanced,Enhanced,Supported,Enhanced,Enhanced,Approved,Enhanced,Supported,Supported,Supported,Supported,Approved,Supported,Approved,Approved,Supported,Enhanced,Approved,Approved,Approve…	ENSG00000157426,ENSG00000123130,ENSG00000119844,ENSG00000145020,ENSG00000166295,ENSG00000136938,ENSG00000167863,ENSG00000050820,ENSG00000166164,ENSG00000108468,ENSG00000154781,ENSG00000111642,ENSG00000213719,ENSG00000168763,ENSG00000132423,ENSG00000155368,ENSG00000124228,ENSG00000178028,ENSG00000117395,ENSG00000102189,ENSG00000197948,ENSG00000051009,ENSG00000112367,ENSG00000137312,ENSG00000110768…
ME8	TRUE	0.0202402294727161	1484	344	67	0.194767441860465	0.0451482479784367	HPA:0060103	HPA	bronchus; respiratory epithelial cells[High]	10552	85	Approved,Supported,Supported,Supported,Enhanced,Supported,Approved,Supported,Supported,Approved,Approved,Supported,Approved,Approved,Approved,Enhanced,Enhanced,Supported,Enhanced,Enhanced,Supported,Supported,Supported,Supported,Approved,Approved,Approved,Approved,Enhanced,Approved,Approved,Supported,Supported,Approved,Approved,Enhanced,Supported,Supported,Supported,Supported,Approved,Approved,App…	ENSG00000157426,ENSG00000123130,ENSG00000145020,ENSG00000136938,ENSG00000166164,ENSG00000108468,ENSG00000154781,ENSG00000168763,ENSG00000198730,ENSG00000124228,ENSG00000178028,ENSG00000162961,ENSG00000197948,ENSG00000051009,ENSG00000112367,ENSG00000137312,ENSG00000110768,ENSG00000148308,ENSG00000104812,ENSG00000143321,ENSG00000170144,ENSG00000092199,ENSG00000099783,ENSG00000153187,ENSG00000169991…
ME8	TRUE	0.0208246271658002	2395	344	100	0.290697674418605	0.0417536534446764	HPA:0090182	HPA	cerebellum; cells in granular layer[≥Medium]	10552	132	Approved,Approved,Supported,Approved,Supported,Approved,Approved,Enhanced,Approved,Approved,Enhanced,Approved,Approved,Supported,Enhanced,Approved,Enhanced,Approved,Supported,Supported,Enhanced,Approved,Supported,Approved,Approved,Approved,Approved,Supported,Enhanced,Approved,Approved,Approved,Approved,Approved,Approved,Enhanced,Approved,Enhanced,Supported,Enhanced,Enhanced,Enhanced,Supported,Sup…	ENSG00000157426,ENSG00000115091,ENSG00000145020,ENSG00000166295,ENSG00000136938,ENSG00000111229,ENSG00000241468,ENSG00000167863,ENSG00000135441,ENSG00000166275,ENSG00000166164,ENSG00000134072,ENSG00000130559,ENSG00000108468,ENSG00000100307,ENSG00000154781,ENSG00000150753,ENSG00000145354,ENSG00000168763,ENSG00000198730,ENSG00000153310,ENSG00000124228,ENSG00000215301,ENSG00000178028,ENSG00000069345…
ME8	TRUE	0.0210679671315669	4808	344	182	0.529069767441861	0.0378535773710483	HPA:0530000	HPA	spleen	10552	750	Approved,Supported,Approved,Supported,Supported,Approved,Supported,Approved,Approved,Approved,Enhanced,Supported,Approved,Approved,Approved,Enhanced,Supported,Enhanced,Approved,Enhanced,Approved,Supported,Approved,Enhanced,Enhanced,Approved,Supported,Enhanced,Supported,Enhanced,Enhanced,Approved,Supported,Enhanced,Approved,Approved,Supported,Approved,Approved,Supported,Approved,Approved,Supported…	ENSG00000157426,ENSG00000123130,ENSG00000115091,ENSG00000164022,ENSG00000145020,ENSG00000166295,ENSG00000136938,ENSG00000198931,ENSG00000111229,ENSG00000241468,ENSG00000167863,ENSG00000185825,ENSG00000142867,ENSG00000135441,ENSG00000166275,ENSG00000166164,ENSG00000108468,ENSG00000100307,ENSG00000154781,ENSG00000150753,ENSG00000197622,ENSG00000111642,ENSG00000145354,ENSG00000172322,ENSG00000213719…
ME8	TRUE	0.0210679671315669	60	344	7	0.0203488372093023	0.116666666666667	HPA:0090932	HPA	cerebellum; GLUC cells - nucleus[≥Medium]	10552	114	Supported,Enhanced,Supported,Enhanced,Supported,Supported,Supported	ENSG00000108592,ENSG00000115128,ENSG00000100028,ENSG00000070814,ENSG00000156256,ENSG00000101940,ENSG00000186376
ME8	TRUE	0.0210679671315669	1759	344	77	0.223837209302326	0.0437748720864127	HPA:0270363	HPA	kidney; cells in tubules[High]	10552	391	Approved,Approved,Approved,Supported,Supported,Approved,Enhanced,Enhanced,Approved,Enhanced,Approved,Enhanced,Supported,Enhanced,Approved,Approved,Approved,Approved,Enhanced,Approved,Approved,Approved,Enhanced,Approved,Supported,Enhanced,Enhanced,Approved,Supported,Supported,Supported,Approved,Approved,Enhanced,Approved,Enhanced,Approved,Approved,Supported,Supported,Approved,Approved,Enhanced,Sup…	ENSG00000157426,ENSG00000115091,ENSG00000119844,ENSG00000145020,ENSG00000136938,ENSG00000241468,ENSG00000167863,ENSG00000166164,ENSG00000154781,ENSG00000213719,ENSG00000128973,ENSG00000122705,ENSG00000168763,ENSG00000132423,ENSG00000155368,ENSG00000178028,ENSG00000069345,ENSG00000117395,ENSG00000185010,ENSG00000197948,ENSG00000051009,ENSG00000112367,ENSG00000137312,ENSG00000110328,ENSG00000148308…
ME8	TRUE	0.0210679671315669	4084	344	158	0.459302325581395	0.0386875612144956	HPA:0190222	HPA	esophagus; squamous epithelial cells[≥Medium]	10552	301	Approved,Approved,Supported,Supported,Approved,Supported,Approved,Enhanced,Supported,Approved,Approved,Enhanced,Approved,Supported,Approved,Supported,Approved,Enhanced,Approved,Supported,Enhanced,Supported,Approved,Approved,Supported,Approved,Approved,Supported,Approved,Supported,Approved,Approved,Supported,Enhanced,Approved,Enhanced,Approved,Approved,Approved,Enhanced,Approved,Approved,Enhanced,…	ENSG00000157426,ENSG00000119844,ENSG00000164022,ENSG00000145020,ENSG00000166295,ENSG00000136938,ENSG00000241468,ENSG00000167863,ENSG00000185825,ENSG00000050820,ENSG00000166275,ENSG00000166164,ENSG00000130559,ENSG00000108468,ENSG00000154781,ENSG00000111642,ENSG00000145354,ENSG00000213719,ENSG00000134326,ENSG00000168763,ENSG00000171793,ENSG00000198730,ENSG00000155368,ENSG00000124228,ENSG00000215301…
ME8	TRUE	0.0210757458349423	5303	344	198	0.575581395348837	0.0373373562134641	HPA:0190221	HPA	esophagus; squamous epithelial cells[≥Low]	10552	300	Approved,Supported,Approved,Approved,Supported,Supported,Approved,Supported,Approved,Enhanced,Approved,Enhanced,Supported,Approved,Approved,Approved,Enhanced,Approved,Approved,Supported,Approved,Supported,Approved,Enhanced,Approved,Supported,Enhanced,Enhanced,Supported,Approved,Enhanced,Enhanced,Approved,Approved,Supported,Approved,Approved,Approved,Supported,Approved,Approved,Supported,Approved,…	ENSG00000157426,ENSG00000123130,ENSG00000115091,ENSG00000119844,ENSG00000164022,ENSG00000145020,ENSG00000166295,ENSG00000136938,ENSG00000198931,ENSG00000184867,ENSG00000241468,ENSG00000167863,ENSG00000185825,ENSG00000050820,ENSG00000142867,ENSG00000166275,ENSG00000166164,ENSG00000134072,ENSG00000130559,ENSG00000108468,ENSG00000154781,ENSG00000111642,ENSG00000145354,ENSG00000213719,ENSG00000134326…
ME8	TRUE	0.0210757458349423	5303	344	198	0.575581395348837	0.0373373562134641	HPA:0190000	HPA	esophagus	10552	299	Approved,Supported,Approved,Approved,Supported,Supported,Approved,Supported,Approved,Enhanced,Approved,Enhanced,Supported,Approved,Approved,Approved,Enhanced,Approved,Approved,Supported,Approved,Supported,Approved,Enhanced,Approved,Supported,Enhanced,Enhanced,Supported,Approved,Enhanced,Enhanced,Approved,Approved,Supported,Approved,Approved,Approved,Supported,Approved,Approved,Supported,Approved,…	ENSG00000157426,ENSG00000123130,ENSG00000115091,ENSG00000119844,ENSG00000164022,ENSG00000145020,ENSG00000166295,ENSG00000136938,ENSG00000198931,ENSG00000184867,ENSG00000241468,ENSG00000167863,ENSG00000185825,ENSG00000050820,ENSG00000142867,ENSG00000166275,ENSG00000166164,ENSG00000134072,ENSG00000130559,ENSG00000108468,ENSG00000154781,ENSG00000111642,ENSG00000145354,ENSG00000213719,ENSG00000134326…
ME8	TRUE	0.0210757458349423	5861	344	216	0.627906976744186	0.0368537792185634	HPA:0020000	HPA	adrenal gland	10552	6	Approved,Supported,Approved,Approved,Supported,Approved,Supported,Approved,Supported,Approved,Enhanced,Approved,Approved,Enhanced,Supported,Approved,Approved,Approved,Enhanced,Approved,Supported,Approved,Enhanced,Approved,Supported,Approved,Approved,Approved,Enhanced,Approved,Supported,Enhanced,Enhanced,Supported,Approved,Enhanced,Enhanced,Approved,Approved,Supported,Approved,Approved,Approved,Su…	ENSG00000157426,ENSG00000123130,ENSG00000115091,ENSG00000119844,ENSG00000164022,ENSG00000172339,ENSG00000145020,ENSG00000166295,ENSG00000136938,ENSG00000198931,ENSG00000184867,ENSG00000111229,ENSG00000241468,ENSG00000167863,ENSG00000185825,ENSG00000142867,ENSG00000135441,ENSG00000166275,ENSG00000166164,ENSG00000130559,ENSG00000108468,ENSG00000154781,ENSG00000150753,ENSG00000197622,ENSG00000111642…
ME8	TRUE	0.0210757458349423	5861	344	216	0.627906976744186	0.0368537792185634	HPA:0020051	HPA	adrenal gland; glandular cells[≥Low]	10552	16	Approved,Supported,Approved,Approved,Supported,Approved,Supported,Approved,Supported,Approved,Enhanced,Approved,Approved,Enhanced,Supported,Approved,Approved,Approved,Enhanced,Approved,Supported,Approved,Enhanced,Approved,Supported,Approved,Approved,Approved,Enhanced,Approved,Supported,Enhanced,Enhanced,Supported,Approved,Enhanced,Enhanced,Approved,Approved,Supported,Approved,Approved,Approved,Su…	ENSG00000157426,ENSG00000123130,ENSG00000115091,ENSG00000119844,ENSG00000164022,ENSG00000172339,ENSG00000145020,ENSG00000166295,ENSG00000136938,ENSG00000198931,ENSG00000184867,ENSG00000111229,ENSG00000241468,ENSG00000167863,ENSG00000185825,ENSG00000142867,ENSG00000135441,ENSG00000166275,ENSG00000166164,ENSG00000130559,ENSG00000108468,ENSG00000154781,ENSG00000150753,ENSG00000197622,ENSG00000111642…
ME8	TRUE	0.0210757458349423	5458	344	203	0.590116279069767	0.0371931110296812	HPA:0050051	HPA	breast; glandular cells[≥Low]	10552	58	Approved,Supported,Approved,Approved,Supported,Supported,Approved,Supported,Approved,Enhanced,Approved,Approved,Enhanced,Supported,Approved,Approved,Enhanced,Approved,Supported,Approved,Enhanced,Supported,Approved,Approved,Approved,Enhanced,Approved,Supported,Enhanced,Enhanced,Supported,Approved,Enhanced,Enhanced,Approved,Approved,Supported,Approved,Approved,Supported,Approved,Approved,Supported,…	ENSG00000157426,ENSG00000123130,ENSG00000115091,ENSG00000119844,ENSG00000164022,ENSG00000145020,ENSG00000166295,ENSG00000136938,ENSG00000198931,ENSG00000184867,ENSG00000111229,ENSG00000241468,ENSG00000167863,ENSG00000185825,ENSG00000050820,ENSG00000166275,ENSG00000166164,ENSG00000130559,ENSG00000108468,ENSG00000154781,ENSG00000150753,ENSG00000111642,ENSG00000147119,ENSG00000145354,ENSG00000128973…
ME8	TRUE	0.0211385363045659	94	344	9	0.0261627906976744	0.0957446808510638	HPA:0090961	HPA	cerebellum; Purkinje cells - nucleus[≥Low]	10552	125	Supported,Enhanced,Enhanced,Enhanced,Supported,Enhanced,Supported,Supported,Supported	ENSG00000108592,ENSG00000115241,ENSG00000137876,ENSG00000115128,ENSG00000100028,ENSG00000070814,ENSG00000156256,ENSG00000101940,ENSG00000186376
ME8	TRUE	0.0211859982140122	3942	344	153	0.444767441860465	0.0388127853881279	HPA:0390052	HPA	prostate; glandular cells[≥Medium]	10552	516	Approved,Supported,Approved,Supported,Supported,Approved,Supported,Approved,Enhanced,Enhanced,Supported,Approved,Enhanced,Approved,Approved,Supported,Approved,Approved,Approved,Enhanced,Enhanced,Approved,Supported,Approved,Approved,Supported,Approved,Supported,Approved,Approved,Supported,Approved,Approved,Supported,Enhanced,Approved,Approved,Approved,Approved,Enhanced,Approved,Approved,Approved,E…	ENSG00000157426,ENSG00000123130,ENSG00000119844,ENSG00000164022,ENSG00000145020,ENSG00000166295,ENSG00000136938,ENSG00000198931,ENSG00000184867,ENSG00000167863,ENSG00000185825,ENSG00000166275,ENSG00000166164,ENSG00000134072,ENSG00000130559,ENSG00000108468,ENSG00000154781,ENSG00000147119,ENSG00000145354,ENSG00000213719,ENSG00000122705,ENSG00000134326,ENSG00000168763,ENSG00000155368,ENSG00000124228…
ME8	TRUE	0.0223633425994584	4398	344	168	0.488372093023256	0.0381991814461119	HPA:0340000	HPA	ovary	10552	467	Approved,Supported,Approved,Supported,Supported,Approved,Supported,Approved,Enhanced,Approved,Enhanced,Supported,Approved,Approved,Enhanced,Approved,Supported,Enhanced,Approved,Enhanced,Supported,Approved,Approved,Enhanced,Approved,Approved,Supported,Enhanced,Enhanced,Supported,Approved,Enhanced,Enhanced,Approved,Approved,Supported,Approved,Approved,Approved,Supported,Approved,Approved,Supported,…	ENSG00000157426,ENSG00000123130,ENSG00000115091,ENSG00000164022,ENSG00000145020,ENSG00000166295,ENSG00000136938,ENSG00000198931,ENSG00000184867,ENSG00000241468,ENSG00000167863,ENSG00000185825,ENSG00000142867,ENSG00000166275,ENSG00000166164,ENSG00000134072,ENSG00000108468,ENSG00000100307,ENSG00000154781,ENSG00000150753,ENSG00000111642,ENSG00000147119,ENSG00000145354,ENSG00000213719,ENSG00000128973…
ME8	TRUE	0.0223633425994584	5468	344	203	0.590116279069767	0.0371250914411119	HPA:0420051	HPA	salivary gland; glandular cells[≥Low]	10552	575	Approved,Supported,Approved,Approved,Supported,Supported,Approved,Supported,Approved,Enhanced,Approved,Approved,Enhanced,Supported,Approved,Approved,Approved,Enhanced,Supported,Enhanced,Approved,Enhanced,Approved,Supported,Approved,Approved,Enhanced,Approved,Enhanced,Approved,Supported,Enhanced,Enhanced,Supported,Approved,Enhanced,Approved,Approved,Supported,Approved,Approved,Supported,Approved,A…	ENSG00000157426,ENSG00000123130,ENSG00000115091,ENSG00000119844,ENSG00000164022,ENSG00000145020,ENSG00000166295,ENSG00000136938,ENSG00000198931,ENSG00000184867,ENSG00000111229,ENSG00000241468,ENSG00000167863,ENSG00000185825,ENSG00000050820,ENSG00000142867,ENSG00000166275,ENSG00000166164,ENSG00000108468,ENSG00000100307,ENSG00000154781,ENSG00000150753,ENSG00000197622,ENSG00000111642,ENSG00000147119…
ME8	TRUE	0.0223633425994584	5468	344	203	0.590116279069767	0.0371250914411119	HPA:0420000	HPA	salivary gland	10552	574	Approved,Supported,Approved,Approved,Supported,Supported,Approved,Supported,Approved,Enhanced,Approved,Approved,Enhanced,Supported,Approved,Approved,Approved,Enhanced,Supported,Enhanced,Approved,Enhanced,Approved,Supported,Approved,Approved,Enhanced,Approved,Enhanced,Approved,Supported,Enhanced,Enhanced,Supported,Approved,Enhanced,Approved,Approved,Supported,Approved,Approved,Supported,Approved,A…	ENSG00000157426,ENSG00000123130,ENSG00000115091,ENSG00000119844,ENSG00000164022,ENSG00000145020,ENSG00000166295,ENSG00000136938,ENSG00000198931,ENSG00000184867,ENSG00000111229,ENSG00000241468,ENSG00000167863,ENSG00000185825,ENSG00000050820,ENSG00000142867,ENSG00000166275,ENSG00000166164,ENSG00000108468,ENSG00000100307,ENSG00000154781,ENSG00000150753,ENSG00000197622,ENSG00000111642,ENSG00000147119…
ME8	TRUE	0.0227528686030706	5010	344	188	0.546511627906977	0.0375249500998004	HPA:0241101	HPA	heart muscle; cardiomyocytes[≥Low]	10552	353	Approved,Supported,Approved,Approved,Supported,Supported,Approved,Supported,Enhanced,Approved,Enhanced,Approved,Approved,Enhanced,Approved,Approved,Supported,Approved,Approved,Supported,Approved,Enhanced,Approved,Approved,Supported,Enhanced,Enhanced,Approved,Enhanced,Approved,Approved,Supported,Approved,Approved,Approved,Approved,Approved,Supported,Approved,Approved,Supported,Approved,Approved,En…	ENSG00000157426,ENSG00000123130,ENSG00000115091,ENSG00000119844,ENSG00000164022,ENSG00000145020,ENSG00000166295,ENSG00000136938,ENSG00000184867,ENSG00000241468,ENSG00000167863,ENSG00000135441,ENSG00000166275,ENSG00000166164,ENSG00000134072,ENSG00000130559,ENSG00000108468,ENSG00000154781,ENSG00000197622,ENSG00000111642,ENSG00000145354,ENSG00000213719,ENSG00000128973,ENSG00000134326,ENSG00000168763…
ME8	TRUE	0.0227528686030706	5010	344	188	0.546511627906977	0.0375249500998004	HPA:0240000	HPA	heart muscle	10552	352	Approved,Supported,Approved,Approved,Supported,Supported,Approved,Supported,Enhanced,Approved,Enhanced,Approved,Approved,Enhanced,Approved,Approved,Supported,Approved,Approved,Supported,Approved,Enhanced,Approved,Approved,Supported,Enhanced,Enhanced,Approved,Enhanced,Approved,Approved,Supported,Approved,Approved,Approved,Approved,Approved,Supported,Approved,Approved,Supported,Approved,Approved,En…	ENSG00000157426,ENSG00000123130,ENSG00000115091,ENSG00000119844,ENSG00000164022,ENSG00000145020,ENSG00000166295,ENSG00000136938,ENSG00000184867,ENSG00000241468,ENSG00000167863,ENSG00000135441,ENSG00000166275,ENSG00000166164,ENSG00000134072,ENSG00000130559,ENSG00000108468,ENSG00000154781,ENSG00000197622,ENSG00000111642,ENSG00000145354,ENSG00000213719,ENSG00000128973,ENSG00000134326,ENSG00000168763…
ME8	TRUE	0.0227528686030706	433	344	25	0.0726744186046512	0.0577367205542725	HPA:0460182	HPA	skin 1; cells in granular layer[≥Medium]	10552	610	Supported,Supported,Enhanced,Supported,Supported,Supported,Supported,Supported,Supported,Supported,Supported,Supported,Supported,Supported,Supported,Supported,Supported,Supported,Supported,Enhanced,Supported,Supported,Enhanced,Enhanced,Supported	ENSG00000185825,ENSG00000108468,ENSG00000213719,ENSG00000215301,ENSG00000162961,ENSG00000102189,ENSG00000151247,ENSG00000170144,ENSG00000092199,ENSG00000099783,ENSG00000153187,ENSG00000140990,ENSG00000165264,ENSG00000166197,ENSG00000170515,ENSG00000100410,ENSG00000265241,ENSG00000143947,ENSG00000171490,ENSG00000137876,ENSG00000100028,ENSG00000100603,ENSG00000100380,ENSG00000136810,ENSG00000156256
ME8	TRUE	0.0232593570133567	1106	344	52	0.151162790697674	0.0470162748643761	HPA:0301372	HPA	lung; alveolar cells type II[≥Medium]	10552	426	Supported,Supported,Supported,Enhanced,Supported,Enhanced,Supported,Enhanced,Supported,Approved,Supported,Enhanced,Supported,Supported,Supported,Enhanced,Enhanced,Enhanced,Supported,Enhanced,Supported,Supported,Supported,Approved,Enhanced,Supported,Supported,Supported,Supported,Supported,Supported,Supported,Approved,Enhanced,Enhanced,Enhanced,Supported,Supported,Approved,Enhanced,Approved,Support…	ENSG00000164022,ENSG00000145020,ENSG00000185825,ENSG00000166164,ENSG00000108468,ENSG00000100307,ENSG00000111642,ENSG00000171793,ENSG00000198730,ENSG00000155368,ENSG00000215301,ENSG00000023892,ENSG00000162961,ENSG00000102189,ENSG00000151247,ENSG00000185010,ENSG00000137312,ENSG00000110768,ENSG00000148308,ENSG00000143321,ENSG00000092199,ENSG00000099783,ENSG00000153187,ENSG00000153487,ENSG00000082212…
ME8	TRUE	0.0238353805995686	3989	344	154	0.447674418604651	0.0386061669591376	HPA:0100132	HPA	cerebral cortex; neuronal cells[≥Medium]	10552	190	Approved,Supported,Approved,Approved,Supported,Supported,Supported,Approved,Enhanced,Supported,Approved,Enhanced,Approved,Approved,Supported,Enhanced,Enhanced,Supported,Approved,Approved,Supported,Supported,Approved,Approved,Supported,Approved,Approved,Supported,Approved,Supported,Approved,Approved,Supported,Enhanced,Approved,Approved,Approved,Approved,Enhanced,Approved,Supported,Approved,Enhance…	ENSG00000157426,ENSG00000123130,ENSG00000115091,ENSG00000119844,ENSG00000164022,ENSG00000145020,ENSG00000136938,ENSG00000111229,ENSG00000167863,ENSG00000185825,ENSG00000166275,ENSG00000166164,ENSG00000134072,ENSG00000130559,ENSG00000108468,ENSG00000100307,ENSG00000150753,ENSG00000111642,ENSG00000147119,ENSG00000145354,ENSG00000168763,ENSG00000198730,ENSG00000155368,ENSG00000124228,ENSG00000215301…
ME8	TRUE	0.0238575383464764	4259	344	163	0.473837209302326	0.0382718948109885	HPA:0430052	HPA	seminal vesicle; glandular cells[≥Medium]	10552	580	Approved,Supported,Approved,Approved,Supported,Supported,Approved,Supported,Approved,Enhanced,Enhanced,Supported,Approved,Approved,Approved,Enhanced,Approved,Supported,Enhanced,Approved,Supported,Approved,Approved,Enhanced,Approved,Enhanced,Approved,Supported,Enhanced,Enhanced,Approved,Approved,Approved,Supported,Approved,Approved,Supported,Approved,Approved,Supported,Enhanced,Approved,Enhanced,A…	ENSG00000157426,ENSG00000123130,ENSG00000115091,ENSG00000119844,ENSG00000164022,ENSG00000145020,ENSG00000166295,ENSG00000136938,ENSG00000198931,ENSG00000184867,ENSG00000167863,ENSG00000185825,ENSG00000050820,ENSG00000142867,ENSG00000166275,ENSG00000166164,ENSG00000134072,ENSG00000108468,ENSG00000100307,ENSG00000154781,ENSG00000111642,ENSG00000147119,ENSG00000145354,ENSG00000213719,ENSG00000128973…
ME8	TRUE	0.0240760633640666	5419	344	201	0.584302325581395	0.0370917143384388	HPA:0160051	HPA	endometrium 1; glandular cells[≥Low]	10552	285	Approved,Supported,Approved,Approved,Supported,Supported,Approved,Supported,Approved,Enhanced,Approved,Approved,Enhanced,Enhanced,Supported,Approved,Approved,Approved,Approved,Enhanced,Approved,Approved,Supported,Approved,Enhanced,Supported,Approved,Approved,Enhanced,Enhanced,Approved,Supported,Enhanced,Enhanced,Supported,Enhanced,Enhanced,Approved,Approved,Supported,Approved,Approved,Supported,A…	ENSG00000157426,ENSG00000123130,ENSG00000115091,ENSG00000119844,ENSG00000164022,ENSG00000145020,ENSG00000166295,ENSG00000136938,ENSG00000198931,ENSG00000184867,ENSG00000111229,ENSG00000241468,ENSG00000167863,ENSG00000166170,ENSG00000185825,ENSG00000050820,ENSG00000142867,ENSG00000135441,ENSG00000166275,ENSG00000166164,ENSG00000134072,ENSG00000130559,ENSG00000108468,ENSG00000154781,ENSG00000150753…
ME8	TRUE	0.0256519990375729	6208	344	226	0.656976744186046	0.0364046391752577	HPA:0100000	HPA	cerebral cortex	10552	182	Approved,Supported,Approved,Approved,Supported,Approved,Supported,Approved,Supported,Approved,Enhanced,Approved,Approved,Enhanced,Supported,Approved,Approved,Approved,Approved,Enhanced,Approved,Approved,Supported,Enhanced,Approved,Enhanced,Supported,Approved,Approved,Enhanced,Approved,Supported,Enhanced,Supported,Approved,Enhanced,Enhanced,Approved,Approved,Supported,Approved,Approved,Approved,Su…	ENSG00000157426,ENSG00000123130,ENSG00000115091,ENSG00000119844,ENSG00000164022,ENSG00000172339,ENSG00000145020,ENSG00000166295,ENSG00000136938,ENSG00000198931,ENSG00000184867,ENSG00000111229,ENSG00000241468,ENSG00000167863,ENSG00000185825,ENSG00000050820,ENSG00000142867,ENSG00000135441,ENSG00000166275,ENSG00000166164,ENSG00000134072,ENSG00000130559,ENSG00000108468,ENSG00000100307,ENSG00000154781…
ME8	TRUE	0.0257304368683718	2627	344	107	0.311046511627907	0.0407308717167872	HPA:0340451	HPA	ovary; follicle cells[≥Low]	10552	468	Approved,Supported,Approved,Supported,Supported,Approved,Enhanced,Approved,Enhanced,Approved,Approved,Enhanced,Supported,Approved,Enhanced,Approved,Approved,Supported,Enhanced,Supported,Approved,Enhanced,Enhanced,Approved,Approved,Approved,Approved,Approved,Approved,Approved,Supported,Enhanced,Approved,Approved,Approved,Approved,Enhanced,Supported,Enhanced,Enhanced,Enhanced,Supported,Supported,En…	ENSG00000157426,ENSG00000123130,ENSG00000115091,ENSG00000164022,ENSG00000136938,ENSG00000198931,ENSG00000184867,ENSG00000241468,ENSG00000167863,ENSG00000142867,ENSG00000134072,ENSG00000100307,ENSG00000111642,ENSG00000145354,ENSG00000213719,ENSG00000128973,ENSG00000134326,ENSG00000168763,ENSG00000132423,ENSG00000198730,ENSG00000168329,ENSG00000153310,ENSG00000153071,ENSG00000155368,ENSG00000124228…
ME8	TRUE	0.025806893113285	1705	344	74	0.215116279069767	0.0434017595307918	HPA:0570812	HPA	testis; spermatogonia cells[≥Medium]	10552	804	Supported,Supported,Supported,Supported,Approved,Enhanced,Enhanced,Supported,Enhanced,Approved,Enhanced,Supported,Enhanced,Enhanced,Supported,Supported,Supported,Supported,Approved,Approved,Enhanced,Enhanced,Supported,Enhanced,Approved,Supported,Supported,Supported,Supported,Enhanced,Enhanced,Enhanced,Approved,Enhanced,Supported,Supported,Supported,Supported,Enhanced,Supported,Supported,Supported…	ENSG00000123130,ENSG00000164022,ENSG00000145020,ENSG00000136938,ENSG00000111229,ENSG00000167863,ENSG00000166164,ENSG00000108468,ENSG00000150753,ENSG00000128973,ENSG00000122705,ENSG00000168763,ENSG00000132423,ENSG00000171793,ENSG00000198730,ENSG00000215301,ENSG00000162961,ENSG00000102189,ENSG00000149100,ENSG00000100350,ENSG00000136895,ENSG00000110768,ENSG00000148308,ENSG00000143321,ENSG00000100644…
ME8	TRUE	0.025806893113285	2973	344	119	0.34593023255814	0.0400269088462832	HPA:0351182	HPA	pancreas; pancreatic endocrine cells[≥Medium]	10552	479	Approved,Supported,Supported,Approved,Supported,Enhanced,Enhanced,Approved,Approved,Enhanced,Approved,Supported,Enhanced,Enhanced,Supported,Approved,Enhanced,Supported,Supported,Approved,Approved,Supported,Approved,Supported,Approved,Approved,Approved,Approved,Approved,Approved,Approved,Approved,Approved,Enhanced,Supported,Enhanced,Enhanced,Supported,Supported,Supported,Supported,Approved,Approve…	ENSG00000119844,ENSG00000164022,ENSG00000145020,ENSG00000166295,ENSG00000136938,ENSG00000184867,ENSG00000167863,ENSG00000135441,ENSG00000166275,ENSG00000166164,ENSG00000134072,ENSG00000108468,ENSG00000100307,ENSG00000150753,ENSG00000111642,ENSG00000145354,ENSG00000122705,ENSG00000168763,ENSG00000198730,ENSG00000155368,ENSG00000124228,ENSG00000215301,ENSG00000178028,ENSG00000102189,ENSG00000104408…
ME8	TRUE	0.0261362500154144	4183	344	160	0.465116279069767	0.0382500597657184	HPA:0310431	HPA	lymph node; germinal center cells[≥Low]	10552	435	Approved,Supported,Approved,Approved,Supported,Supported,Approved,Supported,Approved,Approved,Enhanced,Supported,Approved,Approved,Enhanced,Supported,Enhanced,Enhanced,Supported,Enhanced,Enhanced,Enhanced,Supported,Enhanced,Approved,Approved,Supported,Enhanced,Approved,Approved,Approved,Approved,Supported,Approved,Supported,Enhanced,Approved,Enhanced,Approved,Approved,Approved,Approved,Enhanced,S…	ENSG00000157426,ENSG00000123130,ENSG00000115091,ENSG00000119844,ENSG00000164022,ENSG00000145020,ENSG00000166295,ENSG00000136938,ENSG00000198931,ENSG00000111229,ENSG00000167863,ENSG00000185825,ENSG00000135441,ENSG00000166275,ENSG00000166164,ENSG00000108468,ENSG00000100307,ENSG00000150753,ENSG00000111642,ENSG00000213719,ENSG00000122705,ENSG00000171793,ENSG00000198730,ENSG00000153310,ENSG00000155368…
ME8	TRUE	0.0261362500154144	634	344	33	0.0959302325581395	0.0520504731861199	HPA:0470671	HPA	skin 2; melanocytes[≥Low]	10552	691	Supported,Supported,Supported,Supported,Supported,Supported,Supported,Supported,Supported,Supported,Supported,Supported,Enhanced,Supported,Supported,Enhanced,Supported,Supported,Enhanced,Enhanced,Supported,Supported,Supported,Supported,Supported,Enhanced,Enhanced,Supported,Supported,Enhanced,Supported,Supported,Supported	ENSG00000123130,ENSG00000136938,ENSG00000185825,ENSG00000108468,ENSG00000215301,ENSG00000162961,ENSG00000102189,ENSG00000151247,ENSG00000170144,ENSG00000092199,ENSG00000099783,ENSG00000153187,ENSG00000124383,ENSG00000116898,ENSG00000140990,ENSG00000065518,ENSG00000165264,ENSG00000164258,ENSG00000091592,ENSG00000105185,ENSG00000100410,ENSG00000041357,ENSG00000265241,ENSG00000143947,ENSG00000171490…
ME8	TRUE	0.0261362500154144	2776	344	112	0.325581395348837	0.0403458213256484	HPA:0310432	HPA	lymph node; germinal center cells[≥Medium]	10552	436	Approved,Approved,Supported,Supported,Supported,Approved,Enhanced,Supported,Approved,Approved,Enhanced,Supported,Enhanced,Supported,Enhanced,Enhanced,Supported,Enhanced,Approved,Approved,Supported,Enhanced,Approved,Approved,Approved,Supported,Enhanced,Approved,Approved,Approved,Enhanced,Enhanced,Supported,Enhanced,Enhanced,Approved,Enhanced,Supported,Supported,Supported,Supported,Approved,Approve…	ENSG00000157426,ENSG00000115091,ENSG00000164022,ENSG00000145020,ENSG00000136938,ENSG00000111229,ENSG00000167863,ENSG00000185825,ENSG00000135441,ENSG00000166275,ENSG00000166164,ENSG00000108468,ENSG00000150753,ENSG00000111642,ENSG00000122705,ENSG00000171793,ENSG00000198730,ENSG00000153310,ENSG00000155368,ENSG00000124228,ENSG00000215301,ENSG00000023892,ENSG00000069345,ENSG00000117395,ENSG00000104408…
ME8	TRUE	0.0261362500154144	6026	344	220	0.63953488372093	0.0365084633255891	HPA:0220000	HPA	gallbladder	10552	335	Approved,Supported,Approved,Approved,Supported,Approved,Supported,Approved,Supported,Approved,Enhanced,Approved,Enhanced,Supported,Approved,Approved,Approved,Approved,Enhanced,Approved,Approved,Supported,Enhanced,Approved,Supported,Approved,Approved,Enhanced,Approved,Enhanced,Approved,Supported,Enhanced,Supported,Approved,Enhanced,Enhanced,Approved,Approved,Supported,Approved,Approved,Approved,Su…	ENSG00000157426,ENSG00000123130,ENSG00000115091,ENSG00000119844,ENSG00000164022,ENSG00000172339,ENSG00000145020,ENSG00000166295,ENSG00000136938,ENSG00000198931,ENSG00000184867,ENSG00000241468,ENSG00000167863,ENSG00000185825,ENSG00000050820,ENSG00000142867,ENSG00000135441,ENSG00000166275,ENSG00000166164,ENSG00000134072,ENSG00000130559,ENSG00000108468,ENSG00000100307,ENSG00000154781,ENSG00000111642…
ME8	TRUE	0.0261362500154144	6026	344	220	0.63953488372093	0.0365084633255891	HPA:0220051	HPA	gallbladder; glandular cells[≥Low]	10552	336	Approved,Supported,Approved,Approved,Supported,Approved,Supported,Approved,Supported,Approved,Enhanced,Approved,Enhanced,Supported,Approved,Approved,Approved,Approved,Enhanced,Approved,Approved,Supported,Enhanced,Approved,Supported,Approved,Approved,Enhanced,Approved,Enhanced,Approved,Supported,Enhanced,Supported,Approved,Enhanced,Enhanced,Approved,Approved,Supported,Approved,Approved,Approved,Su…	ENSG00000157426,ENSG00000123130,ENSG00000115091,ENSG00000119844,ENSG00000164022,ENSG00000172339,ENSG00000145020,ENSG00000166295,ENSG00000136938,ENSG00000198931,ENSG00000184867,ENSG00000241468,ENSG00000167863,ENSG00000185825,ENSG00000050820,ENSG00000142867,ENSG00000135441,ENSG00000166275,ENSG00000166164,ENSG00000134072,ENSG00000130559,ENSG00000108468,ENSG00000100307,ENSG00000154781,ENSG00000111642…
ME8	TRUE	0.0269359952760386	5593	344	206	0.598837209302326	0.036831753978187	HPA:0160000	HPA	endometrium 1	10552	281	Approved,Supported,Approved,Approved,Supported,Supported,Approved,Supported,Approved,Enhanced,Approved,Approved,Enhanced,Enhanced,Supported,Approved,Approved,Approved,Approved,Enhanced,Approved,Approved,Supported,Approved,Enhanced,Supported,Approved,Approved,Enhanced,Enhanced,Approved,Supported,Enhanced,Enhanced,Supported,Enhanced,Enhanced,Approved,Approved,Supported,Approved,Approved,Supported,A…	ENSG00000157426,ENSG00000123130,ENSG00000115091,ENSG00000119844,ENSG00000164022,ENSG00000145020,ENSG00000166295,ENSG00000136938,ENSG00000198931,ENSG00000184867,ENSG00000111229,ENSG00000241468,ENSG00000167863,ENSG00000166170,ENSG00000185825,ENSG00000050820,ENSG00000142867,ENSG00000135441,ENSG00000166275,ENSG00000166164,ENSG00000134072,ENSG00000130559,ENSG00000108468,ENSG00000154781,ENSG00000150753…
ME8	TRUE	0.0279244772427296	4770	344	179	0.520348837209302	0.0375262054507338	HPA:0360000	HPA	parathyroid gland	10552	481	Approved,Supported,Supported,Supported,Approved,Supported,Approved,Enhanced,Approved,Enhanced,Supported,Approved,Approved,Approved,Enhanced,Approved,Approved,Supported,Enhanced,Approved,Enhanced,Approved,Supported,Approved,Approved,Enhanced,Approved,Enhanced,Enhanced,Enhanced,Approved,Approved,Supported,Approved,Approved,Approved,Supported,Approved,Approved,Supported,Enhanced,Approved,Enhanced,Ap…	ENSG00000157426,ENSG00000123130,ENSG00000164022,ENSG00000145020,ENSG00000166295,ENSG00000136938,ENSG00000198931,ENSG00000184867,ENSG00000241468,ENSG00000167863,ENSG00000185825,ENSG00000142867,ENSG00000135441,ENSG00000166275,ENSG00000166164,ENSG00000134072,ENSG00000130559,ENSG00000108468,ENSG00000100307,ENSG00000154781,ENSG00000150753,ENSG00000197622,ENSG00000111642,ENSG00000145354,ENSG00000128973…
ME8	TRUE	0.0279244772427296	968	344	46	0.133720930232558	0.0475206611570248	HPA:0301361	HPA	lung; alveolar cells type I[≥Low]	10552	422	Supported,Enhanced,Enhanced,Supported,Enhanced,Supported,Supported,Supported,Supported,Supported,Enhanced,Enhanced,Enhanced,Supported,Enhanced,Enhanced,Supported,Supported,Supported,Approved,Supported,Enhanced,Supported,Supported,Supported,Supported,Approved,Enhanced,Supported,Enhanced,Approved,Enhanced,Approved,Supported,Supported,Enhanced,Supported,Enhanced,Supported,Enhanced,Supported,Supporte…	ENSG00000123130,ENSG00000167863,ENSG00000166164,ENSG00000108468,ENSG00000100307,ENSG00000111642,ENSG00000168763,ENSG00000162961,ENSG00000102189,ENSG00000151247,ENSG00000185010,ENSG00000137312,ENSG00000110768,ENSG00000148308,ENSG00000143321,ENSG00000118418,ENSG00000092199,ENSG00000099783,ENSG00000153187,ENSG00000153487,ENSG00000148356,ENSG00000124383,ENSG00000039123,ENSG00000164258,ENSG00000186575…
ME8	TRUE	0.0279244772427296	4770	344	179	0.520348837209302	0.0375262054507338	HPA:0360051	HPA	parathyroid gland; glandular cells[≥Low]	10552	482	Approved,Supported,Supported,Supported,Approved,Supported,Approved,Enhanced,Approved,Enhanced,Supported,Approved,Approved,Approved,Enhanced,Approved,Approved,Supported,Enhanced,Approved,Enhanced,Approved,Supported,Approved,Approved,Enhanced,Approved,Enhanced,Enhanced,Enhanced,Approved,Approved,Supported,Approved,Approved,Approved,Supported,Approved,Approved,Supported,Enhanced,Approved,Enhanced,Ap…	ENSG00000157426,ENSG00000123130,ENSG00000164022,ENSG00000145020,ENSG00000166295,ENSG00000136938,ENSG00000198931,ENSG00000184867,ENSG00000241468,ENSG00000167863,ENSG00000185825,ENSG00000142867,ENSG00000135441,ENSG00000166275,ENSG00000166164,ENSG00000134072,ENSG00000130559,ENSG00000108468,ENSG00000100307,ENSG00000154781,ENSG00000150753,ENSG00000197622,ENSG00000111642,ENSG00000145354,ENSG00000128973…
ME8	TRUE	0.0279244772427296	2299	344	95	0.276162790697674	0.0413223140495868	HPA:0090192	HPA	cerebellum; cells in molecular layer[≥Medium]	10552	135	Supported,Supported,Approved,Approved,Enhanced,Approved,Approved,Enhanced,Supported,Enhanced,Enhanced,Supported,Approved,Supported,Approved,Supported,Approved,Approved,Supported,Enhanced,Approved,Approved,Approved,Approved,Approved,Enhanced,Supported,Enhanced,Enhanced,Enhanced,Supported,Supported,Supported,Supported,Approved,Approved,Enhanced,Approved,Enhanced,Enhanced,Enhanced,Approved,Supported…	ENSG00000145020,ENSG00000136938,ENSG00000111229,ENSG00000241468,ENSG00000167863,ENSG00000135441,ENSG00000166275,ENSG00000166164,ENSG00000108468,ENSG00000100307,ENSG00000150753,ENSG00000111642,ENSG00000145354,ENSG00000168763,ENSG00000124228,ENSG00000215301,ENSG00000178028,ENSG00000117395,ENSG00000102189,ENSG00000075151,ENSG00000066044,ENSG00000221829,ENSG00000051009,ENSG00000112367,ENSG00000110328…
ME8	TRUE	0.0279244772427296	4166	344	159	0.462209302325581	0.0381661065770523	HPA:0160052	HPA	endometrium 1; glandular cells[≥Medium]	10552	286	Approved,Supported,Approved,Approved,Supported,Supported,Approved,Supported,Approved,Enhanced,Supported,Approved,Approved,Approved,Enhanced,Approved,Supported,Approved,Enhanced,Supported,Approved,Enhanced,Enhanced,Approved,Supported,Enhanced,Enhanced,Approved,Approved,Supported,Approved,Approved,Supported,Approved,Approved,Supported,Approved,Approved,Supported,Enhanced,Approved,Enhanced,Approved,…	ENSG00000157426,ENSG00000123130,ENSG00000115091,ENSG00000119844,ENSG00000164022,ENSG00000145020,ENSG00000166295,ENSG00000136938,ENSG00000198931,ENSG00000167863,ENSG00000185825,ENSG00000050820,ENSG00000142867,ENSG00000166275,ENSG00000166164,ENSG00000134072,ENSG00000108468,ENSG00000154781,ENSG00000150753,ENSG00000111642,ENSG00000147119,ENSG00000213719,ENSG00000122705,ENSG00000134326,ENSG00000168763…
ME8	TRUE	0.0280597669081842	4349	344	165	0.479651162790698	0.0379397562658082	HPA:0500000	HPA	soft tissue 1	10552	726	Approved,Supported,Approved,Approved,Supported,Supported,Approved,Supported,Approved,Approved,Enhanced,Supported,Approved,Approved,Approved,Enhanced,Approved,Supported,Enhanced,Approved,Enhanced,Supported,Approved,Approved,Enhanced,Approved,Supported,Enhanced,Supported,Approved,Enhanced,Enhanced,Approved,Supported,Enhanced,Approved,Approved,Approved,Approved,Supported,Enhanced,Approved,Enhanced,A…	ENSG00000157426,ENSG00000123130,ENSG00000115091,ENSG00000119844,ENSG00000164022,ENSG00000145020,ENSG00000166295,ENSG00000136938,ENSG00000198931,ENSG00000111229,ENSG00000167863,ENSG00000185825,ENSG00000142867,ENSG00000135441,ENSG00000166275,ENSG00000166164,ENSG00000130559,ENSG00000108468,ENSG00000100307,ENSG00000154781,ENSG00000150753,ENSG00000111642,ENSG00000147119,ENSG00000145354,ENSG00000213719…
ME8	TRUE	0.0280597669081842	5355	344	198	0.575581395348837	0.0369747899159664	HPA:0390051	HPA	prostate; glandular cells[≥Low]	10552	515	Approved,Supported,Approved,Approved,Supported,Supported,Approved,Supported,Approved,Enhanced,Approved,Enhanced,Supported,Approved,Approved,Approved,Enhanced,Approved,Approved,Supported,Enhanced,Approved,Enhanced,Supported,Approved,Approved,Enhanced,Enhanced,Approved,Supported,Enhanced,Enhanced,Approved,Approved,Supported,Approved,Approved,Approved,Supported,Approved,Approved,Supported,Approved,A…	ENSG00000157426,ENSG00000123130,ENSG00000115091,ENSG00000119844,ENSG00000164022,ENSG00000145020,ENSG00000166295,ENSG00000136938,ENSG00000198931,ENSG00000184867,ENSG00000111229,ENSG00000167863,ENSG00000185825,ENSG00000142867,ENSG00000135441,ENSG00000166275,ENSG00000166164,ENSG00000134072,ENSG00000130559,ENSG00000108468,ENSG00000100307,ENSG00000154781,ENSG00000150753,ENSG00000111642,ENSG00000147119…
ME8	TRUE	0.0280597669081842	5355	344	198	0.575581395348837	0.0369747899159664	HPA:0390000	HPA	prostate	10552	514	Approved,Supported,Approved,Approved,Supported,Supported,Approved,Supported,Approved,Enhanced,Approved,Enhanced,Supported,Approved,Approved,Approved,Enhanced,Approved,Approved,Supported,Enhanced,Approved,Enhanced,Supported,Approved,Approved,Enhanced,Enhanced,Approved,Supported,Enhanced,Enhanced,Approved,Approved,Supported,Approved,Approved,Approved,Supported,Approved,Approved,Supported,Approved,A…	ENSG00000157426,ENSG00000123130,ENSG00000115091,ENSG00000119844,ENSG00000164022,ENSG00000145020,ENSG00000166295,ENSG00000136938,ENSG00000198931,ENSG00000184867,ENSG00000111229,ENSG00000167863,ENSG00000185825,ENSG00000142867,ENSG00000135441,ENSG00000166275,ENSG00000166164,ENSG00000134072,ENSG00000130559,ENSG00000108468,ENSG00000100307,ENSG00000154781,ENSG00000150753,ENSG00000111642,ENSG00000147119…
ME8	TRUE	0.0280597669081842	354	344	21	0.061046511627907	0.0593220338983051	HPA:0461443	HPA	skin 1; fibrohistiocytic cells[High]	10552	629	Supported,Supported,Supported,Supported,Enhanced,Supported,Supported,Supported,Supported,Supported,Enhanced,Supported,Supported,Supported,Enhanced,Supported,Enhanced,Supported,Enhanced,Supported,Supported	ENSG00000123130,ENSG00000136938,ENSG00000185825,ENSG00000108468,ENSG00000153071,ENSG00000102189,ENSG00000151247,ENSG00000170144,ENSG00000099783,ENSG00000153187,ENSG00000164120,ENSG00000125901,ENSG00000102030,ENSG00000170515,ENSG00000105185,ENSG00000100410,ENSG00000146112,ENSG00000265241,ENSG00000177105,ENSG00000100603,ENSG00000131143
ME8	TRUE	0.0294474081669063	181	344	13	0.0377906976744186	0.0718232044198895	HPA:0471413	HPA	skin 2; cells in spinous layer[High]	10552	666	Supported,Supported,Supported,Supported,Supported,Supported,Supported,Enhanced,Supported,Supported,Supported,Supported,Supported	ENSG00000108468,ENSG00000162961,ENSG00000092199,ENSG00000099783,ENSG00000153187,ENSG00000164258,ENSG00000100410,ENSG00000146112,ENSG00000265241,ENSG00000143947,ENSG00000171490,ENSG00000100603,ENSG00000131143
ME8	TRUE	0.0296014808400955	3670	344	142	0.412790697674419	0.0386920980926431	HPA:0090181	HPA	cerebellum; cells in granular layer[≥Low]	10552	131	Approved,Approved,Supported,Approved,Supported,Approved,Approved,Enhanced,Approved,Approved,Approved,Enhanced,Approved,Approved,Supported,Enhanced,Approved,Enhanced,Supported,Approved,Approved,Approved,Supported,Supported,Enhanced,Enhanced,Approved,Approved,Supported,Approved,Approved,Approved,Approved,Supported,Approved,Enhanced,Approved,Enhanced,Approved,Approved,Approved,Approved,Approved,Enha…	ENSG00000157426,ENSG00000115091,ENSG00000145020,ENSG00000166295,ENSG00000136938,ENSG00000111229,ENSG00000241468,ENSG00000167863,ENSG00000050820,ENSG00000135441,ENSG00000166275,ENSG00000166164,ENSG00000134072,ENSG00000130559,ENSG00000108468,ENSG00000100307,ENSG00000154781,ENSG00000150753,ENSG00000111642,ENSG00000145354,ENSG00000128973,ENSG00000134326,ENSG00000168763,ENSG00000198730,ENSG00000153310…
ME8	TRUE	0.0309259082758103	6369	344	230	0.668604651162791	0.0361124195321086	HPA:0130000	HPA	colon	10552	212	Approved,Supported,Approved,Approved,Supported,Approved,Supported,Approved,Supported,Approved,Approved,Enhanced,Supported,Approved,Approved,Approved,Approved,Enhanced,Approved,Approved,Supported,Enhanced,Approved,Enhanced,Supported,Approved,Approved,Enhanced,Approved,Enhanced,Approved,Supported,Enhanced,Enhanced,Supported,Approved,Enhanced,Enhanced,Approved,Approved,Supported,Enhanced,Approved,Ap…	ENSG00000157426,ENSG00000123130,ENSG00000115091,ENSG00000119844,ENSG00000164022,ENSG00000172339,ENSG00000145020,ENSG00000166295,ENSG00000136938,ENSG00000111229,ENSG00000241468,ENSG00000167863,ENSG00000185825,ENSG00000050820,ENSG00000142867,ENSG00000135441,ENSG00000166275,ENSG00000166164,ENSG00000134072,ENSG00000130559,ENSG00000108468,ENSG00000100307,ENSG00000154781,ENSG00000150753,ENSG00000111642…
ME8	TRUE	0.0322768582688429	5746	344	210	0.61046511627907	0.0365471632439958	HPA:0590000	HPA	thyroid gland	10552	813	Approved,Supported,Approved,Approved,Supported,Supported,Approved,Supported,Approved,Enhanced,Approved,Approved,Enhanced,Supported,Approved,Approved,Approved,Approved,Enhanced,Approved,Approved,Supported,Enhanced,Approved,Enhanced,Supported,Approved,Approved,Enhanced,Approved,Enhanced,Approved,Supported,Enhanced,Enhanced,Supported,Approved,Enhanced,Enhanced,Approved,Approved,Supported,Approved,Ap…	ENSG00000157426,ENSG00000123130,ENSG00000115091,ENSG00000119844,ENSG00000164022,ENSG00000145020,ENSG00000166295,ENSG00000136938,ENSG00000198931,ENSG00000184867,ENSG00000111229,ENSG00000241468,ENSG00000167863,ENSG00000185825,ENSG00000050820,ENSG00000142867,ENSG00000135441,ENSG00000166275,ENSG00000166164,ENSG00000134072,ENSG00000130559,ENSG00000108468,ENSG00000100307,ENSG00000154781,ENSG00000150753…
ME8	TRUE	0.0322768582688429	5746	344	210	0.61046511627907	0.0365471632439958	HPA:0590051	HPA	thyroid gland; glandular cells[≥Low]	10552	814	Approved,Supported,Approved,Approved,Supported,Supported,Approved,Supported,Approved,Enhanced,Approved,Approved,Enhanced,Supported,Approved,Approved,Approved,Approved,Enhanced,Approved,Approved,Supported,Enhanced,Approved,Enhanced,Supported,Approved,Approved,Enhanced,Approved,Enhanced,Approved,Supported,Enhanced,Enhanced,Supported,Approved,Enhanced,Enhanced,Approved,Approved,Supported,Approved,Ap…	ENSG00000157426,ENSG00000123130,ENSG00000115091,ENSG00000119844,ENSG00000164022,ENSG00000145020,ENSG00000166295,ENSG00000136938,ENSG00000198931,ENSG00000184867,ENSG00000111229,ENSG00000241468,ENSG00000167863,ENSG00000185825,ENSG00000050820,ENSG00000142867,ENSG00000135441,ENSG00000166275,ENSG00000166164,ENSG00000134072,ENSG00000130559,ENSG00000108468,ENSG00000100307,ENSG00000154781,ENSG00000150753…
ME8	TRUE	0.0332683711760409	164	344	12	0.0348837209302326	0.0731707317073171	HPA:0461481	HPA	skin 1; sebaceous glands[≥Low]	10552	645	Supported,Supported,Supported,Enhanced,Supported,Supported,Supported,Supported,Enhanced,Supported,Enhanced,Enhanced	ENSG00000215301,ENSG00000092199,ENSG00000153187,ENSG00000124383,ENSG00000116898,ENSG00000166197,ENSG00000143947,ENSG00000171490,ENSG00000137876,ENSG00000100603,ENSG00000100380,ENSG00000136810
ME8	TRUE	0.0335875298844649	1874	344	79	0.229651162790698	0.0421558164354322	HPA:0020053	HPA	adrenal gland; glandular cells[High]	10552	18	Approved,Supported,Supported,Approved,Supported,Enhanced,Approved,Enhanced,Approved,Approved,Enhanced,Supported,Supported,Approved,Supported,Approved,Approved,Supported,Approved,Approved,Approved,Approved,Approved,Enhanced,Supported,Enhanced,Enhanced,Approved,Enhanced,Supported,Supported,Supported,Supported,Approved,Approved,Approved,Enhanced,Approved,Approved,Approved,Supported,Supported,Approve…	ENSG00000157426,ENSG00000123130,ENSG00000145020,ENSG00000166295,ENSG00000136938,ENSG00000184867,ENSG00000241468,ENSG00000167863,ENSG00000135441,ENSG00000166275,ENSG00000166164,ENSG00000111642,ENSG00000168763,ENSG00000124228,ENSG00000215301,ENSG00000178028,ENSG00000069345,ENSG00000162961,ENSG00000129480,ENSG00000117395,ENSG00000197948,ENSG00000051009,ENSG00000112367,ENSG00000110768,ENSG00000148308…
ME8	TRUE	0.0335875298844649	1167	344	53	0.15406976744186	0.0454155955441303	HPA:0570781	HPA	testis; preleptotene spermatocytes[≥Low]	10552	794	Supported,Approved,Enhanced,Supported,Enhanced,Supported,Enhanced,Supported,Supported,Approved,Supported,Enhanced,Supported,Enhanced,Supported,Enhanced,Approved,Supported,Supported,Supported,Supported,Enhanced,Approved,Enhanced,Supported,Supported,Supported,Enhanced,Supported,Enhanced,Supported,Enhanced,Supported,Enhanced,Supported,Enhanced,Enhanced,Approved,Approved,Supported,Enhanced,Supported,…	ENSG00000136938,ENSG00000111229,ENSG00000166164,ENSG00000108468,ENSG00000150753,ENSG00000168763,ENSG00000132423,ENSG00000198730,ENSG00000162961,ENSG00000149100,ENSG00000151247,ENSG00000075151,ENSG00000108592,ENSG00000110768,ENSG00000148308,ENSG00000143321,ENSG00000100644,ENSG00000170144,ENSG00000092199,ENSG00000099783,ENSG00000153187,ENSG00000082212,ENSG00000124733,ENSG00000124383,ENSG00000173141…
ME8	TRUE	0.0341504091131582	2017	344	84	0.244186046511628	0.0416460089241448	HPA:0570811	HPA	testis; spermatogonia cells[≥Low]	10552	803	Supported,Supported,Supported,Supported,Approved,Enhanced,Enhanced,Enhanced,Supported,Enhanced,Approved,Enhanced,Supported,Enhanced,Enhanced,Supported,Supported,Enhanced,Supported,Supported,Approved,Enhanced,Approved,Enhanced,Enhanced,Supported,Enhanced,Approved,Supported,Supported,Supported,Supported,Enhanced,Enhanced,Enhanced,Approved,Enhanced,Supported,Supported,Supported,Supported,Enhanced,Su…	ENSG00000123130,ENSG00000164022,ENSG00000145020,ENSG00000136938,ENSG00000111229,ENSG00000167863,ENSG00000166170,ENSG00000166164,ENSG00000108468,ENSG00000150753,ENSG00000128973,ENSG00000122705,ENSG00000168763,ENSG00000132423,ENSG00000171793,ENSG00000198730,ENSG00000215301,ENSG00000023892,ENSG00000162961,ENSG00000102189,ENSG00000149100,ENSG00000185010,ENSG00000100350,ENSG00000136895,ENSG00000110768…
ME8	TRUE	0.0341504091131582	728	344	36	0.104651162790698	0.0494505494505494	HPA:0300201	HPA	lung; endothelial cells[≥Low]	10552	428	Enhanced,Supported,Supported,Enhanced,Enhanced,Supported,Supported,Enhanced,Enhanced,Enhanced,Supported,Enhanced,Supported,Supported,Supported,Enhanced,Supported,Supported,Supported,Supported,Supported,Supported,Supported,Enhanced,Approved,Enhanced,Supported,Approved,Supported,Supported,Supported,Supported,Enhanced,Supported,Supported,Enhanced	ENSG00000167863,ENSG00000185825,ENSG00000108468,ENSG00000100307,ENSG00000171793,ENSG00000102189,ENSG00000151247,ENSG00000185010,ENSG00000137312,ENSG00000110768,ENSG00000148308,ENSG00000143321,ENSG00000092199,ENSG00000099783,ENSG00000153187,ENSG00000164120,ENSG00000148356,ENSG00000039123,ENSG00000102030,ENSG00000165264,ENSG00000164258,ENSG00000186575,ENSG00000170515,ENSG00000105185,ENSG00000241973…
ME8	TRUE	0.0341504091131582	4679	344	175	0.508720930232558	0.0374011540927549	HPA:0440341	HPA	skeletal muscle; myocytes[≥Low]	10552	583	Approved,Approved,Approved,Supported,Supported,Approved,Supported,Approved,Enhanced,Approved,Approved,Approved,Approved,Approved,Supported,Enhanced,Approved,Enhanced,Supported,Approved,Approved,Enhanced,Approved,Supported,Enhanced,Enhanced,Supported,Approved,Enhanced,Enhanced,Approved,Approved,Supported,Approved,Approved,Approved,Approved,Supported,Supported,Approved,Approved,Enhanced,Approved,Ap…	ENSG00000157426,ENSG00000115091,ENSG00000119844,ENSG00000164022,ENSG00000145020,ENSG00000166295,ENSG00000136938,ENSG00000111229,ENSG00000167863,ENSG00000050820,ENSG00000135441,ENSG00000166275,ENSG00000134072,ENSG00000130559,ENSG00000108468,ENSG00000100307,ENSG00000154781,ENSG00000150753,ENSG00000111642,ENSG00000147119,ENSG00000145354,ENSG00000213719,ENSG00000134326,ENSG00000168763,ENSG00000132423…
ME8	TRUE	0.0341504091131582	4679	344	175	0.508720930232558	0.0374011540927549	HPA:0440000	HPA	skeletal muscle	10552	582	Approved,Approved,Approved,Supported,Supported,Approved,Supported,Approved,Enhanced,Approved,Approved,Approved,Approved,Approved,Supported,Enhanced,Approved,Enhanced,Supported,Approved,Approved,Enhanced,Approved,Supported,Enhanced,Enhanced,Supported,Approved,Enhanced,Enhanced,Approved,Approved,Supported,Approved,Approved,Approved,Approved,Supported,Supported,Approved,Approved,Enhanced,Approved,Ap…	ENSG00000157426,ENSG00000115091,ENSG00000119844,ENSG00000164022,ENSG00000145020,ENSG00000166295,ENSG00000136938,ENSG00000111229,ENSG00000167863,ENSG00000050820,ENSG00000135441,ENSG00000166275,ENSG00000134072,ENSG00000130559,ENSG00000108468,ENSG00000100307,ENSG00000154781,ENSG00000150753,ENSG00000111642,ENSG00000147119,ENSG00000145354,ENSG00000213719,ENSG00000134326,ENSG00000168763,ENSG00000132423…
ME8	TRUE	0.0357363834820882	1496	344	65	0.188953488372093	0.0434491978609626	HPA:0100133	HPA	cerebral cortex; neuronal cells[High]	10552	191	Supported,Supported,Supported,Approved,Enhanced,Supported,Supported,Supported,Approved,Supported,Approved,Approved,Supported,Approved,Supported,Approved,Approved,Enhanced,Approved,Enhanced,Supported,Enhanced,Supported,Supported,Supported,Supported,Approved,Approved,Approved,Enhanced,Enhanced,Approved,Approved,Approved,Supported,Approved,Supported,Enhanced,Supported,Supported,Enhanced,Supported,Su…	ENSG00000164022,ENSG00000145020,ENSG00000136938,ENSG00000111229,ENSG00000167863,ENSG00000108468,ENSG00000111642,ENSG00000168763,ENSG00000124228,ENSG00000215301,ENSG00000178028,ENSG00000117395,ENSG00000102189,ENSG00000104408,ENSG00000151247,ENSG00000051009,ENSG00000112367,ENSG00000137312,ENSG00000110328,ENSG00000110768,ENSG00000148308,ENSG00000104812,ENSG00000170144,ENSG00000092199,ENSG00000099783…
ME8	TRUE	0.0363317011180441	6046	344	219	0.636627906976744	0.0362222957327158	HPA:0150000	HPA	duodenum	10552	256	Approved,Supported,Approved,Approved,Supported,Supported,Approved,Supported,Enhanced,Approved,Approved,Enhanced,Supported,Approved,Approved,Approved,Approved,Enhanced,Approved,Approved,Supported,Approved,Enhanced,Supported,Approved,Approved,Enhanced,Approved,Enhanced,Approved,Supported,Enhanced,Enhanced,Supported,Approved,Enhanced,Approved,Approved,Supported,Approved,Approved,Supported,Approved,A…	ENSG00000157426,ENSG00000123130,ENSG00000115091,ENSG00000119844,ENSG00000164022,ENSG00000145020,ENSG00000166295,ENSG00000136938,ENSG00000184867,ENSG00000111229,ENSG00000241468,ENSG00000167863,ENSG00000185825,ENSG00000050820,ENSG00000142867,ENSG00000135441,ENSG00000166275,ENSG00000166164,ENSG00000134072,ENSG00000130559,ENSG00000108468,ENSG00000154781,ENSG00000150753,ENSG00000111642,ENSG00000147119…
ME8	TRUE	0.0371054985581806	3938	344	150	0.436046511627907	0.0380904012188928	HPA:0380511	HPA	placenta; decidual cells[≥Low]	10552	496	Approved,Supported,Approved,Supported,Supported,Approved,Supported,Approved,Approved,Supported,Approved,Approved,Enhanced,Approved,Approved,Supported,Approved,Approved,Enhanced,Approved,Supported,Enhanced,Supported,Enhanced,Approved,Supported,Approved,Approved,Supported,Approved,Supported,Approved,Supported,Enhanced,Approved,Enhanced,Approved,Approved,Approved,Approved,Approved,Supported,Approved…	ENSG00000157426,ENSG00000123130,ENSG00000115091,ENSG00000164022,ENSG00000145020,ENSG00000166295,ENSG00000136938,ENSG00000198931,ENSG00000111229,ENSG00000185825,ENSG00000050820,ENSG00000135441,ENSG00000166164,ENSG00000130559,ENSG00000154781,ENSG00000111642,ENSG00000147119,ENSG00000145354,ENSG00000213719,ENSG00000134326,ENSG00000168763,ENSG00000171793,ENSG00000198730,ENSG00000153071,ENSG00000124228…
ME8	TRUE	0.0379413155663276	1019	344	47	0.136627906976744	0.0461236506378803	HPA:0250133	HPA	hippocampus; neuronal cells[High]	10552	362	Supported,Approved,Enhanced,Approved,Supported,Supported,Approved,Approved,Approved,Enhanced,Supported,Supported,Supported,Supported,Supported,Approved,Approved,Approved,Approved,Enhanced,Approved,Approved,Approved,Supported,Enhanced,Supported,Supported,Supported,Enhanced,Supported,Supported,Supported,Approved,Approved,Approved,Approved,Approved,Approved,Approved,Supported,Enhanced,Supported,Supp…	ENSG00000164022,ENSG00000111229,ENSG00000167863,ENSG00000134072,ENSG00000111642,ENSG00000102189,ENSG00000051009,ENSG00000112367,ENSG00000110328,ENSG00000110768,ENSG00000148308,ENSG00000170144,ENSG00000092199,ENSG00000099783,ENSG00000153187,ENSG00000169991,ENSG00000174720,ENSG00000168675,ENSG00000090316,ENSG00000124383,ENSG00000172590,ENSG00000101181,ENSG00000157601,ENSG00000140990,ENSG00000065518…
ME8	TRUE	0.0385346412900682	5586	344	204	0.593023255813954	0.0365198711063373	HPA:0090000	HPA	cerebellum	10552	103	Approved,Supported,Approved,Approved,Supported,Supported,Approved,Supported,Approved,Enhanced,Approved,Approved,Enhanced,Supported,Approved,Approved,Approved,Enhanced,Approved,Approved,Supported,Enhanced,Approved,Enhanced,Supported,Approved,Approved,Enhanced,Approved,Supported,Enhanced,Enhanced,Supported,Enhanced,Enhanced,Approved,Approved,Supported,Approved,Approved,Approved,Approved,Supported,A…	ENSG00000157426,ENSG00000123130,ENSG00000115091,ENSG00000119844,ENSG00000164022,ENSG00000145020,ENSG00000166295,ENSG00000136938,ENSG00000198931,ENSG00000184867,ENSG00000111229,ENSG00000241468,ENSG00000167863,ENSG00000185825,ENSG00000050820,ENSG00000135441,ENSG00000166275,ENSG00000166164,ENSG00000134072,ENSG00000130559,ENSG00000108468,ENSG00000100307,ENSG00000154781,ENSG00000150753,ENSG00000111642…
ME8	TRUE	0.0388475024526235	416	344	23	0.0668604651162791	0.0552884615384615	HPA:0381211	HPA	placenta; syncytiotrophoblasts - cell body[≥Low]	10552	505	Enhanced,Supported,Enhanced,Enhanced,Enhanced,Enhanced,Supported,Enhanced,Supported,Enhanced,Enhanced,Enhanced,Supported,Enhanced,Enhanced,Supported,Enhanced,Supported,Supported,Supported,Supported,Enhanced,Enhanced	ENSG00000167863,ENSG00000108468,ENSG00000150753,ENSG00000122705,ENSG00000153071,ENSG00000185010,ENSG00000099783,ENSG00000118308,ENSG00000125347,ENSG00000101577,ENSG00000038945,ENSG00000125356,ENSG00000170515,ENSG00000145730,ENSG00000105185,ENSG00000041357,ENSG00000128482,ENSG00000130066,ENSG00000100603,ENSG00000101972,ENSG00000165699,ENSG00000136810,ENSG00000062650
ME8	TRUE	0.0392316550441523	5932	344	215	625	0.0362440997977074	HPA:0380000	HPA	placenta	10552	492	Approved,Supported,Approved,Approved,Supported,Supported,Approved,Supported,Approved,Approved,Enhanced,Supported,Approved,Approved,Approved,Enhanced,Approved,Approved,Supported,Enhanced,Approved,Enhanced,Supported,Approved,Approved,Enhanced,Enhanced,Approved,Supported,Enhanced,Enhanced,Supported,Approved,Enhanced,Enhanced,Approved,Supported,Approved,Approved,Approved,Supported,Approved,Approved,S…	ENSG00000157426,ENSG00000123130,ENSG00000115091,ENSG00000119844,ENSG00000164022,ENSG00000145020,ENSG00000166295,ENSG00000136938,ENSG00000198931,ENSG00000111229,ENSG00000167863,ENSG00000185825,ENSG00000050820,ENSG00000135441,ENSG00000166275,ENSG00000166164,ENSG00000134072,ENSG00000130559,ENSG00000108468,ENSG00000100307,ENSG00000154781,ENSG00000150753,ENSG00000111642,ENSG00000147119,ENSG00000145354…
ME8	TRUE	0.0394117348997242	3532	344	136	0.395348837209302	0.0385050962627407	HPA:0330222	HPA	oral mucosa; squamous epithelial cells[≥Medium]	10552	465	Approved,Approved,Supported,Supported,Approved,Enhanced,Approved,Enhanced,Approved,Approved,Supported,Approved,Supported,Approved,Enhanced,Supported,Supported,Approved,Supported,Approved,Approved,Approved,Supported,Approved,Approved,Enhanced,Approved,Approved,Approved,Supported,Enhanced,Supported,Enhanced,Enhanced,Approved,Enhanced,Supported,Supported,Supported,Supported,Approved,Supported,Suppor…	ENSG00000157426,ENSG00000119844,ENSG00000164022,ENSG00000145020,ENSG00000166295,ENSG00000167863,ENSG00000166275,ENSG00000166164,ENSG00000134072,ENSG00000130559,ENSG00000108468,ENSG00000154781,ENSG00000111642,ENSG00000147119,ENSG00000213719,ENSG00000168763,ENSG00000198730,ENSG00000124228,ENSG00000215301,ENSG00000069345,ENSG00000117395,ENSG00000104408,ENSG00000151247,ENSG00000066044,ENSG00000205707…
ME8	TRUE	0.0394117348997242	4549	344	170	0.494186046511628	0.0373708507364256	HPA:0210051	HPA	fallopian tube; glandular cells[≥Low]	10552	329	Approved,Supported,Approved,Approved,Supported,Supported,Approved,Supported,Approved,Approved,Enhanced,Supported,Approved,Approved,Approved,Enhanced,Approved,Supported,Approved,Enhanced,Approved,Approved,Enhanced,Supported,Enhanced,Supported,Approved,Enhanced,Approved,Approved,Approved,Supported,Approved,Supported,Approved,Approved,Supported,Approved,Approved,Approved,Approved,Approved,Approved,E…	ENSG00000157426,ENSG00000123130,ENSG00000115091,ENSG00000119844,ENSG00000164022,ENSG00000145020,ENSG00000166295,ENSG00000136938,ENSG00000198931,ENSG00000111229,ENSG00000167863,ENSG00000185825,ENSG00000142867,ENSG00000135441,ENSG00000166275,ENSG00000166164,ENSG00000130559,ENSG00000108468,ENSG00000154781,ENSG00000150753,ENSG00000147119,ENSG00000145354,ENSG00000122705,ENSG00000168763,ENSG00000132423…
ME8	TRUE	0.0397001305346681	5345	344	196	0.569767441860465	0.0366697848456501	HPA:0220052	HPA	gallbladder; glandular cells[≥Medium]	10552	337	Approved,Supported,Approved,Approved,Supported,Supported,Approved,Supported,Approved,Enhanced,Supported,Approved,Approved,Approved,Approved,Enhanced,Approved,Approved,Supported,Enhanced,Approved,Supported,Approved,Approved,Enhanced,Approved,Enhanced,Approved,Supported,Enhanced,Supported,Approved,Enhanced,Approved,Approved,Supported,Approved,Approved,Supported,Approved,Approved,Supported,Approved,…	ENSG00000157426,ENSG00000123130,ENSG00000115091,ENSG00000119844,ENSG00000164022,ENSG00000145020,ENSG00000166295,ENSG00000136938,ENSG00000198931,ENSG00000167863,ENSG00000185825,ENSG00000050820,ENSG00000142867,ENSG00000135441,ENSG00000166275,ENSG00000166164,ENSG00000134072,ENSG00000130559,ENSG00000108468,ENSG00000100307,ENSG00000154781,ENSG00000111642,ENSG00000147119,ENSG00000145354,ENSG00000213719…
ME8	TRUE	0.041008575014373	5940	344	215	625	0.0361952861952862	HPA:0550000	HPA	stomach 2	10552	761	Approved,Supported,Approved,Approved,Supported,Supported,Approved,Supported,Enhanced,Approved,Approved,Enhanced,Supported,Approved,Approved,Approved,Approved,Enhanced,Approved,Approved,Supported,Enhanced,Approved,Enhanced,Approved,Supported,Approved,Approved,Enhanced,Approved,Enhanced,Approved,Supported,Enhanced,Supported,Approved,Enhanced,Enhanced,Approved,Approved,Supported,Enhanced,Approved,Ap…	ENSG00000157426,ENSG00000123130,ENSG00000115091,ENSG00000119844,ENSG00000164022,ENSG00000145020,ENSG00000166295,ENSG00000136938,ENSG00000184867,ENSG00000111229,ENSG00000241468,ENSG00000167863,ENSG00000185825,ENSG00000050820,ENSG00000142867,ENSG00000135441,ENSG00000166275,ENSG00000166164,ENSG00000134072,ENSG00000130559,ENSG00000108468,ENSG00000100307,ENSG00000154781,ENSG00000150753,ENSG00000197622…
ME8	TRUE	0.041008575014373	5940	344	215	625	0.0361952861952862	HPA:0550051	HPA	stomach 2; glandular cells[≥Low]	10552	762	Approved,Supported,Approved,Approved,Supported,Supported,Approved,Supported,Enhanced,Approved,Approved,Enhanced,Supported,Approved,Approved,Approved,Approved,Enhanced,Approved,Approved,Supported,Enhanced,Approved,Enhanced,Approved,Supported,Approved,Approved,Enhanced,Approved,Enhanced,Approved,Supported,Enhanced,Supported,Approved,Enhanced,Enhanced,Approved,Approved,Supported,Enhanced,Approved,Ap…	ENSG00000157426,ENSG00000123130,ENSG00000115091,ENSG00000119844,ENSG00000164022,ENSG00000145020,ENSG00000166295,ENSG00000136938,ENSG00000184867,ENSG00000111229,ENSG00000241468,ENSG00000167863,ENSG00000185825,ENSG00000050820,ENSG00000142867,ENSG00000135441,ENSG00000166275,ENSG00000166164,ENSG00000134072,ENSG00000130559,ENSG00000108468,ENSG00000100307,ENSG00000154781,ENSG00000150753,ENSG00000197622…
ME8	TRUE	0.041997878942421	4347	344	163	0.473837209302326	0.0374971244536462	HPA:0530711	HPA	spleen; cells in red pulp[≥Low]	10552	751	Approved,Supported,Approved,Supported,Supported,Supported,Approved,Approved,Approved,Enhanced,Supported,Approved,Approved,Enhanced,Supported,Enhanced,Approved,Enhanced,Approved,Supported,Approved,Enhanced,Enhanced,Approved,Supported,Enhanced,Supported,Enhanced,Enhanced,Approved,Supported,Enhanced,Approved,Approved,Supported,Approved,Approved,Supported,Approved,Approved,Supported,Approved,Approved…	ENSG00000157426,ENSG00000123130,ENSG00000115091,ENSG00000164022,ENSG00000145020,ENSG00000136938,ENSG00000198931,ENSG00000111229,ENSG00000241468,ENSG00000167863,ENSG00000185825,ENSG00000135441,ENSG00000166275,ENSG00000166164,ENSG00000108468,ENSG00000100307,ENSG00000154781,ENSG00000150753,ENSG00000197622,ENSG00000111642,ENSG00000145354,ENSG00000172322,ENSG00000213719,ENSG00000134326,ENSG00000168763…
[truncated: 1,417 more rows]

## Sheet: Hub genes
Table S5C: List of hub genes in the two modules significantly correlated with the vaccine treatment (ME1 and ME3). Genes that belonged to the ≥ 85th percentile for both module membership and gene significance values in each module were considered hub genes.
[truncated: 2 more rows]
