# Supplementary material for: Identifying transcriptomic profiles in ovine spleen after repetitive vaccination
Source: Front Immunol. 2024 Jul 12;15:1386590. doi: 10.3389/fimmu.2024.1386590 (PMC11284609; doi:10.3389/fimmu.2024.1386590)
Supplement: Supplementary file 6 [file Table_6.xlsx]

## Sheet: ME1
Table S6A: Results from the enrichment analysis of the hub genes from the ME1 module.
Source	GO.ID	Description	Term size	Intersection size	FDR	Genes
GO:BP	GO:0070727	cellular macromolecule localization	1259	59	3.25812e-08	ACTG1,AP1S1,AP2A1,ARCN1,ARHGDIA,ARL6IP5,ARRDC1,ATAD1,CCDC22,CHP1,CIB1,COPA,COPB1,COPZ1,DERL1,DYNLT1,EMC3,EMC7,GDI2,GORASP2,GSK3A,HPS6,HSPA9,ILRUN,IPO5,LOC101115389,LOC101118849,LONP2,MON1A,ORMDL3,PEX5,PRPF19,RAB5IF,RAB6A,RBM22,RNF26,RPA1,RRAGA,SCAMP2,SCAMP4,SCYL1,SEC61B,SNX17,SRP9,STX5,SUMO1,SURF4,TIMM17B,TMED10,TMEM147,TMEM59,TNFRSF1A,TOMM20,TOMM40,TOR1AIP1,VAPA,XPOT,YWHAE,ZDHHC12
GO:BP	GO:0008104	protein localization	1254	59	3.25812e-08	ACTG1,AP1S1,AP2A1,ARCN1,ARHGDIA,ARL6IP5,ARRDC1,ATAD1,CCDC22,CHP1,CIB1,COPA,COPB1,COPZ1,DERL1,DYNLT1,EMC3,EMC7,GDI2,GORASP2,GSK3A,HPS6,HSPA9,ILRUN,IPO5,LOC101115389,LOC101118849,LONP2,MON1A,ORMDL3,PEX5,PRPF19,RAB5IF,RAB6A,RBM22,RNF26,RPA1,RRAGA,SCAMP2,SCAMP4,SCYL1,SEC61B,SNX17,SRP9,STX5,SUMO1,SURF4,TIMM17B,TMED10,TMEM147,TMEM59,TNFRSF1A,TOMM20,TOMM40,TOR1AIP1,VAPA,XPOT,YWHAE,ZDHHC12
GO:BP	GO:0051641	cellular localization	1754	70	1.80854e-07	ACTG1,AP1S1,AP2A1,AP5B1,ARCN1,ARHGDIA,ARL6IP5,ARRDC1,ATAD1,ATP6V1B2,ATP6V1E1,ATP6V1F,CCDC22,CFL1,CHP1,CIB1,COPA,COPB1,COPZ1,DERL1,DYNLT1,EMC3,EMC7,GDI2,GORASP2,GSK3A,HPS6,HSPA9,ILRUN,IPO5,LOC101115389,LOC101118849,LONP2,MON1A,ORMDL3,PEX5,PLAA,PPIF,PRPF19,RAB5IF,RAB6A,RBM22,RNF26,RPA1,RRAGA,SCAMP2,SCAMP4,SCYL1,SEC22B,SEC61B,SNX17,SRP9,STX5,SUMO1,SURF4,TIMM17B,TMED10,TMEM147,TMEM59,TNFRSF1A,TOMM20,…
GO:BP	GO:0045184	establishment of protein localization	767	42	1.80854e-07	AP1S1,AP2A1,ARCN1,ARL6IP5,ARRDC1,ATAD1,CHP1,CIB1,COPA,COPB1,COPZ1,DERL1,DYNLT1,EMC3,EMC7,GDI2,GORASP2,GSK3A,HSPA9,IPO5,LOC101115389,LOC101118849,LONP2,MON1A,PEX5,RAB5IF,RBM22,SCAMP2,SCAMP4,SEC61B,SNX17,SRP9,STX5,SUMO1,SURF4,TIMM17B,TMED10,TMEM147,TOMM20,TOMM40,XPOT,YWHAE
GO:BP	GO:0008150	biological_process	10410	241	1.80854e-07	ACTG1,ADSS2,AFG3L2,AK3,AP1S1,AP2A1,AP5B1,APH1A,API5,ARCN1,ARHGDIA,ARL6IP5,ARMC1,ARPC5,ARRDC1,ASB8,ATAD1,ATP5F1A,ATP5F1B,ATP5F1C,ATP5MC3,ATP5PF,ATP6V0E1,ATP6V1B2,ATP6V1E1,ATP6V1F,BABAM1,BACH1,BAP1,BORCS6,BUD31,C1D,CALR,CAP1,CAPZA1,CCDC22,CCPG1,CD14,CDIP1,CERS2,CFL1,CHID1,CHP1,CHPF,CIB1,CLPTM1,CMPK1,CNOT7,COL17A1,COPA,COPB1,COPS4,COPS8,COPZ1,COX5A,CPSF2,CS,CUEDC2,CYBB,DAD1,DCAF12,DDB1,DEGS1,DERL1,D…
GO:BP	GO:0009060	aerobic respiration	106	15	4.68097e-07	ATP5F1B,ATP5F1C,ATP5PF,COX5A,CS,FH,IDH3B,MDH2,NDUFA7,NDUFC2,NDUFS3,NDUFV1,PPIF,SDHC,SUCLG2
GO:BP	GO:0033036	macromolecule localization	1464	60	1.21913e-06	ACTG1,AP1S1,AP2A1,ARCN1,ARHGDIA,ARL6IP5,ARRDC1,ATAD1,CCDC22,CHP1,CIB1,COPA,COPB1,COPZ1,DERL1,DYNLT1,EMC3,EMC7,FBL,GDI2,GORASP2,GSK3A,HPS6,HSPA9,ILRUN,IPO5,LOC101115389,LOC101118849,LONP2,MON1A,ORMDL3,PEX5,PRPF19,RAB5IF,RAB6A,RBM22,RNF26,RPA1,RRAGA,SCAMP2,SCAMP4,SCYL1,SEC61B,SNX17,SRP9,STX5,SUMO1,SURF4,TIMM17B,TMED10,TMEM147,TMEM59,TNFRSF1A,TOMM20,TOMM40,TOR1AIP1,VAPA,XPOT,YWHAE,ZDHHC12
GO:BP	GO:0051179	localization	2636	87	5.32185e-06	ACTG1,AFG3L2,AP1S1,AP2A1,AP5B1,ARCN1,ARHGDIA,ARL6IP5,ARMC1,ARRDC1,ATAD1,ATP5F1A,ATP5F1B,ATP5MC3,ATP6V0E1,ATP6V1B2,ATP6V1E1,ATP6V1F,BORCS6,CAP1,CCDC22,CD14,CFL1,CHP1,CIB1,COPA,COPB1,COPZ1,DERL1,DYNLT1,EMC3,EMC7,FBL,GDI2,GORASP2,GSK3A,HPS6,HSPA9,ILRUN,IPO5,LMAN2,LOC101115389,LOC101118849,LONP2,MAGT1,MON1A,ORMDL3,PEX5,PLAA,PPIF,PRPF19,RAB5IF,RAB6A,RBM22,RNF26,RPA1,RRAGA,SARAF,SCAMP2,SCAMP4,SCYL1,SEC…
GO:BP	GO:1901564	organonitrogen compound metabolic process	3620	109	5.32185e-06	ADSS2,AFG3L2,AK3,AP2A1,APH1A,ARL6IP5,ARRDC1,ATP5F1A,ATP5F1B,ATP5F1C,ATP5MC3,ATP5PF,ATP6V1B2,BAP1,CALR,CCDC22,CERS2,CHPF,CIB1,CMPK1,CNOT7,COPS4,COPS8,CYBB,DAD1,DCAF12,DDB1,DEGS1,DERL1,DET1,DHPS,DLAT,DNAJA3,EEF2,EIF3D,EIF4A3,EIF5A,ELOVL1,EXOSC3,FARSB,GSK3A,HAT1,HSPA9,LAPTM5,LOC101102527,LOC101115389,LOC101120236,LONP2,MAGT1,MDH1,MGAT2,MRPL34,MRPS18B,MSRB1,NDUFAB1,ORMDL3,PDIK1L,PGD,PLAA,PPIB,PPIF,PR…
GO:BP	GO:0015031	protein transport	691	36	5.32185e-06	AP1S1,AP2A1,ARCN1,ARL6IP5,ARRDC1,CHP1,CIB1,COPA,COPB1,COPZ1,DERL1,DYNLT1,GDI2,GSK3A,HSPA9,IPO5,LOC101115389,LOC101118849,LONP2,MON1A,PEX5,RBM22,SCAMP2,SCAMP4,SEC61B,SNX17,SRP9,STX5,SUMO1,SURF4,TIMM17B,TMED10,TOMM20,TOMM40,XPOT,YWHAE
GO:BP	GO:0006886	intracellular protein transport	448	28	5.32185e-06	AP1S1,AP2A1,CHP1,CIB1,COPA,COPB1,COPZ1,DERL1,GSK3A,HSPA9,IPO5,LOC101115389,LOC101118849,LONP2,MON1A,PEX5,RBM22,SEC61B,SNX17,SRP9,STX5,SUMO1,TIMM17B,TMED10,TOMM20,TOMM40,XPOT,YWHAE
GO:BP	GO:0045333	cellular respiration	136	15	6.98536e-06	ATP5F1B,ATP5F1C,ATP5PF,COX5A,CS,FH,IDH3B,MDH2,NDUFA7,NDUFC2,NDUFS3,NDUFV1,PPIF,SDHC,SUCLG2
GO:BP	GO:0006091	generation of precursor metabolites and energy	270	21	6.98536e-06	ATP5F1B,ATP5F1C,ATP5PF,COX5A,CS,FH,GPI,GYG1,IDH3B,MDH2,NDUFA7,NDUFC2,NDUFS3,NDUFV1,OXCT1,PGD,PPIF,PPP1R3D,SDHC,SUCLG2,TALDO1
GO:BP	GO:0015980	energy derivation by oxidation of organic compounds	187	17	1.42568e-05	ATP5F1B,ATP5F1C,ATP5PF,COX5A,CS,FH,GYG1,IDH3B,MDH2,NDUFA7,NDUFC2,NDUFS3,NDUFV1,PPIF,PPP1R3D,SDHC,SUCLG2
GO:BP	GO:0051234	establishment of localization	2224	74	4.29519e-05	ACTG1,AFG3L2,AP1S1,AP2A1,AP5B1,ARCN1,ARHGDIA,ARL6IP5,ARRDC1,ATAD1,ATP5F1A,ATP5F1B,ATP5MC3,ATP6V0E1,ATP6V1B2,ATP6V1E1,ATP6V1F,CAP1,CCDC22,CD14,CFL1,CHP1,CIB1,COPA,COPB1,COPZ1,DERL1,DYNLT1,EMC3,EMC7,GDI2,GORASP2,GSK3A,HSPA9,IPO5,LMAN2,LOC101115389,LOC101118849,LONP2,MAGT1,MON1A,PEX5,PLAA,PPIF,RAB5IF,RAB6A,RBM22,SARAF,SCAMP2,SCAMP4,SCYL1,SEC22B,SEC61B,SLC25A3,SLC35A5,SLC39A3,SNX17,SRP9,STX5,SUMO1,SU…
GO:BP	GO:0051649	establishment of localization in cell	1085	45	4.97368e-05	ACTG1,AP1S1,AP2A1,AP5B1,ARCN1,ARHGDIA,ATP6V1B2,ATP6V1E1,ATP6V1F,CCDC22,CFL1,CHP1,CIB1,COPA,COPB1,COPZ1,DERL1,GSK3A,HSPA9,IPO5,LOC101115389,LOC101118849,LONP2,MON1A,PEX5,PLAA,PPIF,RAB6A,RBM22,SEC22B,SEC61B,SNX17,SRP9,STX5,SUMO1,TIMM17B,TMED10,TOMM20,TOMM40,TPRG1L,VAPA,VDAC2,XPOT,YIPF5,YWHAE
GO:BP	GO:0006099	tricarboxylic acid cycle	18	6	9.13217e-05	CS,FH,IDH3B,MDH2,SDHC,SUCLG2
GO:BP	GO:1902600	proton transmembrane transport	58	9	0.000160902	ATP5F1A,ATP5F1B,ATP5MC3,ATP6V0E1,ATP6V1B2,ATP6V1E1,ATP6V1F,CHP1,PPIF
GO:BP	GO:0071705	nitrogen compound transport	889	38	0.000174522	AP1S1,AP2A1,ARCN1,ARL6IP5,ARRDC1,CHP1,CIB1,COPA,COPB1,COPZ1,DERL1,DYNLT1,GDI2,GSK3A,HSPA9,IPO5,LOC101115389,LOC101118849,LONP2,MON1A,PEX5,RBM22,SCAMP2,SCAMP4,SEC61B,SLC35A5,SNX17,SRP9,STX5,SUMO1,SURF4,TIMM17B,TMED10,TOMM20,TOMM40,VAPA,XPOT,YWHAE
GO:BP	GO:0030163	protein catabolic process	583	29	0.000174522	ARRDC1,BAP1,CCDC22,DCAF12,DDB1,DERL1,DET1,GSK3A,LOC101115389,LONP2,PLAA,PRPF19,PSMA1,PSMB2,PSMB4,PSMC1,PSMC2,PSMC4,PSMD1,PSMD2,PSMD3,RAD23B,RNF10,SEC22B,STX5,SUMO1,USP1,USP5,YME1L1
GO:BP	GO:0006996	organelle organization	1816	62	0.000174522	ACTG1,AFG3L2,API5,ARMC1,ARPC5,ATP6V1B2,ATP6V1E1,ATP6V1F,CAP1,CAPZA1,CFL1,CIB1,CNOT7,DNAJA3,EMC3,EMC7,FEN1,FEZ2,GORASP2,GSK3A,HAT1,HPS6,LAPTM5,LOC101113488,LOC101118849,LONP2,MSRB1,MTPN,NDUFA12,NDUFA9,NDUFAB1,NDUFC2,NDUFS3,NHP2,PCNA,PEX5,PPIF,PRMT6,PSMG2,RAB5IF,RETREG2,RNF26,RPA1,RPSA,RTN3,RUVBL1,SEC22B,SMARCA5,STX5,SUMO1,SURF4,TIMM17B,TMED10,TMEM147,TOMM20,TOMM40,TOR1AIP1,VAPA,VDAC2,YME1L1,YWHAE,…
GO:BP	GO:0007005	mitochondrion organization	310	20	0.000174522	AFG3L2,ARMC1,DNAJA3,GSK3A,LOC101113488,LOC101118849,NDUFA12,NDUFA9,NDUFAB1,NDUFC2,NDUFS3,PEX5,PPIF,PRMT6,RAB5IF,TIMM17B,TOMM20,TOMM40,VDAC2,YME1L1
GO:BP	GO:0046907	intracellular transport	839	36	0.000279895	AP1S1,AP2A1,AP5B1,CCDC22,CHP1,CIB1,COPA,COPB1,COPZ1,DERL1,GSK3A,HSPA9,IPO5,LOC101115389,LOC101118849,LONP2,MON1A,PEX5,PPIF,RAB6A,RBM22,SEC22B,SEC61B,SNX17,SRP9,STX5,SUMO1,TIMM17B,TMED10,TOMM20,TOMM40,VAPA,VDAC2,XPOT,YIPF5,YWHAE
GO:BP	GO:0009987	cellular process	9631	216	0.000326795	ACTG1,ADSS2,AFG3L2,AK3,AP1S1,AP2A1,AP5B1,APH1A,API5,ARCN1,ARHGDIA,ARL6IP5,ARMC1,ARPC5,ARRDC1,ASB8,ATAD1,ATP5F1A,ATP5F1B,ATP5F1C,ATP5MC3,ATP5PF,ATP6V0E1,ATP6V1B2,ATP6V1E1,ATP6V1F,BABAM1,BACH1,BUD31,C1D,CALR,CAP1,CAPZA1,CCDC22,CCPG1,CD14,CDIP1,CERS2,CFL1,CHID1,CHP1,CHPF,CIB1,CLPTM1,CMPK1,CNOT7,COL17A1,COPA,COPB1,COPS8,COPZ1,COX5A,CPSF2,CS,CUEDC2,DAD1,DCAF12,DDB1,DEGS1,DERL1,DET1,DHPS,DLAT,DNAJA3,DY…
GO:BP	GO:0006810	transport	2103	67	0.000526098	ACTG1,AFG3L2,AP1S1,AP2A1,AP5B1,ARCN1,ARHGDIA,ARL6IP5,ARRDC1,ATP5F1A,ATP5F1B,ATP5MC3,ATP6V0E1,ATP6V1B2,ATP6V1E1,ATP6V1F,CAP1,CCDC22,CD14,CHP1,CIB1,COPA,COPB1,COPZ1,DERL1,DYNLT1,GDI2,GSK3A,HSPA9,IPO5,LMAN2,LOC101115389,LOC101118849,LONP2,MAGT1,MON1A,PEX5,PLAA,PPIF,RAB6A,RBM22,SARAF,SCAMP2,SCAMP4,SCYL1,SEC22B,SEC61B,SLC25A3,SLC35A5,SLC39A3,SNX17,SRP9,STX5,SUMO1,SURF4,TIMM17B,TMED10,TMEM167A,TNFRSF1A…
GO:BP	GO:0044238	primary metabolic process	6538	158	0.000984669	ADSS2,AFG3L2,AK3,AP2A1,APH1A,ARL6IP5,ARRDC1,ATP5F1A,ATP5F1B,ATP5F1C,ATP5MC3,ATP5PF,ATP6V1B2,BABAM1,BACH1,BAP1,BUD31,C1D,CALR,CCDC22,CCPG1,CERS2,CHID1,CHP1,CHPF,CIB1,CMPK1,CNOT7,COPS4,COPS8,CPSF2,CS,CYBB,DAD1,DCAF12,DDB1,DEGS1,DERL1,DET1,DHPS,DLAT,DNAJA3,EEF2,EIF3D,EIF4A3,EIF5A,ELOVL1,ELP5,ESS2,EXOSC3,FARSB,FBL,FEN1,FH,FUCA1,GPI,GSK3A,GYG1,HAT1,HSPA9,IDH3B,L3MBTL2,LAPTM5,LOC101102527,LOC101106975,…
GO:BP	GO:0008152	metabolic process	7318	172	0.00124971	ACTG1,ADSS2,AFG3L2,AK3,AP2A1,APH1A,ARL6IP5,ARRDC1,ATP5F1A,ATP5F1B,ATP5F1C,ATP5MC3,ATP5PF,ATP6V1B2,BABAM1,BACH1,BAP1,BUD31,C1D,CALR,CCDC22,CCPG1,CD14,CERS2,CHID1,CHP1,CHPF,CIB1,CMPK1,CNOT7,COPS4,COPS8,COX5A,CPSF2,CS,CUEDC2,CYBB,DAD1,DCAF12,DDB1,DEGS1,DERL1,DET1,DHPS,DLAT,DNAJA3,EEF2,EIF3D,EIF4A3,EIF5A,ELOVL1,ELP5,ESS2,EXOSC3,FARSB,FBL,FEN1,FEZ2,FH,FUCA1,GPI,GSK3A,GYG1,HAT1,HSPA9,IDH3B,ILRUN,ISCA1,…
GO:BP	GO:0009057	macromolecule catabolic process	796	33	0.00124971	ARRDC1,BAP1,CCDC22,CNOT7,DCAF12,DDB1,DERL1,DET1,EIF4A3,EXOSC3,FEN1,GSK3A,LOC101115389,LONP2,PLAA,PRPF19,PSMA1,PSMB2,PSMB4,PSMC1,PSMC2,PSMC4,PSMD1,PSMD2,PSMD3,RAD23B,RNF10,SEC22B,STX5,SUMO1,USP1,USP5,YME1L1
GO:BP	GO:0006119	oxidative phosphorylation	78	9	0.00124971	ATP5F1B,ATP5F1C,ATP5PF,COX5A,NDUFA7,NDUFC2,NDUFS3,NDUFV1,PPIF
GO:BP	GO:0051603	proteolysis involved in protein catabolic process	455	23	0.00125945	ARRDC1,BAP1,CCDC22,DCAF12,DDB1,DERL1,DET1,GSK3A,LOC101115389,LONP2,PLAA,PRPF19,PSMA1,PSMB2,PSMB4,PSMC2,PSMC4,RAD23B,RNF10,SUMO1,USP1,USP5,YME1L1
GO:BP	GO:0006890	retrograde vesicle-mediated transport, Golgi to endoplasmic reticulum	30	6	0.00132729	ARCN1,COPZ1,LMAN2,RAB6A,SCYL1,SEC22B
GO:BP	GO:0019538	protein metabolic process	3152	88	0.00195503	AFG3L2,APH1A,ARL6IP5,ARRDC1,BAP1,CALR,CCDC22,CHPF,CIB1,CNOT7,COPS4,COPS8,DAD1,DCAF12,DDB1,DERL1,DET1,DHPS,DNAJA3,EEF2,EIF3D,EIF4A3,EIF5A,EXOSC3,FARSB,GSK3A,HAT1,HSPA9,LAPTM5,LOC101102527,LOC101115389,LOC101120236,LONP2,MAGT1,MGAT2,MRPL34,MRPS18B,MSRB1,NDUFAB1,PDIK1L,PLAA,PPIB,PPIF,PRKAR2A,PRMT6,PRPF19,PSMA1,PSMB2,PSMB4,PSMC1,PSMC2,PSMC4,PSMD1,PSMD2,PSMD3,RAB6A,RAD23B,RAP2B,RARS1,RNF10,RNF26,RPSA,…
GO:BP	GO:0033365	protein localization to organelle	539	25	0.00207207	CHP1,EMC3,EMC7,GSK3A,ILRUN,IPO5,LOC101118849,LONP2,MON1A,ORMDL3,PEX5,RAB5IF,RAB6A,RBM22,RPA1,SRP9,SUMO1,TIMM17B,TMED10,TMEM147,TOMM20,TOMM40,TOR1AIP1,VAPA,YWHAE
GO:BP	GO:0015986	proton motive force-driven ATP synthesis	21	5	0.00258686	ATP5F1A,ATP5F1B,ATP5F1C,ATP5MC3,ATP5PF
GO:BP	GO:1901135	carbohydrate derivative metabolic process	526	24	0.00368437	ADSS2,AK3,AP2A1,ATP5F1A,ATP5F1B,ATP5F1C,ATP5MC3,ATP5PF,ATP6V1B2,CHPF,CMPK1,DAD1,DLAT,FUCA1,GPI,LOC101115389,MAGT1,MGAT2,PGD,SUCLG2,TALDO1,TM9SF2,TMEM258,TMEM59
GO:BP	GO:0044743	protein transmembrane import into intracellular organelle	24	5	0.00474313	LOC101118849,LONP2,PEX5,TIMM17B,TOMM40
GO:BP	GO:0007029	endoplasmic reticulum organization	55	7	0.00474313	EMC3,EMC7,PEX5,RAB5IF,RETREG2,RTN3,TMEM147
GO:BP	GO:0048193	Golgi vesicle transport	169	12	0.00509928	ARCN1,CCDC22,COPA,COPZ1,LMAN2,RAB6A,SCYL1,SEC22B,STX5,TMED10,VAPA,YIPF5
GO:BP	GO:0071806	protein transmembrane transport	39	6	0.00509928	LOC101118849,LONP2,PEX5,TIMM17B,TMED10,TOMM40
GO:BP	GO:1901565	organonitrogen compound catabolic process	723	29	0.00545939	ARRDC1,BAP1,CCDC22,DCAF12,DDB1,DERL1,DET1,GSK3A,LOC101115389,LONP2,PLAA,PRPF19,PSMA1,PSMB2,PSMB4,PSMC1,PSMC2,PSMC4,PSMD1,PSMD2,PSMD3,RAD23B,RNF10,SEC22B,STX5,SUMO1,USP1,USP5,YME1L1
GO:BP	GO:0006163	purine nucleotide metabolic process	200	13	0.00607177	ADSS2,AK3,ATP5F1A,ATP5F1B,ATP5F1C,ATP5MC3,ATP5PF,ATP6V1B2,DLAT,MDH1,PGD,SUCLG2,TALDO1
GO:BP	GO:0006108	malate metabolic process	6	3	0.00746431	FH,MDH1,MDH2
GO:BP	GO:1901566	organonitrogen compound biosynthetic process	1053	37	0.00820056	ADSS2,AK3,AP2A1,ATP5F1A,ATP5F1B,ATP5F1C,ATP5MC3,ATP5PF,CERS2,CHPF,CMPK1,CNOT7,DAD1,DEGS1,DLAT,EEF2,EIF3D,EIF4A3,EIF5A,ELOVL1,EXOSC3,FARSB,LOC101120236,MAGT1,MGAT2,MRPL34,MRPS18B,ORMDL3,RARS1,RPSA,SRP9,TCF25,TM9SF2,TMEM258,TMEM59,VAPA,ZDHHC12
GO:BP	GO:0009117	nucleotide metabolic process	236	14	0.00820056	ADSS2,AK3,ATP5F1A,ATP5F1B,ATP5F1C,ATP5MC3,ATP5PF,ATP6V1B2,CMPK1,DLAT,MDH1,PGD,SUCLG2,TALDO1
GO:BP	GO:0009260	ribonucleotide biosynthetic process	105	9	0.00847532	ADSS2,AK3,ATP5F1A,ATP5F1B,ATP5F1C,ATP5MC3,ATP5PF,CMPK1,DLAT
GO:BP	GO:0071702	organic substance transport	1183	40	0.00894902	AFG3L2,AP1S1,AP2A1,ARCN1,ARL6IP5,ARRDC1,CHP1,CIB1,COPA,COPB1,COPZ1,DERL1,DYNLT1,GDI2,GSK3A,HSPA9,IPO5,LOC101115389,LOC101118849,LONP2,MON1A,PEX5,RBM22,SARAF,SCAMP2,SCAMP4,SEC61B,SLC35A5,SNX17,SRP9,STX5,SUMO1,SURF4,TIMM17B,TMED10,TOMM20,TOMM40,VAPA,XPOT,YWHAE
GO:BP	GO:0006753	nucleoside phosphate metabolic process	240	14	0.00894902	ADSS2,AK3,ATP5F1A,ATP5F1B,ATP5F1C,ATP5MC3,ATP5PF,ATP6V1B2,CMPK1,DLAT,MDH1,PGD,SUCLG2,TALDO1
GO:BP	GO:0072521	purine-containing compound metabolic process	211	13	0.00894902	ADSS2,AK3,ATP5F1A,ATP5F1B,ATP5F1C,ATP5MC3,ATP5PF,ATP6V1B2,DLAT,MDH1,PGD,SUCLG2,TALDO1
GO:BP	GO:0046390	ribose phosphate biosynthetic process	107	9	0.00899149	ADSS2,AK3,ATP5F1A,ATP5F1B,ATP5F1C,ATP5MC3,ATP5PF,CMPK1,DLAT
GO:BP	GO:0006508	proteolysis	911	33	0.00937472	AFG3L2,APH1A,ARL6IP5,ARRDC1,BAP1,CCDC22,COPS4,COPS8,DCAF12,DDB1,DERL1,DET1,GSK3A,LAPTM5,LOC101102527,LOC101115389,LONP2,PLAA,PRPF19,PSMA1,PSMB2,PSMB4,PSMC2,PSMC4,RAD23B,RNF10,SPCS1,SUMO1,TMED10,USP1,USP5,YIPF5,YME1L1
GO:BP	GO:0043603	amide metabolic process	720	28	0.00937472	APH1A,CERS2,CNOT7,CYBB,DLAT,EEF2,EIF3D,EIF4A3,EIF5A,ELOVL1,EXOSC3,FARSB,GSK3A,LOC101120236,MRPL34,MRPS18B,ORMDL3,RARS1,RPSA,RTN3,SPCS1,SRP9,SUCLG2,TCF25,TM9SF2,TMED10,VAPA,YIPF5
GO:BP	GO:0071704	organic substance metabolic process	7014	161	0.00937472	ACTG1,ADSS2,AFG3L2,AK3,AP2A1,APH1A,ARL6IP5,ARRDC1,ATP5F1A,ATP5F1B,ATP5F1C,ATP5MC3,ATP5PF,ATP6V1B2,BABAM1,BACH1,BAP1,BUD31,C1D,CALR,CCDC22,CCPG1,CD14,CERS2,CHID1,CHP1,CHPF,CIB1,CMPK1,CNOT7,COPS4,COPS8,CPSF2,CS,CUEDC2,CYBB,DAD1,DCAF12,DDB1,DEGS1,DERL1,DET1,DHPS,DLAT,DNAJA3,EEF2,EIF3D,EIF4A3,EIF5A,ELOVL1,ELP5,ESS2,EXOSC3,FARSB,FBL,FEN1,FH,FUCA1,GPI,GSK3A,GYG1,HAT1,HSPA9,ILRUN,L3MBTL2,LAPTM5,LDHB,LOC…
GO:BP	GO:0030148	sphingolipid biosynthetic process	46	6	0.00954168	CERS2,DEGS1,ELOVL1,ORMDL3,TM9SF2,VAPA
GO:BP	GO:0006754	ATP biosynthetic process	30	5	0.00983764	ATP5F1A,ATP5F1B,ATP5F1C,ATP5MC3,ATP5PF
GO:BP	GO:0090435	protein localization to nuclear envelope	7	3	0.00983764	SUMO1,TMEM147,TOR1AIP1
GO:BP	GO:0009205	purine ribonucleoside triphosphate metabolic process	66	7	0.0100066	AK3,ATP5F1A,ATP5F1B,ATP5F1C,ATP5MC3,ATP5PF,ATP6V1B2
GO:BP	GO:0044281	small molecule metabolic process	885	32	0.0110993	ADSS2,AK3,ATP5F1A,ATP5F1B,ATP5F1C,ATP5MC3,ATP5PF,ATP6V1B2,CMPK1,CS,DLAT,ELOVL1,FARSB,FH,FUCA1,GPI,LDHB,LONP2,LPGAT1,MDH1,MDH2,MGST3,NDUFAB1,OXCT1,PEX5,PGD,PLAA,RARS1,SUCLG2,TALDO1,TNFRSF1A,VKORC1L1
GO:BP	GO:0009144	purine nucleoside triphosphate metabolic process	69	7	0.0127649	AK3,ATP5F1A,ATP5F1B,ATP5F1C,ATP5MC3,ATP5PF,ATP6V1B2
GO:BP	GO:1901137	carbohydrate derivative biosynthetic process	351	17	0.0139771	ADSS2,AK3,AP2A1,ATP5F1A,ATP5F1B,ATP5F1C,ATP5MC3,ATP5PF,CHPF,CMPK1,DAD1,DLAT,MAGT1,MGAT2,TM9SF2,TMEM258,TMEM59
GO:BP	GO:0098760	response to interleukin-7	8	3	0.0139967	ATP5F1B,PDIA3,RAD23B
GO:BP	GO:0098761	cellular response to interleukin-7	8	3	0.0139967	ATP5F1B,PDIA3,RAD23B
GO:BP	GO:0009199	ribonucleoside triphosphate metabolic process	71	7	0.0140353	AK3,ATP5F1A,ATP5F1B,ATP5F1C,ATP5MC3,ATP5PF,ATP6V1B2
GO:BP	GO:0009259	ribonucleotide metabolic process	170	11	0.0140353	ADSS2,AK3,ATP5F1A,ATP5F1B,ATP5F1C,ATP5MC3,ATP5PF,ATP6V1B2,CMPK1,DLAT,SUCLG2
GO:BP	GO:0046034	ATP metabolic process	51	6	0.0140562	ATP5F1A,ATP5F1B,ATP5F1C,ATP5MC3,ATP5PF,ATP6V1B2
GO:BP	GO:0009152	purine ribonucleotide biosynthetic process	95	8	0.0149406	ADSS2,AK3,ATP5F1A,ATP5F1B,ATP5F1C,ATP5MC3,ATP5PF,DLAT
GO:BP	GO:0065002	intracellular protein transmembrane transport	34	5	0.0149406	LOC101118849,LONP2,PEX5,TIMM17B,TOMM40
GO:BP	GO:0019693	ribose phosphate metabolic process	172	11	0.0149406	ADSS2,AK3,ATP5F1A,ATP5F1B,ATP5F1C,ATP5MC3,ATP5PF,ATP6V1B2,CMPK1,DLAT,SUCLG2
GO:BP	GO:1901575	organic substance catabolic process	1112	37	0.01518	ARRDC1,BAP1,CCDC22,CNOT7,DCAF12,DDB1,DERL1,DET1,EIF4A3,EXOSC3,FEN1,FUCA1,GPI,GSK3A,LOC101115389,LONP2,OXCT1,PEX5,PLAA,PRPF19,PSMA1,PSMB2,PSMB4,PSMC1,PSMC2,PSMC4,PSMD1,PSMD2,PSMD3,RAD23B,RNF10,SEC22B,STX5,SUMO1,USP1,USP5,YME1L1
GO:BP	GO:0006605	protein targeting	146	10	0.01518	CIB1,GSK3A,LOC101118849,LONP2,MON1A,PEX5,SRP9,TIMM17B,TOMM20,TOMM40
GO:BP	GO:0072594	establishment of protein localization to organelle	235	13	0.0171652	CHP1,GSK3A,IPO5,LOC101118849,LONP2,MON1A,PEX5,RBM22,SRP9,SUMO1,TIMM17B,TOMM20,TOMM40
GO:BP	GO:0051604	protein maturation	266	14	0.0171652	AFG3L2,APH1A,CALR,DHPS,DNAJA3,HSPA9,LONP2,NDUFAB1,PPIB,PPIF,SPCS1,TBCB,YIPF5,YME1L1
GO:BP	GO:0030150	protein import into mitochondrial matrix	9	3	0.0173026	LOC101118849,TIMM17B,TOMM40
GO:BP	GO:0042776	proton motive force-driven mitochondrial ATP synthesis	9	3	0.0173026	ATP5F1B,ATP5F1C,ATP5PF
GO:BP	GO:0016192	vesicle-mediated transport	765	28	0.0174471	ACTG1,AP1S1,AP2A1,AP5B1,ARCN1,ARHGDIA,ATP6V1B2,ATP6V1E1,ATP6V1F,CAP1,CCDC22,CD14,COPA,COPB1,COPZ1,LMAN2,MON1A,PLAA,RAB6A,SCYL1,SEC22B,SNX17,STX5,TMED10,TMEM167A,TPRG1L,VAPA,YIPF5
GO:BP	GO:0045048	protein insertion into ER membrane	21	4	0.0186968	EMC3,EMC7,RAB5IF,TMEM147
GO:BP	GO:0009206	purine ribonucleoside triphosphate biosynthetic process	37	5	0.0194351	ATP5F1A,ATP5F1B,ATP5F1C,ATP5MC3,ATP5PF
GO:BP	GO:0055086	nucleobase-containing small molecule metabolic process	273	14	0.0202725	ADSS2,AK3,ATP5F1A,ATP5F1B,ATP5F1C,ATP5MC3,ATP5PF,ATP6V1B2,CMPK1,DLAT,MDH1,PGD,SUCLG2,TALDO1
GO:BP	GO:0009056	catabolic process	1346	42	0.0202725	ARRDC1,BAP1,CCDC22,CNOT7,DCAF12,DDB1,DERL1,DET1,EIF4A3,EXOSC3,FEN1,FEZ2,FUCA1,GPI,GSK3A,LOC101115389,LONP2,ORMDL3,OXCT1,PEX5,PLAA,PRPF19,PSMA1,PSMB2,PSMB4,PSMC1,PSMC2,PSMC4,PSMD1,PSMD2,PSMD3,RAD23B,RETREG2,RNF10,RRAGA,SEC22B,STX5,SUMO1,TMEM59,USP1,USP5,YME1L1
GO:BP	GO:0055085	transmembrane transport	623	24	0.0203449	AFG3L2,ARL6IP5,ATP5F1A,ATP5F1B,ATP5MC3,ATP6V0E1,ATP6V1B2,ATP6V1E1,ATP6V1F,CHP1,GSK3A,LOC101118849,LONP2,MAGT1,PEX5,PPIF,SLC25A3,SLC35A5,SLC39A3,SUMO1,TIMM17B,TMED10,TOMM40,VDAC2
GO:BP	GO:0099504	synaptic vesicle cycle	79	7	0.0207179	ACTG1,ARHGDIA,ATP6V1B2,ATP6V1E1,ATP6V1F,PLAA,TPRG1L
GO:BP	GO:0009145	purine nucleoside triphosphate biosynthetic process	38	5	0.0207179	ATP5F1A,ATP5F1B,ATP5F1C,ATP5MC3,ATP5PF
GO:BP	GO:0009141	nucleoside triphosphate metabolic process	79	7	0.0207179	AK3,ATP5F1A,ATP5F1B,ATP5F1C,ATP5MC3,ATP5PF,ATP6V1B2
GO:BP	GO:0042176	regulation of protein catabolic process	214	12	0.0211897	DDB1,DET1,GSK3A,PSMC4,PSMD1,PSMD2,PSMD3,RAD23B,SEC22B,STX5,SUMO1,USP5
GO:BP	GO:0009150	purine ribonucleotide metabolic process	157	10	0.0214548	ADSS2,AK3,ATP5F1A,ATP5F1B,ATP5F1C,ATP5MC3,ATP5PF,ATP6V1B2,DLAT,SUCLG2
GO:BP	GO:0010257	NADH dehydrogenase complex assembly	39	5	0.0214548	NDUFA12,NDUFA9,NDUFAB1,NDUFC2,NDUFS3
GO:BP	GO:0006839	mitochondrial transport	80	7	0.0214548	GSK3A,LOC101118849,PPIF,TIMM17B,TOMM20,TOMM40,VDAC2
GO:BP	GO:0032981	mitochondrial respiratory chain complex I assembly	39	5	0.0214548	NDUFA12,NDUFA9,NDUFAB1,NDUFC2,NDUFS3
GO:BP	GO:0006511	ubiquitin-dependent protein catabolic process	378	17	0.0214548	ARRDC1,BAP1,CCDC22,DCAF12,DDB1,DERL1,DET1,GSK3A,LOC101115389,PLAA,PSMA1,PSMC2,RAD23B,RNF10,SUMO1,USP1,USP5
GO:BP	GO:0006807	nitrogen compound metabolic process	6230	143	0.0214548	ADSS2,AFG3L2,AK3,AP2A1,APH1A,ARL6IP5,ARRDC1,ATP5F1A,ATP5F1B,ATP5F1C,ATP5MC3,ATP5PF,ATP6V1B2,BABAM1,BACH1,BAP1,BUD31,C1D,CALR,CCDC22,CCPG1,CERS2,CHP1,CHPF,CIB1,CMPK1,CNOT7,COPS4,COPS8,CPSF2,CS,CYBB,DAD1,DCAF12,DDB1,DEGS1,DERL1,DET1,DHPS,DLAT,DNAJA3,EEF2,EIF3D,EIF4A3,EIF5A,ELOVL1,ELP5,ESS2,EXOSC3,FARSB,FBL,FEN1,GSK3A,HAT1,HSPA9,L3MBTL2,LAPTM5,LOC101102527,LOC101106975,LOC101115389,LOC101120236,LONP…
GO:BP	GO:1905710	positive regulation of membrane permeability	23	4	0.0223871	GSK3A,LAPTM5,PPIF,VDAC2
GO:BP	GO:0019941	modification-dependent protein catabolic process	384	17	0.0249679	ARRDC1,BAP1,CCDC22,DCAF12,DDB1,DERL1,DET1,GSK3A,LOC101115389,PLAA,PSMA1,PSMC2,RAD23B,RNF10,SUMO1,USP1,USP5
GO:BP	GO:0043632	modification-dependent macromolecule catabolic process	386	17	0.0256746	ARRDC1,BAP1,CCDC22,DCAF12,DDB1,DERL1,DET1,GSK3A,LOC101115389,PLAA,PSMA1,PSMC2,RAD23B,RNF10,SUMO1,USP1,USP5
GO:BP	GO:0009201	ribonucleoside triphosphate biosynthetic process	41	5	0.0256746	ATP5F1A,ATP5F1B,ATP5F1C,ATP5MC3,ATP5PF
GO:BP	GO:0097401	synaptic vesicle lumen acidification	11	3	0.0256746	ATP6V1B2,ATP6V1E1,ATP6V1F
GO:BP	GO:0090150	establishment of protein localization to membrane	135	9	0.0257463	ATAD1,CIB1,EMC3,EMC7,GORASP2,PEX5,RAB5IF,SRP9,TMEM147
GO:BP	GO:0006164	purine nucleotide biosynthetic process	110	8	0.0275505	ADSS2,AK3,ATP5F1A,ATP5F1B,ATP5F1C,ATP5MC3,ATP5PF,DLAT
GO:BP	GO:0006626	protein targeting to mitochondrion	42	5	0.0275505	GSK3A,LOC101118849,TIMM17B,TOMM20,TOMM40
GO:BP	GO:0009894	regulation of catabolic process	574	22	0.0290744	CCDC22,CNOT7,DCAF12,DDB1,DET1,EIF4A3,EXOSC3,FEZ2,GSK3A,LONP2,ORMDL3,PSMC4,PSMD1,PSMD2,PSMD3,RAD23B,RRAGA,SEC22B,STX5,SUMO1,TMEM59,USP5
GO:BP	GO:0009165	nucleotide biosynthetic process	138	9	0.0290744	ADSS2,AK3,ATP5F1A,ATP5F1B,ATP5F1C,ATP5MC3,ATP5PF,CMPK1,DLAT
GO:BP	GO:0099003	vesicle-mediated transport in synapse	87	7	0.0301946	ACTG1,ARHGDIA,ATP6V1B2,ATP6V1E1,ATP6V1F,PLAA,TPRG1L
GO:BP	GO:0033108	mitochondrial respiratory chain complex assembly	64	6	0.030313	LOC101113488,NDUFA12,NDUFA9,NDUFAB1,NDUFC2,NDUFS3
GO:BP	GO:1901293	nucleoside phosphate biosynthetic process	140	9	0.0310035	ADSS2,AK3,ATP5F1A,ATP5F1B,ATP5F1C,ATP5MC3,ATP5PF,CMPK1,DLAT
GO:BP	GO:0009142	nucleoside triphosphate biosynthetic process	44	5	0.0318281	ATP5F1A,ATP5F1B,ATP5F1C,ATP5MC3,ATP5PF
GO:BP	GO:0006414	translational elongation	44	5	0.0318281	EEF2,EIF5A,LOC101120236,SRP9,TCF25
GO:BP	GO:0051668	localization within membrane	365	16	0.0337354	ARL6IP5,ATAD1,CCDC22,CIB1,EMC3,EMC7,GORASP2,HPS6,PEX5,RAB5IF,RAB6A,SNX17,SRP9,TMEM147,TMEM59,TNFRSF1A
GO:BP	GO:0072522	purine-containing compound biosynthetic process	116	8	0.0353189	ADSS2,AK3,ATP5F1A,ATP5F1B,ATP5F1C,ATP5MC3,ATP5PF,DLAT
GO:BP	GO:0019752	carboxylic acid metabolic process	439	18	0.0360117	CS,DLAT,ELOVL1,FARSB,FH,GPI,LDHB,LONP2,LPGAT1,MDH1,MDH2,MGST3,NDUFAB1,PEX5,PGD,PLAA,RARS1,TNFRSF1A
GO:BP	GO:0005975	carbohydrate metabolic process	301	14	0.0372629	AP2A1,CHID1,CS,CYBB,FUCA1,GPI,GYG1,LOC101115389,MDH2,MGAT2,NANS,PGD,PPP1R3D,TALDO1
GO:BP	GO:0033157	regulation of intracellular protein transport	118	8	0.0383114	CHP1,CIB1,GSK3A,IPO5,LOC101115389,RBM22,SUMO1,YWHAE
GO:BP	GO:0098660	inorganic ion transmembrane transport	304	14	0.0401321	AFG3L2,ATP5F1A,ATP5F1B,ATP5MC3,ATP6V0E1,ATP6V1B2,ATP6V1E1,ATP6V1F,CHP1,MAGT1,PPIF,SLC25A3,SLC39A3,SUMO1
GO:BP	GO:1903052	positive regulation of proteolysis involved in protein catabolic process	69	6	0.0408224	CCDC22,DET1,GSK3A,PSMC4,SUMO1,USP5
GO:BP	GO:0043436	oxoacid metabolic process	447	18	0.0419604	CS,DLAT,ELOVL1,FARSB,FH,GPI,LDHB,LONP2,LPGAT1,MDH1,MDH2,MGST3,NDUFAB1,PEX5,PGD,PLAA,RARS1,TNFRSF1A
GO:BP	GO:0006082	organic acid metabolic process	448	18	0.0426162	CS,DLAT,ELOVL1,FARSB,FH,GPI,LDHB,LONP2,LPGAT1,MDH1,MDH2,MGST3,NDUFAB1,PEX5,PGD,PLAA,RARS1,TNFRSF1A
GO:BP	GO:0045732	positive regulation of protein catabolic process	121	8	0.042958	DDB1,DET1,GSK3A,PSMC4,SEC22B,STX5,SUMO1,USP5
GO:BP	GO:0018279	protein N-linked glycosylation via asparagine	14	3	0.0444201	DAD1,MAGT1,MGAT2
GO:BP	GO:0160063	multi-pass transmembrane protein insertion into ER membrane	4	2	0.0446312	RAB5IF,TMEM147
GO:BP	GO:0046467	membrane lipid biosynthetic process	71	6	0.0448635	CERS2,DEGS1,ELOVL1,ORMDL3,TM9SF2,VAPA
GO:BP	GO:0010498	proteasomal protein catabolic process	278	13	0.047356	DCAF12,DDB1,DERL1,DET1,GSK3A,LOC101115389,PRPF19,PSMB2,PSMC4,RAD23B,RNF10,SUMO1,USP5
GO:CC	GO:0031090	organelle membrane	1260	77	9.3692e-19	ACBD3,AFG3L2,AP1S1,AP2A1,ARCN1,ATAD1,ATP5F1B,ATP5F1C,ATP5MC3,ATP5PF,ATP6V1B2,ATP6V1E1,ATP6V1F,CDIP1,CHPF,COPA,COPB1,COPZ1,COX5A,CUEDC2,DAD1,DEGS1,DERL1,EMC3,EMC7,GORASP2,GPAA1,GPI,HPS6,IPO5,LAPTM5,LOC101118849,LPGAT1,MACO1,MAGT1,MGAT2,MGST3,NDUFA7,NDUFA9,NDUFAB1,NDUFC2,NDUFS3,NDUFV1,ORMDL3,PDIA3,PSMC4,RAB5IF,RAB6A,RAP2B,RNF26,RTN3,SARAF,SCAMP2,SCYL1,SEC22B,SEC61B,SLC25A3,SLC35A5,SNX17,SPCS1,SUMO1…
GO:CC	GO:0005622	intracellular anatomical structure	8244	230	9.3692e-19	ACBD3,ACTG1,ACTR1A,ADSS2,AFG3L2,AK3,AP1S1,AP2A1,AP5B1,APH1A,API5,ARCN1,ARHGDIA,ARL6IP5,ARMC1,ARPC5,ARRDC1,ATAD1,ATP5F1A,ATP5F1B,ATP5F1C,ATP5MC3,ATP5PF,ATP6V1B2,ATP6V1E1,ATP6V1F,BABAM1,BACH1,BUD31,C1D,CALR,CAP1,CAPZA1,CCDC22,CCDC43,CD14,CD2BP2,CDIP1,CERS2,CFL1,CHID1,CHPF,CIB1,CLINT1,CMPK1,CNOT7,COPA,COPB1,COPS4,COPS8,COPZ1,COX5A,CPSF2,CS,CUEDC2,DAD1,DCAF12,DDB1,DEGS1,DERL1,DLAT,DNAJA3,DYNLL2,DYNLT…
GO:CC	GO:0005737	cytoplasm	5513	181	9.3692e-19	ACBD3,ACTG1,ACTR1A,ADSS2,AFG3L2,AK3,AP1S1,AP2A1,AP5B1,APH1A,API5,ARCN1,ARHGDIA,ARL6IP5,ARMC1,ARRDC1,ATAD1,ATP5F1B,ATP5F1C,ATP5MC3,ATP5PF,ATP6V1B2,ATP6V1E1,ATP6V1F,CALR,CAP1,CCDC43,CD14,CD2BP2,CDIP1,CERS2,CFL1,CHID1,CHPF,CIB1,CLINT1,CNOT7,COPA,COPB1,COPS4,COPS8,COPZ1,COX5A,CS,CUEDC2,DAD1,DCAF12,DDB1,DEGS1,DERL1,DLAT,DNAJA3,DYNLT1,EEF2,EIF3D,EIF3J,EIF4A3,EIF5A,ELOVL1,ELP5,EMC3,EMC7,EXOSC3,FARSB,FEN…
GO:CC	GO:0110165	cellular anatomical entity	9670	249	3.12606e-17	ACBD3,ACTG1,ACTR1A,ADSS2,AFG3L2,AK3,AP1S1,AP2A1,AP5B1,APH1A,API5,ARCN1,ARHGDIA,ARL6IP5,ARMC1,ARPC5,ARRDC1,ATAD1,ATP5F1A,ATP5F1B,ATP5F1C,ATP5MC3,ATP5PF,ATP6AP2,ATP6V0E1,ATP6V1B2,ATP6V1E1,ATP6V1F,BABAM1,BACH1,BUD31,C1D,CALR,CAP1,CAPZA1,CCDC22,CCDC43,CCPG1,CD14,CD164,CD2BP2,CDIP1,CERS2,CFL1,CHID1,CHP1,CHPF,CIB1,CLINT1,CLPTM1,CMPK1,CNOT7,COL17A1,COPA,COPB1,COPS4,COPS8,COPZ1,COX5A,CPSF2,CS,CUEDC2,CYBB…
GO:CC	GO:0032991	protein-containing complex	3672	137	5.72137e-17	ACTG1,AFG3L2,AP1S1,AP2A1,AP5B1,APH1A,ARCN1,ARPC5,ATP5F1A,ATP5F1B,ATP5F1C,ATP5MC3,ATP5PF,ATP6V0E1,ATP6V1B2,ATP6V1E1,ATP6V1F,BABAM1,BACH1,BORCS6,BUD31,C1D,CAPZA1,CD14,CD2BP2,CHP1,CNOT7,COPA,COPB1,COPS4,COPS8,COPZ1,COX5A,CPSF2,DAD1,DCAF12,DDB1,DERL1,DET1,DLAT,DYNLL2,DYNLT1,EEF2,EIF3D,EIF3J,EIF4A3,ELP5,EMC3,EMC7,ESS2,EXOSC3,FARSB,FBL,FEN1,FH,GPAA1,HAT1,HPS6,IDH3B,LAPTM5,LOC101106975,LOC101118849,MAGT…
GO:CC	GO:1902494	catalytic complex	1088	67	8.34069e-17	AFG3L2,APH1A,ATP5F1A,ATP5F1B,ATP5F1C,ATP5MC3,ATP5PF,ATP6V0E1,ATP6V1B2,ATP6V1E1,ATP6V1F,BUD31,COX5A,DAD1,DCAF12,DDB1,DET1,DLAT,DYNLL2,DYNLT1,EIF4A3,ELP5,ESS2,EXOSC3,FARSB,FH,GPAA1,IDH3B,LOC101106975,MAGT1,MAPRE1,MYBBP1A,NDUFA7,NDUFA9,NDUFAB1,NDUFC2,NDUFS3,NDUFV1,NHP2,ORMDL3,PCNA,POLR2B,PPP4C,PRKAR2A,PRPF19,PSMA1,PSMB2,PSMB4,PSMC1,PSMC2,PSMC4,PSMD1,PSMD2,PSMD3,PSMD7,PSME3,RARS1,RBM22,RUVBL1,SDHC,SM…
GO:CC	GO:0005575	cellular_component	9942	251	2.21781e-16	ACBD3,ACTG1,ACTR1A,ADSS2,AFG3L2,AK3,AP1S1,AP2A1,AP5B1,APH1A,API5,ARCN1,ARHGDIA,ARL6IP5,ARMC1,ARPC5,ARRDC1,ATAD1,ATP5F1A,ATP5F1B,ATP5F1C,ATP5MC3,ATP5PF,ATP6AP2,ATP6V0E1,ATP6V1B2,ATP6V1E1,ATP6V1F,BABAM1,BACH1,BORCS6,BUD31,C1D,CALR,CAP1,CAPZA1,CCDC22,CCDC43,CCPG1,CD14,CD164,CD2BP2,CDIP1,CERS2,CFL1,CHID1,CHP1,CHPF,CIB1,CLINT1,CLPTM1,CMPK1,CNOT7,COL17A1,COPA,COPB1,COPS4,COPS8,COPZ1,COX5A,CPSF2,CS,CUED…
GO:CC	GO:0098796	membrane protein complex	611	46	2.45945e-14	AFG3L2,AP1S1,AP2A1,AP5B1,APH1A,ARCN1,ATP5F1A,ATP5F1B,ATP5F1C,ATP5MC3,ATP5PF,ATP6V0E1,ATP6V1B2,ATP6V1E1,ATP6V1F,CD14,COPA,COPB1,COPZ1,COX5A,DAD1,DERL1,EMC3,EMC7,GPAA1,LOC101118849,MAGT1,NDUFA7,NDUFA9,NDUFAB1,NDUFC2,NDUFS3,NDUFV1,PDIA3,PPIF,SCYL1,SDHC,SEC61B,SPCS1,SUMO1,TIMM17B,TMED10,TMEM258,TOMM20,TOMM40,VDAC2
GO:CC	GO:0043231	intracellular membrane-bounded organelle	6691	192	4.36604e-14	ACBD3,ACTG1,AFG3L2,AK3,AP1S1,AP2A1,APH1A,ARCN1,ARHGDIA,ARMC1,ARRDC1,ATAD1,ATP5F1B,ATP5F1C,ATP5MC3,ATP5PF,ATP6V1B2,ATP6V1E1,ATP6V1F,BABAM1,BACH1,BUD31,C1D,CALR,CD14,CD2BP2,CDIP1,CERS2,CFL1,CHID1,CHPF,CIB1,CLINT1,CMPK1,CNOT7,COPA,COPB1,COPS4,COPS8,COPZ1,COX5A,CPSF2,CS,CUEDC2,DAD1,DDB1,DEGS1,DERL1,DLAT,DNAJA3,DYNLT1,EIF4A3,EIF5A,ELOVL1,ELP5,EMC3,EMC7,ESS2,EXOSC3,FBL,FEN1,FH,FUCA1,GORASP2,GPAA1,HAT1,…
GO:CC	GO:0043227	membrane-bounded organelle	6865	195	4.85433e-14	ACBD3,ACTG1,AFG3L2,AK3,AP1S1,AP2A1,APH1A,ARCN1,ARHGDIA,ARMC1,ARRDC1,ATAD1,ATP5F1B,ATP5F1C,ATP5MC3,ATP5PF,ATP6V1B2,ATP6V1E1,ATP6V1F,BABAM1,BACH1,BUD31,C1D,CALR,CD14,CD2BP2,CDIP1,CERS2,CFL1,CHID1,CHPF,CIB1,CLINT1,CMPK1,CNOT7,COPA,COPB1,COPS4,COPS8,COPZ1,COX5A,CPSF2,CS,CUEDC2,DAD1,DDB1,DEGS1,DERL1,DLAT,DNAJA3,DYNLL2,DYNLT1,EIF4A3,EIF5A,ELOVL1,ELP5,EMC3,EMC7,ESS2,EXOSC3,FBL,FEN1,FH,FUCA1,GORASP2,GPAA…
GO:CC	GO:0043229	intracellular organelle	7453	205	8.14393e-14	ACBD3,ACTG1,ACTR1A,AFG3L2,AK3,AP1S1,AP2A1,APH1A,API5,ARCN1,ARHGDIA,ARMC1,ARPC5,ARRDC1,ATAD1,ATP5F1B,ATP5F1C,ATP5MC3,ATP5PF,ATP6V1B2,ATP6V1E1,ATP6V1F,BABAM1,BACH1,BUD31,C1D,CALR,CAP1,CAPZA1,CCDC22,CD14,CD2BP2,CDIP1,CERS2,CFL1,CHID1,CHPF,CIB1,CLINT1,CMPK1,CNOT7,COPA,COPB1,COPS4,COPS8,COPZ1,COX5A,CPSF2,CS,CUEDC2,DAD1,DCAF12,DDB1,DEGS1,DERL1,DLAT,DNAJA3,DYNLL2,DYNLT1,EIF4A3,EIF5A,ELOVL1,ELP5,EMC3,EMC…
GO:CC	GO:0043226	organelle	7557	206	1.69961e-13	ACBD3,ACTG1,ACTR1A,AFG3L2,AK3,AP1S1,AP2A1,APH1A,API5,ARCN1,ARHGDIA,ARMC1,ARPC5,ARRDC1,ATAD1,ATP5F1B,ATP5F1C,ATP5MC3,ATP5PF,ATP6V1B2,ATP6V1E1,ATP6V1F,BABAM1,BACH1,BUD31,C1D,CALR,CAP1,CAPZA1,CCDC22,CD14,CD2BP2,CDIP1,CERS2,CFL1,CHID1,CHPF,CIB1,CLINT1,CMPK1,CNOT7,COPA,COPB1,COPS4,COPS8,COPZ1,COX5A,CPSF2,CS,CUEDC2,DAD1,DCAF12,DDB1,DEGS1,DERL1,DLAT,DNAJA3,DYNLL2,DYNLT1,EIF4A3,EIF5A,ELOVL1,ELP5,EMC3,EMC…
GO:CC	GO:0016020	membrane	3635	123	1.20133e-11	ACBD3,AFG3L2,AP1S1,AP2A1,AP5B1,APH1A,API5,ARCN1,ARHGDIA,ARL6IP5,ARRDC1,ATAD1,ATP5F1A,ATP5F1B,ATP5F1C,ATP5MC3,ATP5PF,ATP6AP2,ATP6V0E1,ATP6V1B2,ATP6V1E1,ATP6V1F,CCPG1,CD14,CD164,CDIP1,CERS2,CFL1,CHP1,CHPF,CIB1,CLPTM1,COPA,COPB1,COPZ1,COX5A,CUEDC2,CYBB,DAD1,DEGS1,DERL1,DNAJA3,EEF2,ELOVL1,EMC3,EMC7,GORASP2,GPAA1,GPI,HPS6,IPO5,LAPTM5,LMAN2,LOC101113001,LOC101113488,LOC101115389,LOC101118849,LPGAT1,MAC…
GO:CC	GO:0098798	mitochondrial protein-containing complex	202	23	1.31928e-10	AFG3L2,ATP5F1B,ATP5F1C,ATP5PF,COX5A,DLAT,IDH3B,LOC101118849,MRPL34,MRPL38,MRPS18B,NDUFA7,NDUFA9,NDUFAB1,NDUFC2,NDUFS3,NDUFV1,PPIF,SUCLG1,SUCLG2,TIMM17B,TOMM20,TOMM40
GO:CC	GO:0012505	endomembrane system	1926	77	1.00512e-09	ACBD3,AP1S1,AP2A1,APH1A,ARCN1,ATP6V1E1,CALR,CD14,CDIP1,CERS2,CHID1,CHPF,CIB1,CLINT1,COPA,COPB1,COPS4,COPZ1,CUEDC2,DAD1,DEGS1,DERL1,ELOVL1,EMC3,EMC7,GORASP2,GPAA1,IPO5,LAPTM5,LMAN2,LOC101115389,LPGAT1,MACO1,MAGT1,MGAT2,MON1A,ORMDL3,PDIA3,PEX5,PPIB,RAB6A,RAP2B,RCN1,RETREG2,RNF26,RTN3,SARAF,SCAMP2,SCYL1,SDF4,SEC22B,SEC61B,SLC35A5,SLC35E1,SLC50A1,SNX17,SPCS1,STX5,SUMO1,SURF4,TM9SF2,TMED10,TMEM147,TME…
GO:CC	GO:1905368	peptidase complex	86	14	1.83575e-08	AFG3L2,GPAA1,PSMA1,PSMB2,PSMB4,PSMC1,PSMC2,PSMC4,PSMD1,PSMD2,PSMD3,PSMD7,PSME3,SPCS1
GO:CC	GO:0000502	proteasome complex	48	11	2.7239e-08	PSMA1,PSMB2,PSMB4,PSMC1,PSMC2,PSMC4,PSMD1,PSMD2,PSMD3,PSMD7,PSME3
GO:CC	GO:1905369	endopeptidase complex	62	12	3.54297e-08	GPAA1,PSMA1,PSMB2,PSMB4,PSMC1,PSMC2,PSMC4,PSMD1,PSMD2,PSMD3,PSMD7,PSME3
GO:CC	GO:0042175	nuclear outer membrane-endoplasmic reticulum membrane network	326	25	5.78587e-08	DAD1,DEGS1,DERL1,EMC3,EMC7,GORASP2,GPAA1,LPGAT1,MACO1,MAGT1,ORMDL3,PDIA3,RNF26,RTN3,SARAF,SEC22B,SEC61B,SPCS1,TMED10,TMEM147,TMEM258,TMX3,VAPA,VKORC1L1,YIPF5
GO:CC	GO:0098588	bounding membrane of organelle	607	35	6.83828e-08	ACBD3,AP1S1,AP2A1,ARCN1,ATAD1,ATP6V1B2,ATP6V1E1,ATP6V1F,CDIP1,COPA,COPB1,COPZ1,GORASP2,GPI,HPS6,LAPTM5,MACO1,MGAT2,MGST3,RAB6A,RAP2B,SCAMP2,SCYL1,SEC22B,SEC61B,SLC35A5,SNX17,TMED10,TMEM59,TMEM9B,TNFRSF1A,TOMM20,TOMM40,VAPA,VDAC2
GO:CC	GO:0031984	organelle subcompartment	464	30	7.11857e-08	CHID1,CHPF,DAD1,DEGS1,DERL1,EMC3,EMC7,GORASP2,GPAA1,LPGAT1,MACO1,MAGT1,MGAT2,ORMDL3,PDIA3,RAB6A,RNF26,RTN3,SARAF,SCAMP2,SEC22B,SEC61B,SPCS1,TMED10,TMEM147,TMEM258,TMEM59,TMX3,VAPA,VKORC1L1
GO:CC	GO:0005789	endoplasmic reticulum membrane	313	24	1.06358e-07	DAD1,DEGS1,DERL1,EMC3,EMC7,GORASP2,GPAA1,LPGAT1,MACO1,MAGT1,ORMDL3,PDIA3,RNF26,RTN3,SARAF,SEC22B,SEC61B,SPCS1,TMED10,TMEM147,TMEM258,TMX3,VAPA,VKORC1L1
GO:CC	GO:0098827	endoplasmic reticulum subcompartment	321	24	1.66948e-07	DAD1,DEGS1,DERL1,EMC3,EMC7,GORASP2,GPAA1,LPGAT1,MACO1,MAGT1,ORMDL3,PDIA3,RNF26,RTN3,SARAF,SEC22B,SEC61B,SPCS1,TMED10,TMEM147,TMEM258,TMX3,VAPA,VKORC1L1
GO:CC	GO:0005794	Golgi apparatus	719	37	4.05621e-07	ACBD3,AP1S1,APH1A,ARCN1,CD14,CHID1,CHPF,CLINT1,COPA,COPB1,COPZ1,GORASP2,IPO5,LMAN2,MGAT2,PEX5,RAB6A,RTN3,SCAMP2,SCYL1,SDF4,SEC22B,SLC35A5,SLC35E1,SLC50A1,SNX17,STX5,SURF4,TM9SF2,TMED10,TMEM167A,TMEM59,TNFRSF1A,VAPA,YIPF3,YIPF5,ZDHHC12
GO:CC	GO:0005783	endoplasmic reticulum	763	38	5.40265e-07	APH1A,ARCN1,CALR,CERS2,CIB1,DAD1,DEGS1,DERL1,ELOVL1,EMC3,EMC7,GORASP2,GPAA1,LOC101115389,LPGAT1,MACO1,MAGT1,ORMDL3,PDIA3,PPIB,RCN1,RETREG2,RNF26,RTN3,SARAF,SEC22B,SEC61B,SPCS1,SURF4,TMED10,TMEM147,TMEM203,TMEM258,TMX3,VAPA,VKORC1L1,YIPF5,ZDHHC12
GO:CC	GO:0016469	proton-transporting two-sector ATPase complex	39	9	5.40265e-07	ATP5F1A,ATP5F1B,ATP5F1C,ATP5MC3,ATP5PF,ATP6V0E1,ATP6V1B2,ATP6V1E1,ATP6V1F
GO:CC	GO:0022624	proteasome accessory complex	19	7	5.40265e-07	PSMC1,PSMC4,PSMD1,PSMD2,PSMD3,PSMD7,PSME3
GO:CC	GO:0005739	mitochondrion	932	43	5.40265e-07	AFG3L2,AK3,ARMC1,ATAD1,ATP5F1B,ATP5F1C,ATP5MC3,ATP5PF,COX5A,CS,DLAT,DNAJA3,FEN1,FH,GPAA1,HSPA9,IDH3B,LOC101118849,MDH2,MGST3,MRPL34,MRPL38,MRPS18B,NDUFA7,NDUFA9,NDUFAB1,NDUFC2,NDUFS3,NDUFV1,OXCT1,PPIF,PRDX5,PSMB4,RAB5IF,SDHC,SLC25A3,SUCLG1,SUCLG2,TIMM17B,TOMM20,TOMM40,VDAC2,YME1L1
GO:CC	GO:0140534	endoplasmic reticulum protein-containing complex	82	12	5.96061e-07	DAD1,DERL1,EMC3,EMC7,GPAA1,MAGT1,ORMDL3,PDIA3,PPIB,SEC61B,SPCS1,TMEM258
GO:CC	GO:0098800	inner mitochondrial membrane protein complex	99	13	5.96061e-07	AFG3L2,ATP5F1B,ATP5F1C,ATP5PF,COX5A,LOC101118849,NDUFA7,NDUFA9,NDUFAB1,NDUFC2,NDUFS3,NDUFV1,TIMM17B
GO:CC	GO:0033178	proton-transporting two-sector ATPase complex, catalytic domain	13	6	9.34248e-07	ATP5F1A,ATP5F1B,ATP5F1C,ATP6V1B2,ATP6V1E1,ATP6V1F
GO:CC	GO:0031966	mitochondrial membrane	304	22	9.34248e-07	AFG3L2,ATAD1,ATP5F1B,ATP5F1C,ATP5MC3,ATP5PF,COX5A,LOC101118849,MGST3,NDUFA7,NDUFA9,NDUFAB1,NDUFC2,NDUFS3,NDUFV1,RAB5IF,SLC25A3,TIMM17B,TOMM20,TOMM40,VDAC2,YME1L1
GO:CC	GO:0005740	mitochondrial envelope	339	23	1.4461e-06	AFG3L2,ATAD1,ATP5F1B,ATP5F1C,ATP5MC3,ATP5PF,COX5A,LOC101118849,MGST3,NDUFA7,NDUFA9,NDUFAB1,NDUFC2,NDUFS3,NDUFV1,PPIF,RAB5IF,SLC25A3,TIMM17B,TOMM20,TOMM40,VDAC2,YME1L1
GO:CC	GO:0031967	organelle envelope	581	31	1.94896e-06	AFG3L2,ATAD1,ATP5F1B,ATP5F1C,ATP5MC3,ATP5PF,COX5A,CUEDC2,IPO5,LOC101118849,MACO1,MGST3,NDUFA7,NDUFA9,NDUFAB1,NDUFC2,NDUFS3,NDUFV1,PPIF,RAB5IF,SLC25A3,SUMO1,SURF4,TIMM17B,TMEM147,TOMM20,TOMM40,TOR1AIP1,VDAC2,XPOT,YME1L1
GO:CC	GO:0031975	envelope	581	31	1.94896e-06	AFG3L2,ATAD1,ATP5F1B,ATP5F1C,ATP5MC3,ATP5PF,COX5A,CUEDC2,IPO5,LOC101118849,MACO1,MGST3,NDUFA7,NDUFA9,NDUFAB1,NDUFC2,NDUFS3,NDUFV1,PPIF,RAB5IF,SLC25A3,SUMO1,SURF4,TIMM17B,TMEM147,TOMM20,TOMM40,TOR1AIP1,VDAC2,XPOT,YME1L1
GO:CC	GO:0005743	mitochondrial inner membrane	202	17	3.26776e-06	AFG3L2,ATP5F1B,ATP5F1C,ATP5PF,COX5A,LOC101118849,NDUFA7,NDUFA9,NDUFAB1,NDUFC2,NDUFS3,NDUFV1,RAB5IF,SLC25A3,TIMM17B,TOMM40,YME1L1
GO:CC	GO:0005759	mitochondrial matrix	184	16	4.63978e-06	AK3,ATP5F1B,CS,DLAT,DNAJA3,FH,HSPA9,IDH3B,MDH2,MRPL34,MRPL38,MRPS18B,NDUFA9,SUCLG1,SUCLG2,VDAC2
GO:CC	GO:0030126	COPI vesicle coat	10	5	6.53192e-06	ARCN1,COPA,COPB1,COPZ1,SCYL1
GO:CC	GO:0019866	organelle inner membrane	221	17	1.06232e-05	AFG3L2,ATP5F1B,ATP5F1C,ATP5PF,COX5A,LOC101118849,NDUFA7,NDUFA9,NDUFAB1,NDUFC2,NDUFS3,NDUFV1,RAB5IF,SLC25A3,TIMM17B,TOMM40,YME1L1
GO:CC	GO:1904949	ATPase complex	109	12	1.06232e-05	ATP5F1A,ATP5F1B,ATP5F1C,ATP5MC3,ATP5PF,ATP6V0E1,ATP6V1B2,ATP6V1E1,ATP6V1F,MYBBP1A,RUVBL1,SMARCA5
GO:CC	GO:0030662	coated vesicle membrane	48	8	3.10345e-05	AP1S1,AP2A1,ARCN1,COPA,COPB1,COPZ1,SCYL1,SEC22B
GO:CC	GO:0030663	COPI-coated vesicle membrane	14	5	4.41599e-05	ARCN1,COPA,COPB1,COPZ1,SCYL1
GO:CC	GO:0030120	vesicle coat	38	7	6.34162e-05	AP1S1,AP2A1,ARCN1,COPA,COPB1,COPZ1,SCYL1
GO:CC	GO:0070469	respirasome	72	9	8.07006e-05	COX5A,NDUFA7,NDUFA9,NDUFAB1,NDUFC2,NDUFS3,NDUFV1,RAB5IF,SDHC
GO:CC	GO:0030137	COPI-coated vesicle	16	5	8.72156e-05	ARCN1,COPA,COPB1,COPZ1,SCYL1
GO:CC	GO:0005746	mitochondrial respirasome	60	8	0.000154605	COX5A,NDUFA7,NDUFA9,NDUFAB1,NDUFC2,NDUFS3,NDUFV1,RAB5IF
GO:CC	GO:0030660	Golgi-associated vesicle membrane	30	6	0.000168604	AP1S1,ARCN1,COPA,COPB1,COPZ1,SCYL1
GO:CC	GO:0005684	U2-type spliceosomal complex	63	8	0.00020516	BUD31,EIF4A3,LOC101106975,PRPF19,RBM22,SNIP1,SNRPC,ZMAT2
GO:CC	GO:0098803	respiratory chain complex	63	8	0.00020516	COX5A,NDUFA7,NDUFA9,NDUFAB1,NDUFC2,NDUFS3,NDUFV1,SDHC
GO:CC	GO:0045259	proton-transporting ATP synthase complex	19	5	0.00020516	ATP5F1A,ATP5F1B,ATP5F1C,ATP5MC3,ATP5PF
GO:CC	GO:0048475	coated membrane	67	8	0.000301091	AP1S1,AP2A1,AP5B1,ARCN1,COPA,COPB1,COPZ1,SCYL1
GO:CC	GO:0030964	NADH dehydrogenase complex	34	6	0.000301091	NDUFA7,NDUFA9,NDUFAB1,NDUFC2,NDUFS3,NDUFV1
GO:CC	GO:1990204	oxidoreductase complex	87	9	0.000301091	DLAT,IDH3B,NDUFA7,NDUFA9,NDUFAB1,NDUFC2,NDUFS3,NDUFV1,SDHC
GO:CC	GO:0045271	respiratory chain complex I	34	6	0.000301091	NDUFA7,NDUFA9,NDUFAB1,NDUFC2,NDUFS3,NDUFV1
GO:CC	GO:0030117	membrane coat	67	8	0.000301091	AP1S1,AP2A1,AP5B1,ARCN1,COPA,COPB1,COPZ1,SCYL1
GO:CC	GO:0005747	mitochondrial respiratory chain complex I	34	6	0.000301091	NDUFA7,NDUFA9,NDUFAB1,NDUFC2,NDUFS3,NDUFV1
GO:CC	GO:0031982	vesicle	835	33	0.000313618	ACTG1,AP1S1,AP2A1,ARCN1,ARRDC1,ATP6V1E1,CDIP1,CHID1,COPA,COPB1,COPS4,COPZ1,DERL1,DYNLT1,LAPTM5,MON1A,PLAA,PRDX5,RAB6A,RAP2B,SCAMP2,SCYL1,SDF4,SEC22B,SNX17,STX5,TMED10,TMEM59,VAPA,VDAC2,YIPF3,YIPF5,YWHAE
GO:CC	GO:0005838	proteasome regulatory particle	12	4	0.000439525	PSMC1,PSMD2,PSMD3,PSMD7
GO:CC	GO:0030135	coated vesicle	92	9	0.000444147	AP1S1,AP2A1,ARCN1,COPA,COPB1,COPZ1,SCYL1,SEC22B,YIPF5
GO:CC	GO:0045261	proton-transporting ATP synthase complex, catalytic core F(1)	5	3	0.000510183	ATP5F1A,ATP5F1B,ATP5F1C
GO:CC	GO:0000139	Golgi membrane	147	11	0.000779426	ACBD3,ARCN1,COPZ1,GORASP2,MGAT2,RAB6A,SEC22B,SLC35A5,TMEM59,TNFRSF1A,VAPA
GO:CC	GO:0045239	tricarboxylic acid cycle enzyme complex	14	4	0.000807358	FH,IDH3B,SUCLG1,SUCLG2
GO:CC	GO:0031410	cytoplasmic vesicle	772	30	0.000883378	ACTG1,AP1S1,AP2A1,ARCN1,ARRDC1,ATP6V1E1,CDIP1,CHID1,COPA,COPB1,COPS4,COPZ1,DERL1,DYNLT1,LAPTM5,MON1A,PRDX5,RAB6A,RAP2B,SCAMP2,SCYL1,SDF4,SEC22B,SNX17,TMED10,TMEM59,VDAC2,YIPF3,YIPF5,YWHAE
GO:CC	GO:0097708	intracellular vesicle	775	30	0.000931131	ACTG1,AP1S1,AP2A1,ARCN1,ARRDC1,ATP6V1E1,CDIP1,CHID1,COPA,COPB1,COPS4,COPZ1,DERL1,DYNLT1,LAPTM5,MON1A,PRDX5,RAB6A,RAP2B,SCAMP2,SCYL1,SDF4,SEC22B,SNX17,TMED10,TMEM59,VDAC2,YIPF3,YIPF5,YWHAE
GO:CC	GO:0031907	microbody lumen	7	3	0.00155532	LONP2,PEX5,PRDX5
GO:CC	GO:0033180	proton-transporting V-type ATPase, V1 domain	7	3	0.00155532	ATP6V1B2,ATP6V1E1,ATP6V1F
GO:CC	GO:0005782	peroxisomal matrix	7	3	0.00155532	LONP2,PEX5,PRDX5
GO:CC	GO:0005798	Golgi-associated vesicle	48	6	0.00181897	AP1S1,ARCN1,COPA,COPB1,COPZ1,SCYL1
GO:CC	GO:0042709	succinate-CoA ligase complex	2	2	0.00243206	SUCLG1,SUCLG2
GO:CC	GO:0140535	intracellular protein-containing complex	598	24	0.00243206	BORCS6,CNOT7,DCAF12,DDB1,DET1,ELP5,HPS6,POLR2B,PRKAR2A,PSMA1,PSMB2,PSMB4,PSMC1,PSMC2,PSMC4,PSMD1,PSMD2,PSMD3,PSMD7,PSME3,PSMG2,RARS1,RUVBL1,TRAF7
GO:CC	GO:0045244	succinate-CoA ligase complex (GDP-forming)	2	2	0.00243206	SUCLG1,SUCLG2
GO:CC	GO:0033176	proton-transporting V-type ATPase complex	19	4	0.00250141	ATP6V0E1,ATP6V1B2,ATP6V1E1,ATP6V1F
GO:CC	GO:0005681	spliceosomal complex	119	9	0.00258364	BUD31,EIF4A3,ESS2,LOC101106975,PRPF19,RBM22,SNIP1,SNRPC,ZMAT2
GO:CC	GO:0030062	mitochondrial tricarboxylic acid cycle enzyme complex	10	3	0.00463167	IDH3B,SUCLG1,SUCLG2
GO:CC	GO:0030659	cytoplasmic vesicle membrane	285	14	0.00611585	AP1S1,AP2A1,ARCN1,CDIP1,COPA,COPB1,COPZ1,RAB6A,RAP2B,SCAMP2,SCYL1,SEC22B,SNX17,TMED10
GO:CC	GO:0016471	vacuolar proton-transporting V-type ATPase complex	11	3	0.00611585	ATP6V1B2,ATP6V1E1,ATP6V1F
GO:CC	GO:0005793	endoplasmic reticulum-Golgi intermediate compartment	42	5	0.0066842	LMAN2,SCYL1,SEC22B,SURF4,TMED10
GO:CC	GO:0012506	vesicle membrane	294	14	0.00796206	AP1S1,AP2A1,ARCN1,CDIP1,COPA,COPB1,COPZ1,RAB6A,RAP2B,SCAMP2,SCYL1,SEC22B,SNX17,TMED10
GO:CC	GO:0071013	catalytic step 2 spliceosome	67	6	0.00948467	BUD31,EIF4A3,ESS2,LOC101106975,PRPF19,RBM22
GO:CC	GO:0005753	mitochondrial proton-transporting ATP synthase complex	13	3	0.00979662	ATP5F1B,ATP5F1C,ATP5PF
GO:CC	GO:0043596	nuclear replication fork	28	4	0.0102971	PCNA,PRPF19,RPA1,SMARCA5
GO:CC	GO:0045202	synapse	445	18	0.0105093	ACTG1,ARHGDIA,ARL6IP5,ATP6V1E1,ATP6V1F,COPS4,CPSF2,DNAJA3,DYNLL2,EEF2,EIF3D,EIF5A,MACO1,PLAA,RTN3,SLC39A3,TPRG1L,YWHAE
GO:CC	GO:0008250	oligosaccharyltransferase complex	14	3	0.0117305	DAD1,MAGT1,TMEM258
GO:CC	GO:0000221	vacuolar proton-transporting V-type ATPase, V1 domain	4	2	0.0117305	ATP6V1B2,ATP6V1E1
GO:CC	GO:0160064	multi-pass translocon complex	4	2	0.0117305	RAB5IF,TMEM147
GO:CC	GO:1990351	transporter complex	156	9	0.0149143	ATP6V1F,CHP1,NDUFA7,NDUFA9,NDUFAB1,NDUFC2,NDUFS3,NDUFV1,SUMO1
GO:CC	GO:0005657	replication fork	54	5	0.0183525	PCNA,PRPF19,RPA1,RTF2,SMARCA5
GO:CC	GO:0030867	rough endoplasmic reticulum membrane	5	2	0.0184429	MACO1,SEC61B
GO:CC	GO:0070765	gamma-secretase complex	5	2	0.0184429	APH1A,TMED10
GO:CC	GO:0042645	mitochondrial nucleoid	36	4	0.0234722	ATP5F1B,DNAJA3,HSPA9,VDAC2
GO:CC	GO:0009295	nucleoid	36	4	0.0234722	ATP5F1B,DNAJA3,HSPA9,VDAC2
GO:CC	GO:0005839	proteasome core complex	19	3	0.0260118	PSMA1,PSMB2,PSMB4
GO:CC	GO:0008290	F-actin capping protein complex	6	2	0.0260118	CAPZA1,MTPN
GO:CC	GO:0005744	TIM23 mitochondrial import inner membrane translocase complex	6	2	0.0260118	LOC101118849,TIMM17B
GO:CC	GO:1902495	transmembrane transporter complex	143	8	0.0276696	ATP6V1F,NDUFA7,NDUFA9,NDUFAB1,NDUFC2,NDUFS3,NDUFV1,SUMO1
GO:CC	GO:0032433	filopodium tip	7	2	0.03397	AP2A1,CIB1
GO:CC	GO:0044322	endoplasmic reticulum quality control compartment	7	2	0.03397	DERL1,LOC101115389
GO:CC	GO:0110016	B-WICH complex	7	2	0.03397	MYBBP1A,SMARCA5
GO:CC	GO:0072379	ER membrane insertion complex	7	2	0.03397	RAB5IF,TMEM147
GO:CC	GO:0015629	actin cytoskeleton	255	11	0.0414117	ACTG1,API5,ARPC5,CAP1,CAPZA1,CFL1,DNAJA3,DYNLL2,MSRB1,MTPN,YWHAE
GO:CC	GO:0033177	proton-transporting two-sector ATPase complex, proton-transporting domain	23	3	0.041889	ATP5MC3,ATP5PF,ATP6V0E1
GO:CC	GO:0072546	EMC complex	8	2	0.0434238	EMC3,EMC7
GO:MF	GO:0003674	molecular_function	9897	232	2.12833e-07	ACBD3,ACTG1,ADSS2,AFG3L2,AK3,AP1S1,AP2A1,APH1A,API5,ARHGDIA,ARMC1,ARPC5,ARRDC1,ASB8,ATAD1,ATP5F1A,ATP5F1B,ATP5F1C,ATP5MC3,ATP5PF,ATP6AP2,ATP6V0E1,ATP6V1B2,ATP6V1D,ATP6V1E1,ATP6V1F,BACH1,BAP1,BORCS6,BUD31,C1D,CALR,CAP1,CAPZA1,CCDC22,CD14,CD2BP2,CERS2,CFL1,CHID1,CHP1,CHPF,CIB1,CLINT1,CLPTM1,CMPK1,CNOT7,COPA,COPB1,COX5A,CS,CUEDC2,CYBB,DAD1,DCAF12,DDB1,DEGS1,DERL1,DET1,DHPS,DLAT,DNAJA3,DYNLT1,EEF2,EI…
GO:MF	GO:0015078	proton transmembrane transporter activity	71	13	2.12833e-07	ATP5F1A,ATP5F1B,ATP5F1C,ATP5MC3,ATP5PF,ATP6V0E1,ATP6V1B2,ATP6V1D,ATP6V1E1,ATP6V1F,CHP1,LOC101113001,LOC101113488
GO:MF	GO:0008320	protein transmembrane transporter activity	11	5	0.000142504	LOC101118849,TIMM17B,TMED10,TOMM20,TOMM40
GO:MF	GO:0015399	primary active transmembrane transporter activity	91	11	0.000142504	ATP5F1B,ATP6V0E1,ATP6V1B2,ATP6V1D,ATP6V1E1,ATP6V1F,LOC101113001,LOC101113488,NDUFS3,NDUFV1,TOMM20
GO:MF	GO:0044769	ATPase activity, coupled to transmembrane movement of ions, rotational mechanism	21	6	0.000142504	ATP5F1B,ATP6V0E1,ATP6V1B2,ATP6V1D,ATP6V1E1,ATP6V1F
GO:MF	GO:0042625	ATPase-coupled ion transmembrane transporter activity	21	6	0.000142504	ATP5F1B,ATP6V0E1,ATP6V1B2,ATP6V1D,ATP6V1E1,ATP6V1F
GO:MF	GO:0046961	proton-transporting ATPase activity, rotational mechanism	21	6	0.000142504	ATP5F1B,ATP6V0E1,ATP6V1B2,ATP6V1D,ATP6V1E1,ATP6V1F
GO:MF	GO:0022857	transmembrane transporter activity	496	26	0.000152923	ATP5F1A,ATP5F1B,ATP5F1C,ATP5MC3,ATP5PF,ATP6V0E1,ATP6V1B2,ATP6V1D,ATP6V1E1,ATP6V1F,CHP1,LOC101113001,LOC101113488,LOC101118849,MAGT1,NDUFS3,NDUFV1,SLC25A3,SLC35A5,SLC39A3,SLC50A1,TIMM17B,TMED10,TOMM20,TOMM40,VDAC2
GO:MF	GO:0022884	macromolecule transmembrane transporter activity	15	5	0.0003642	LOC101118849,TIMM17B,TMED10,TOMM20,TOMM40
GO:MF	GO:0140318	protein transporter activity	18	5	0.000759142	LOC101118849,TIMM17B,TMED10,TOMM20,TOMM40
GO:MF	GO:0005215	transporter activity	555	26	0.000759142	ATP5F1A,ATP5F1B,ATP5F1C,ATP5MC3,ATP5PF,ATP6V0E1,ATP6V1B2,ATP6V1D,ATP6V1E1,ATP6V1F,CHP1,LOC101113001,LOC101113488,LOC101118849,MAGT1,NDUFS3,NDUFV1,SLC25A3,SLC35A5,SLC39A3,SLC50A1,TIMM17B,TMED10,TOMM20,TOMM40,VDAC2
GO:MF	GO:0046933	proton-transporting ATP synthase activity, rotational mechanism	9	4	0.000759142	ATP5F1A,ATP5F1B,ATP5F1C,ATP5PF
GO:MF	GO:0022890	inorganic cation transmembrane transporter activity	229	15	0.00118398	ATP5F1A,ATP5F1B,ATP5F1C,ATP5MC3,ATP5PF,ATP6V0E1,ATP6V1B2,ATP6V1D,ATP6V1E1,ATP6V1F,CHP1,LOC101113001,LOC101113488,MAGT1,SLC39A3
GO:MF	GO:0019829	ATPase-coupled monoatomic cation transmembrane transporter activity	34	6	0.00144085	ATP5F1B,ATP6V0E1,ATP6V1B2,ATP6V1D,ATP6V1E1,ATP6V1F
GO:MF	GO:0022804	active transmembrane transporter activity	185	13	0.00172019	ATP5F1B,ATP6V0E1,ATP6V1B2,ATP6V1D,ATP6V1E1,ATP6V1F,CHP1,LOC101113001,LOC101113488,NDUFS3,NDUFV1,SLC25A3,TOMM20
GO:MF	GO:0015252	proton channel activity	12	4	0.0017859	ATP5F1A,ATP5F1B,ATP5F1C,ATP5PF
GO:MF	GO:0008324	monoatomic cation transmembrane transporter activity	244	15	0.0017859	ATP5F1A,ATP5F1B,ATP5F1C,ATP5MC3,ATP5PF,ATP6V0E1,ATP6V1B2,ATP6V1D,ATP6V1E1,ATP6V1F,CHP1,LOC101113001,LOC101113488,MAGT1,SLC39A3
GO:MF	GO:0015318	inorganic molecular entity transmembrane transporter activity	273	16	0.0017859	ATP5F1A,ATP5F1B,ATP5F1C,ATP5MC3,ATP5PF,ATP6V0E1,ATP6V1B2,ATP6V1D,ATP6V1E1,ATP6V1F,CHP1,LOC101113001,LOC101113488,MAGT1,SLC25A3,SLC39A3
GO:MF	GO:0022853	active monoatomic ion transmembrane transporter activity	98	9	0.00271223	ATP5F1B,ATP6V0E1,ATP6V1B2,ATP6V1D,ATP6V1E1,ATP6V1F,CHP1,LOC101113001,LOC101113488
GO:MF	GO:0030674	protein-macromolecule adaptor activity	203	13	0.00333225	AP1S1,AP2A1,APH1A,ARRDC1,CIB1,DCAF12,DDB1,DET1,RETREG2,SEC22B,STX5,TRADD,YWHAE
GO:MF	GO:0036402	proteasome-activating activity	6	3	0.00335036	PSMC1,PSMC2,PSMC4
GO:MF	GO:0015075	monoatomic ion transmembrane transporter activity	293	16	0.00335036	ATP5F1A,ATP5F1B,ATP5F1C,ATP5MC3,ATP5PF,ATP6V0E1,ATP6V1B2,ATP6V1D,ATP6V1E1,ATP6V1F,CHP1,LOC101113001,LOC101113488,MAGT1,SLC39A3,VDAC2
GO:MF	GO:0140657	ATP-dependent activity	394	19	0.00392087	AFG3L2,ATAD1,ATP5F1B,ATP6V0E1,ATP6V1B2,ATP6V1D,ATP6V1E1,ATP6V1F,EIF4A3,HSPA9,LOC101111607,LONP2,PSMC1,PSMC2,PSMC4,RUVBL1,SMARCA5,TOMM20,YME1L1
GO:MF	GO:0042626	ATPase-coupled transmembrane transporter activity	65	7	0.00488583	ATP5F1B,ATP6V0E1,ATP6V1B2,ATP6V1D,ATP6V1E1,ATP6V1F,TOMM20
GO:MF	GO:0030060	L-malate dehydrogenase activity	2	2	0.00735764	MDH1,MDH2
GO:MF	GO:0140940	histone H2A methyltransferase activity	2	2	0.00735764	FBL,PRMT6
GO:MF	GO:0004176	ATP-dependent peptidase activity	8	3	0.00735764	AFG3L2,LONP2,YME1L1
GO:MF	GO:0060090	molecular adaptor activity	289	15	0.00735764	AP1S1,AP2A1,APH1A,ARRDC1,CD14,CIB1,DCAF12,DDB1,DET1,PSMG2,RETREG2,SEC22B,STX5,TRADD,YWHAE
GO:MF	GO:0016491	oxidoreductase activity	457	20	0.00750269	CYBB,DEGS1,DLAT,IDH3B,LDHB,LOC101113001,LOC101113488,MDH1,MDH2,MGST3,MSRB1,NDUFA9,NDUFS3,NDUFV1,PDIA3,PGD,PRDX5,SDHC,TMX3,VKORC1L1
GO:MF	GO:0031625	ubiquitin protein ligase binding	204	12	0.00882157	ACTG1,ARRDC1,DERL1,DET1,GPI,HSPA9,LAPTM5,PRKAR2A,PSMD1,RRAGA,SUMO1,YWHAE
GO:MF	GO:0044389	ubiquitin-like protein ligase binding	215	12	0.0136198	ACTG1,ARRDC1,DERL1,DET1,GPI,HSPA9,LAPTM5,PRKAR2A,PSMD1,RRAGA,SUMO1,YWHAE
GO:MF	GO:0005488	binding	7899	174	0.0151808	ACBD3,ACTG1,ADSS2,AFG3L2,AK3,AP1S1,AP2A1,APH1A,API5,ARHGDIA,ARMC1,ARPC5,ARRDC1,ASB8,ATAD1,ATP5F1A,ATP5F1B,ATP5MC3,ATP6V1B2,ATP6V1E1,BACH1,BORCS6,BUD31,C1D,CALR,CAP1,CAPZA1,CCDC22,CD14,CD2BP2,CERS2,CFL1,CHID1,CHP1,CIB1,CLINT1,CLPTM1,CMPK1,CNOT7,COPA,COX5A,CUEDC2,DCAF12,DDB1,DERL1,DET1,DHPS,DLAT,DNAJA3,DYNLT1,EEF2,EIF3D,EIF3J,EIF4A3,EIF5A,EMC7,EXOSC3,FARSB,FBL,FEN1,GORASP2,GPAA1,GPI,GSK3A,GYG1,HAT1…
GO:MF	GO:0009055	electron transfer activity	41	5	0.0161973	LOC101113001,LOC101113488,NDUFS3,NDUFV1,SDHC
GO:MF	GO:0003824	catalytic activity	3683	92	0.0161973	ADSS2,AFG3L2,AK3,ATAD1,ATP5F1A,ATP5F1B,ATP5F1C,ATP5PF,BAP1,CERS2,CHPF,CMPK1,CNOT7,CS,CYBB,DEGS1,DHPS,DLAT,EEF2,EIF4A3,ELOVL1,FARSB,FBL,FEN1,FH,FUCA1,GPI,GSK3A,GYG1,HAT1,IDH3B,LDHB,LOC101102527,LOC101111607,LOC101113001,LOC101113488,LOC101115083,LOC101115389,LOC101120236,LONP2,LPGAT1,MAPRE1,MDH1,MDH2,MGAT2,MGST3,MSRB1,NAA50,NANS,NDUFA9,NDUFS3,NDUFV1,OXCT1,PCNA,PDIA3,PDIK1L,PGD,POLR2B,PPIB,PPIF,PPP…
GO:MF	GO:0015453	oxidoreduction-driven active transmembrane transporter activity	26	4	0.0214331	LOC101113001,LOC101113488,NDUFS3,NDUFV1
GO:MF	GO:0016887	ATP hydrolysis activity	171	10	0.0226651	AFG3L2,ATAD1,LOC101111607,LONP2,PSMC1,PSMC2,PSMC4,RUVBL1,SMARCA5,YME1L1
GO:MF	GO:0001530	lipopolysaccharide binding	13	3	0.0253411	CD14,PSMA1,PSMB4
GO:MF	GO:0003746	translation elongation factor activity	14	3	0.0301795	EEF2,EIF5A,LOC101120236
GO:MF	GO:0043021	ribonucleoprotein complex binding	95	7	0.0301795	CD2BP2,DERL1,EEF2,EIF5A,NDUFAB1,SPCS1,TMEM147
GO:MF	GO:0051117	ATPase binding	49	5	0.0310458	ATP6V1E1,DERL1,FBL,RUVBL1,TOR1AIP1
GO:MF	GO:0016874	ligase activity	124	8	0.0321075	ADSS2,ATP5F1A,ATP5F1B,ATP5F1C,ATP5PF,FARSB,RARS1,SUCLG2
GO:MF	GO:0016615	malate dehydrogenase activity	5	2	0.0467552	MDH1,MDH2

## Sheet: ME3
Table S6B: Results from the enrichment analysis of the hub genes from the ME3 module.
Source	GO.ID	Description	Term size	Intersection size	FDR	Genes
GO:BP	GO:0070972	protein localization to endoplasmic reticulum	50	8	8.71938e-08	EDEM1,HERPUD1,KDELR3,SEC61A1,SRP72,SRPRA,SSR3,TRAM1
GO:BP	GO:0045047	protein targeting to ER	28	7	8.71938e-08	EDEM1,HERPUD1,SEC61A1,SRP72,SRPRA,SSR3,TRAM1
GO:BP	GO:0072599	establishment of protein localization to endoplasmic reticulum	32	7	8.71938e-08	EDEM1,HERPUD1,SEC61A1,SRP72,SRPRA,SSR3,TRAM1
GO:BP	GO:0006986	response to unfolded protein	57	8	1.35373e-07	BHLHA15,DERL3,ERLEC1,ERP44,HERPUD1,SERP1,TRAM1,XBP1
GO:BP	GO:0035966	response to topologically incorrect protein	69	8	5.2177e-07	BHLHA15,DERL3,ERLEC1,ERP44,HERPUD1,SERP1,TRAM1,XBP1
GO:BP	GO:0034976	response to endoplasmic reticulum stress	161	10	1.81685e-06	BHLHA15,DERL3,DNAJB9,EDEM1,ERLEC1,ERP44,HERPUD1,HSP90B1,SERP1,XBP1
GO:BP	GO:0006613	cotranslational protein targeting to membrane	16	5	1.99536e-06	SEC61A1,SRP72,SRPRA,SSR3,TRAM1
GO:BP	GO:0006614	SRP-dependent cotranslational protein targeting to membrane	16	5	1.99536e-06	SEC61A1,SRP72,SRPRA,SSR3,TRAM1
GO:BP	GO:0006487	protein N-linked glycosylation	42	6	9.19428e-06	DDOST,DERL3,DPAGT1,KRTCAP2,NUS1,STT3A
GO:BP	GO:0030968	endoplasmic reticulum unfolded protein response	43	6	9.57789e-06	BHLHA15,DERL3,ERLEC1,HERPUD1,SERP1,XBP1
GO:BP	GO:0030970	retrograde protein transport, ER to cytosol	24	5	1.25379e-05	DERL3,EDEM1,ERLEC1,HERPUD1,HSP90B1
GO:BP	GO:1903513	endoplasmic reticulum to cytosol transport	24	5	1.25379e-05	DERL3,EDEM1,ERLEC1,HERPUD1,HSP90B1
GO:BP	GO:0034620	cellular response to unfolded protein	49	6	1.64943e-05	BHLHA15,DERL3,ERLEC1,HERPUD1,SERP1,XBP1
GO:BP	GO:0030433	ubiquitin-dependent ERAD pathway	50	6	1.73344e-05	DERL3,DNAJB9,EDEM1,ERLEC1,HERPUD1,HSP90B1
GO:BP	GO:0006810	transport	2103	28	5.25825e-05	ARFGAP3,ATP6V0D1,BHLHA15,DERL3,EDEM1,ERGIC1,ERLEC1,HERPUD1,HSP90B1,KDELR3,NUS1,PIM1,RGCC,SCFD1,SEC31A,SEC61A1,SERP1,SLC35B1,SLC35C1,SLC7A5,SRP72,SRPRA,SSR3,TMED3,TRAM1,TSPAN13,YIF1A,YIPF2
GO:BP	GO:0051234	establishment of localization	2224	29	5.25825e-05	ARFGAP3,ATP6V0D1,BHLHA15,DERL3,EDEM1,ERGIC1,ERLEC1,H1-5,HERPUD1,HSP90B1,KDELR3,NUS1,PIM1,RGCC,SCFD1,SEC31A,SEC61A1,SERP1,SLC35B1,SLC35C1,SLC7A5,SRP72,SRPRA,SSR3,TMED3,TRAM1,TSPAN13,YIF1A,YIPF2
GO:BP	GO:0035967	cellular response to topologically incorrect protein	61	6	5.25825e-05	BHLHA15,DERL3,ERLEC1,HERPUD1,SERP1,XBP1
GO:BP	GO:0032527	protein exit from endoplasmic reticulum	34	5	5.25825e-05	DERL3,EDEM1,ERLEC1,HERPUD1,HSP90B1
GO:BP	GO:0036503	ERAD pathway	68	6	8.01089e-05	DERL3,DNAJB9,EDEM1,ERLEC1,HERPUD1,HSP90B1
GO:BP	GO:0045184	establishment of protein localization	767	16	8.01089e-05	ARFGAP3,DERL3,EDEM1,ERLEC1,H1-5,HERPUD1,HSP90B1,SCFD1,SEC61A1,SERP1,SRP72,SRPRA,SSR3,TMED3,TRAM1,YIF1A
GO:BP	GO:0071702	organic substance transport	1183	20	8.01089e-05	ARFGAP3,BHLHA15,DERL3,EDEM1,ERLEC1,HERPUD1,HSP90B1,NUS1,SCFD1,SEC61A1,SERP1,SLC35C1,SLC7A5,SRP72,SRPRA,SSR3,TMED3,TRAM1,TSPAN13,YIF1A
GO:BP	GO:0015031	protein transport	691	15	0.000102659	ARFGAP3,DERL3,EDEM1,ERLEC1,HERPUD1,HSP90B1,SCFD1,SEC61A1,SERP1,SRP72,SRPRA,SSR3,TMED3,TRAM1,YIF1A
GO:BP	GO:0071705	nitrogen compound transport	889	17	0.000103389	ARFGAP3,DERL3,EDEM1,ERLEC1,HERPUD1,HSP90B1,SCFD1,SEC61A1,SERP1,SLC35C1,SLC7A5,SRP72,SRPRA,SSR3,TMED3,TRAM1,YIF1A
GO:BP	GO:0070085	glycosylation	138	7	0.000340603	DDOST,DERL3,DPAGT1,KRTCAP2,NUS1,SLC35C1,STT3A
GO:BP	GO:0006612	protein targeting to membrane	54	5	0.000397358	SEC61A1,SRP72,SRPRA,SSR3,TRAM1
GO:BP	GO:0006605	protein targeting	146	7	0.000455397	EDEM1,HERPUD1,SEC61A1,SRP72,SRPRA,SSR3,TRAM1
GO:BP	GO:0009987	cellular process	9631	67	0.000520674	ALDH18A1,ARFGAP3,ARID3A,ATP6V0D1,BCAT2,BHLHA15,CCNF,CHAF1A,DCAF13,DDOST,DEPP1,DERL3,DNAJB9,DPAGT1,E2F2,EDEM1,EIF3F,ELL2,ERGIC1,ERLEC1,ERP44,FKBP11,GAB2,GARS1,GMPPB,H1-5,HERPUD1,HSP90B1,HSPA13,ING3,KDELR3,KRTCAP2,LMAN1,LOC101109397,MMADHC,MTDH,MYDGF,MZB1,NCAPG,NUS1,PIM1,POU2AF1,PRDX4,RGCC,SCFD1,SDF2L1,SEC11C,SEC31A,SEC61A1,SERP1,SLC35B1,SLC35C1,SLC7A5,SPCS2,SRP72,SRPRA,SSR3,STT3A,TENT5C,TMED3,TRAM…
GO:BP	GO:0009100	glycoprotein metabolic process	212	8	0.000549779	DDOST,DERL3,DPAGT1,EDEM1,ERP44,KRTCAP2,NUS1,STT3A
GO:BP	GO:0006457	protein folding	108	6	0.000797171	ERP44,FKBP11,HSP90B1,HSPA13,PRDX4,SDF2L1
GO:BP	GO:0051179	localization	2636	29	0.000893202	ARFGAP3,ATP6V0D1,BHLHA15,DERL3,EDEM1,ERGIC1,ERLEC1,H1-5,HERPUD1,HSP90B1,KDELR3,NUS1,PIM1,RGCC,SCFD1,SEC31A,SEC61A1,SERP1,SLC35B1,SLC35C1,SLC7A5,SRP72,SRPRA,SSR3,TMED3,TRAM1,TSPAN13,YIF1A,YIPF2
GO:BP	GO:0072594	establishment of protein localization to organelle	235	8	0.00104411	EDEM1,H1-5,HERPUD1,SEC61A1,SRP72,SRPRA,SSR3,TRAM1
GO:BP	GO:1904152	regulation of retrograde protein transport, ER to cytosol	12	3	0.00106894	DERL3,EDEM1,ERLEC1
GO:BP	GO:0008150	biological_process	10410	69	0.00160928	ALDH18A1,ALG5,ARFGAP3,ARID3A,ATP6V0D1,BCAT2,BHLHA15,CCNF,CHAF1A,DCAF13,DDOST,DEPP1,DERL3,DNAJB9,DPAGT1,E2F2,EDEM1,EIF3F,ELL2,ERGIC1,ERLEC1,ERP44,FKBP11,GAB2,GARS1,GMPPB,H1-5,HERPUD1,HSP90B1,HSPA13,ING3,KDELR3,KRTCAP2,LMAN1,LOC101109397,MMADHC,MOGS,MTDH,MYDGF,MZB1,NCAPG,NUS1,PIM1,POU2AF1,PRDX4,RGCC,SCFD1,SDF2L1,SEC11C,SEC31A,SEC61A1,SERP1,SLC35B1,SLC35C1,SLC7A5,SPCS2,SRP72,SRPRA,SSR3,STT3A,TENT5C,…
GO:BP	GO:0051641	cellular localization	1754	22	0.00160928	ARFGAP3,ATP6V0D1,BHLHA15,DERL3,EDEM1,ERGIC1,ERLEC1,H1-5,HERPUD1,HSP90B1,KDELR3,NUS1,SCFD1,SEC31A,SEC61A1,SERP1,SRP72,SRPRA,SSR3,TMED3,TRAM1,YIF1A
GO:BP	GO:0018279	protein N-linked glycosylation via asparagine	14	3	0.00160928	DDOST,DERL3,STT3A
GO:BP	GO:0043413	macromolecule glycosylation	129	6	0.0017064	DDOST,DERL3,DPAGT1,KRTCAP2,NUS1,STT3A
GO:BP	GO:0006486	protein glycosylation	129	6	0.0017064	DDOST,DERL3,DPAGT1,KRTCAP2,NUS1,STT3A
GO:BP	GO:0051604	protein maturation	266	8	0.00205094	ERP44,FKBP11,HSP90B1,HSPA13,PRDX4,SDF2L1,SEC11C,SPCS2
GO:BP	GO:0046907	intracellular transport	839	14	0.0025175	DERL3,EDEM1,ERGIC1,ERLEC1,HERPUD1,HSP90B1,NUS1,SEC31A,SEC61A1,SRP72,SRPRA,SSR3,TRAM1,YIF1A
GO:BP	GO:0006886	intracellular protein transport	448	10	0.00281964	DERL3,EDEM1,ERLEC1,HERPUD1,HSP90B1,SEC61A1,SRP72,SRPRA,SSR3,TRAM1
GO:BP	GO:0051649	establishment of localization in cell	1085	16	0.00295486	ATP6V0D1,BHLHA15,DERL3,EDEM1,ERGIC1,ERLEC1,HERPUD1,HSP90B1,NUS1,SEC31A,SEC61A1,SRP72,SRPRA,SSR3,TRAM1,YIF1A
GO:BP	GO:0070861	regulation of protein exit from endoplasmic reticulum	18	3	0.00295486	DERL3,EDEM1,ERLEC1
GO:BP	GO:0008104	protein localization	1254	17	0.00467271	ARFGAP3,DERL3,EDEM1,ERLEC1,H1-5,HERPUD1,HSP90B1,KDELR3,SCFD1,SEC61A1,SERP1,SRP72,SRPRA,SSR3,TMED3,TRAM1,YIF1A
GO:BP	GO:0070727	cellular macromolecule localization	1259	17	0.00479097	ARFGAP3,DERL3,EDEM1,ERLEC1,H1-5,HERPUD1,HSP90B1,KDELR3,SCFD1,SEC61A1,SERP1,SRP72,SRPRA,SSR3,TMED3,TRAM1,YIF1A
GO:BP	GO:0043161	proteasome-mediated ubiquitin-dependent protein catabolic process	234	7	0.00528169	CCNF,DERL3,DNAJB9,EDEM1,ERLEC1,HERPUD1,HSP90B1
GO:BP	GO:0042221	response to chemical	1561	19	0.00683794	ATP6V0D1,BCAT2,BHLHA15,DERL3,DNAJB9,EDEM1,ERLEC1,ERP44,HERPUD1,HSP90B1,MTDH,MZB1,PIM1,RGCC,SCFD1,SEC31A,SERP1,TRAM1,XBP1
GO:BP	GO:0009101	glycoprotein biosynthetic process	174	6	0.00695957	DDOST,DERL3,DPAGT1,KRTCAP2,NUS1,STT3A
GO:BP	GO:0010033	response to organic substance	1209	16	0.00869201	BCAT2,BHLHA15,DERL3,DNAJB9,EDEM1,ERLEC1,ERP44,HERPUD1,HSP90B1,MTDH,MZB1,PIM1,SEC31A,SERP1,TRAM1,XBP1
GO:BP	GO:0033036	macromolecule localization	1464	18	0.00869201	ARFGAP3,DERL3,EDEM1,ERLEC1,H1-5,HERPUD1,HSP90B1,KDELR3,NUS1,SCFD1,SEC61A1,SERP1,SRP72,SRPRA,SSR3,TMED3,TRAM1,YIF1A
GO:BP	GO:0010498	proteasomal protein catabolic process	278	7	0.0134729	CCNF,DERL3,DNAJB9,EDEM1,ERLEC1,HERPUD1,HSP90B1
GO:BP	GO:0090150	establishment of protein localization to membrane	135	5	0.015485	SEC61A1,SRP72,SRPRA,SSR3,TRAM1
GO:BP	GO:0006465	signal peptide processing	8	2	0.0170721	SEC11C,SPCS2
GO:BP	GO:1904153	negative regulation of retrograde protein transport, ER to cytosol	9	2	0.0214645	DERL3,ERLEC1
GO:BP	GO:0006488	dolichol-linked oligosaccharide biosynthetic process	10	2	0.0253094	DPAGT1,NUS1
GO:BP	GO:0070862	negative regulation of protein exit from endoplasmic reticulum	10	2	0.0253094	DERL3,ERLEC1
GO:BP	GO:0006490	oligosaccharide-lipid intermediate biosynthetic process	10	2	0.0253094	DPAGT1,NUS1
GO:BP	GO:1901564	organonitrogen compound metabolic process	3620	31	0.025822	ALDH18A1,BCAT2,CCNF,DCAF13,DDOST,DERL3,DNAJB9,DPAGT1,EDEM1,EIF3F,ERLEC1,ERP44,FKBP11,GARS1,HERPUD1,HSP90B1,HSPA13,ING3,KRTCAP2,MMADHC,MYDGF,NUS1,PIM1,PRDX4,RGCC,SDF2L1,SEC11C,SERP1,SPCS2,STT3A,YARS1
GO:BP	GO:0045765	regulation of angiogenesis	156	5	0.0260845	E2F2,MTDH,MYDGF,RGCC,XBP1
GO:BP	GO:1901342	regulation of vasculature development	157	5	0.0263815	E2F2,MTDH,MYDGF,RGCC,XBP1
GO:BP	GO:0019538	protein metabolic process	3152	28	0.0273378	CCNF,DCAF13,DDOST,DERL3,DNAJB9,DPAGT1,EDEM1,EIF3F,ERLEC1,ERP44,FKBP11,GARS1,HERPUD1,HSP90B1,HSPA13,ING3,KRTCAP2,MYDGF,NUS1,PIM1,PRDX4,RGCC,SDF2L1,SEC11C,SERP1,SPCS2,STT3A,YARS1
GO:BP	GO:1901135	carbohydrate derivative metabolic process	526	9	0.0287911	DDOST,DERL3,DPAGT1,EDEM1,ERP44,GMPPB,KRTCAP2,NUS1,STT3A
GO:BP	GO:0033365	protein localization to organelle	539	9	0.0329821	EDEM1,H1-5,HERPUD1,KDELR3,SEC61A1,SRP72,SRPRA,SSR3,TRAM1
GO:BP	GO:1902236	negative regulation of endoplasmic reticulum stress-induced intrinsic apoptotic signaling pathway	12	2	0.0329821	HERPUD1,XBP1
GO:BP	GO:0006334	nucleosome assembly	47	3	0.0346477	CHAF1A,H1-5,LOC101109397
GO:BP	GO:0019348	dolichol metabolic process	13	2	0.0368551	DPAGT1,NUS1
GO:BP	GO:0016093	polyprenol metabolic process	13	2	0.0368551	DPAGT1,NUS1
GO:BP	GO:1901137	carbohydrate derivative biosynthetic process	351	7	0.0388617	DDOST,DERL3,DPAGT1,GMPPB,KRTCAP2,NUS1,STT3A
GO:CC	GO:0005783	endoplasmic reticulum	763	40	3.47767e-29	CKAP4,CRELD2,DDOST,DERL3,DNAJB9,EDEM1,ERLEC1,ERP44,HERPUD1,HSP90B1,HSPA13,KDELR3,KRTCAP2,LMAN1,LRRC59,MOGS,MTDH,MYDGF,MZB1,NUS1,PDIA6,PRDX4,SDF2L1,SEC11C,SEC31A,SEC61A1,SERP1,SLC35B1,SPCS2,SRP72,SRPRA,SSR1,SSR2,SSR3,STT3A,TMED3,TMEM214,TRAM1,XBP1,YIF1A
GO:CC	GO:0012505	endomembrane system	1926	47	4.39054e-21	ARFGAP3,ATP6V0D1,CKAP4,CRELD2,DDOST,DERL3,DNAJB9,EDEM1,ERLEC1,ERP44,GARS1,HERPUD1,HSP90B1,HSPA13,KDELR3,KRTCAP2,LMAN1,LRRC59,MOGS,MTDH,MYDGF,MZB1,NUS1,PDIA6,PLEKHA3,PRDX4,SCFD1,SDF2L1,SEC11C,SEC31A,SEC61A1,SERP1,SLC35B1,SLC35C1,SPCS2,SRP72,SRPRA,SSR1,SSR2,SSR3,STT3A,TMED3,TMEM214,TRAM1,XBP1,YIF1A,YIPF2
GO:CC	GO:0005789	endoplasmic reticulum membrane	313	21	2.20285e-16	DDOST,DERL3,EDEM1,ERP44,HERPUD1,HSP90B1,KDELR3,KRTCAP2,MTDH,NUS1,SEC11C,SEC61A1,SLC35B1,SPCS2,SRPRA,SSR1,SSR3,STT3A,TMED3,TRAM1,YIF1A
GO:CC	GO:0098827	endoplasmic reticulum subcompartment	321	21	2.77402e-16	DDOST,DERL3,EDEM1,ERP44,HERPUD1,HSP90B1,KDELR3,KRTCAP2,MTDH,NUS1,SEC11C,SEC61A1,SLC35B1,SPCS2,SRPRA,SSR1,SSR3,STT3A,TMED3,TRAM1,YIF1A
GO:CC	GO:0042175	nuclear outer membrane-endoplasmic reticulum membrane network	326	21	3.04629e-16	DDOST,DERL3,EDEM1,ERP44,HERPUD1,HSP90B1,KDELR3,KRTCAP2,MTDH,NUS1,SEC11C,SEC61A1,SLC35B1,SPCS2,SRPRA,SSR1,SSR3,STT3A,TMED3,TRAM1,YIF1A
GO:CC	GO:0005622	intracellular anatomical structure	8244	76	1.27434e-15	ALDH18A1,ARFGAP3,ARID3A,ATP6V0D1,BCAT2,BHLHA15,CCNF,CHAF1A,CKAP4,CRELD2,DCAF13,DDOST,DEPP1,DERL3,DNAJB9,DPAGT1,E2F2,EDEM1,EIF3F,ELL2,ERGIC1,ERLEC1,ERP44,GAB2,GARS1,GMPPB,H1-5,HERPUD1,HSP90B1,HSPA13,ING3,KDELR3,KRTCAP2,LMAN1,LOC101109397,LOC106990414,LRRC59,MMADHC,MOGS,MTDH,MYDGF,MZB1,NCAPG,NUS1,PDIA6,PIK3R5,PIM1,PLEKHA3,POU2AF1,PRDX4,RGCC,SCFD1,SDF2L1,SEC11C,SEC31A,SEC61A1,SERP1,SLC35B1,SLC35C1,S…
GO:CC	GO:0043229	intracellular organelle	7453	73	2.12678e-15	ALDH18A1,ARFGAP3,ARID3A,ATP6V0D1,BCAT2,BHLHA15,CCNF,CHAF1A,CKAP4,CRELD2,DCAF13,DDOST,DEPP1,DERL3,DNAJB9,DPAGT1,E2F2,EDEM1,ELL2,ERGIC1,ERLEC1,ERP44,GARS1,H1-5,HERPUD1,HSP90B1,HSPA13,ING3,KDELR3,KRTCAP2,LMAN1,LOC101109397,LOC106990414,LRRC59,MMADHC,MOGS,MTDH,MYDGF,MZB1,NCAPG,NUS1,PDIA6,PIK3R5,PIM1,PLEKHA3,POU2AF1,PRDX4,RGCC,SCFD1,SDF2L1,SEC11C,SEC31A,SEC61A1,SERP1,SLC35B1,SLC35C1,SLC7A5,SPCS2,SRP72…
GO:CC	GO:0005737	cytoplasm	5513	64	4.39511e-15	ALDH18A1,ARFGAP3,ARID3A,ATP6V0D1,BCAT2,CKAP4,CRELD2,DCAF13,DDOST,DEPP1,DERL3,DNAJB9,EDEM1,EIF3F,ERGIC1,ERLEC1,ERP44,GAB2,GARS1,GMPPB,HERPUD1,HSP90B1,HSPA13,KDELR3,KRTCAP2,LMAN1,LRRC59,MMADHC,MOGS,MTDH,MYDGF,MZB1,NCAPG,NUS1,PDIA6,PIK3R5,PIM1,PLEKHA3,PRDX4,RGCC,SCFD1,SDF2L1,SEC11C,SEC31A,SEC61A1,SERP1,SLC35B1,SLC35C1,SLC7A5,SPCS2,SRP72,SRPRA,SSR1,SSR2,SSR3,STT3A,TENT5C,TMED3,TMEM214,TRAM1,XBP1,YARS…
GO:CC	GO:0043226	organelle	7557	73	4.39511e-15	ALDH18A1,ARFGAP3,ARID3A,ATP6V0D1,BCAT2,BHLHA15,CCNF,CHAF1A,CKAP4,CRELD2,DCAF13,DDOST,DEPP1,DERL3,DNAJB9,DPAGT1,E2F2,EDEM1,ELL2,ERGIC1,ERLEC1,ERP44,GARS1,H1-5,HERPUD1,HSP90B1,HSPA13,ING3,KDELR3,KRTCAP2,LMAN1,LOC101109397,LOC106990414,LRRC59,MMADHC,MOGS,MTDH,MYDGF,MZB1,NCAPG,NUS1,PDIA6,PIK3R5,PIM1,PLEKHA3,POU2AF1,PRDX4,RGCC,SCFD1,SDF2L1,SEC11C,SEC31A,SEC61A1,SERP1,SLC35B1,SLC35C1,SLC7A5,SPCS2,SRP72…
GO:CC	GO:0043231	intracellular membrane-bounded organelle	6691	69	1.17733e-14	ALDH18A1,ARFGAP3,ARID3A,ATP6V0D1,BCAT2,BHLHA15,CCNF,CKAP4,CRELD2,DCAF13,DDOST,DEPP1,DERL3,DNAJB9,DPAGT1,E2F2,EDEM1,ELL2,ERGIC1,ERLEC1,ERP44,GARS1,H1-5,HERPUD1,HSP90B1,HSPA13,ING3,KDELR3,KRTCAP2,LMAN1,LRRC59,MMADHC,MOGS,MTDH,MYDGF,MZB1,NCAPG,NUS1,PDIA6,PIM1,PLEKHA3,POU2AF1,PRDX4,RGCC,SCFD1,SDF2L1,SEC11C,SEC31A,SEC61A1,SERP1,SLC35B1,SLC35C1,SLC7A5,SPCS2,SRP72,SRPRA,SSR1,SSR2,SSR3,STT3A,TENT5C,TMED3…
GO:CC	GO:0031984	organelle subcompartment	464	22	1.31321e-14	DDOST,DERL3,EDEM1,ERP44,HERPUD1,HSP90B1,KDELR3,KRTCAP2,MTDH,NUS1,SEC11C,SEC61A1,SLC35B1,SPCS2,SRPRA,SSR1,SSR3,STT3A,TMED3,TRAM1,YIF1A,YIPF2
GO:CC	GO:0043227	membrane-bounded organelle	6865	69	4.7233e-14	ALDH18A1,ARFGAP3,ARID3A,ATP6V0D1,BCAT2,BHLHA15,CCNF,CKAP4,CRELD2,DCAF13,DDOST,DEPP1,DERL3,DNAJB9,DPAGT1,E2F2,EDEM1,ELL2,ERGIC1,ERLEC1,ERP44,GARS1,H1-5,HERPUD1,HSP90B1,HSPA13,ING3,KDELR3,KRTCAP2,LMAN1,LRRC59,MMADHC,MOGS,MTDH,MYDGF,MZB1,NCAPG,NUS1,PDIA6,PIM1,PLEKHA3,POU2AF1,PRDX4,RGCC,SCFD1,SDF2L1,SEC11C,SEC31A,SEC61A1,SERP1,SLC35B1,SLC35C1,SLC7A5,SPCS2,SRP72,SRPRA,SSR1,SSR2,SSR3,STT3A,TENT5C,TMED3…
GO:CC	GO:0110165	cellular anatomical entity	9670	77	4.05621e-12	ALDH18A1,ARFGAP3,ARID3A,ATP6V0D1,BCAT2,BHLHA15,CCNF,CHAF1A,CKAP4,CRELD2,DCAF13,DDOST,DEPP1,DERL3,DNAJB9,DPAGT1,E2F2,EDEM1,EIF3F,ELL2,ERGIC1,ERLEC1,ERP44,GAB2,GARS1,GMPPB,H1-5,HERPUD1,HSP90B1,HSPA13,ING3,KDELR3,KRTCAP2,LMAN1,LOC101109397,LOC106990414,LRRC59,MMADHC,MOGS,MTDH,MYDGF,MZB1,NCAPG,NUS1,PDIA6,PIK3R5,PIM1,PLEKHA3,POU2AF1,PRDX4,RGCC,SCFD1,SDF2L1,SEC11C,SEC31A,SEC61A1,SERP1,SLC35B1,SLC35C1,S…
GO:CC	GO:0005575	cellular_component	9942	77	2.8126e-11	ALDH18A1,ARFGAP3,ARID3A,ATP6V0D1,BCAT2,BHLHA15,CCNF,CHAF1A,CKAP4,CRELD2,DCAF13,DDOST,DEPP1,DERL3,DNAJB9,DPAGT1,E2F2,EDEM1,EIF3F,ELL2,ERGIC1,ERLEC1,ERP44,GAB2,GARS1,GMPPB,H1-5,HERPUD1,HSP90B1,HSPA13,ING3,KDELR3,KRTCAP2,LMAN1,LOC101109397,LOC106990414,LRRC59,MMADHC,MOGS,MTDH,MYDGF,MZB1,NCAPG,NUS1,PDIA6,PIK3R5,PIM1,PLEKHA3,POU2AF1,PRDX4,RGCC,SCFD1,SDF2L1,SEC11C,SEC31A,SEC61A1,SERP1,SLC35B1,SLC35C1,S…
GO:CC	GO:0031090	organelle membrane	1260	24	1.0446e-07	ATP6V0D1,DDOST,DERL3,EDEM1,ERP44,HERPUD1,HSP90B1,KDELR3,KRTCAP2,MTDH,NUS1,SEC11C,SEC31A,SEC61A1,SLC35B1,SLC35C1,SPCS2,SRPRA,SSR1,SSR3,STT3A,TMED3,TRAM1,YIF1A
GO:CC	GO:0005793	endoplasmic reticulum-Golgi intermediate compartment	42	6	7.71051e-07	ERGIC1,ERP44,LMAN1,PDIA6,TMED3,YIF1A
GO:CC	GO:0140534	endoplasmic reticulum protein-containing complex	82	7	2.11327e-06	KRTCAP2,MZB1,SDF2L1,SEC11C,SPCS2,SRPRA,STT3A
GO:CC	GO:0005788	endoplasmic reticulum lumen	33	4	0.000238837	ERLEC1,ERP44,HSP90B1,MZB1
GO:CC	GO:0016020	membrane	3635	33	0.00231537	ARID3A,ATP6V0D1,DDOST,DERL3,DPAGT1,EDEM1,ERP44,GAB2,HERPUD1,HSP90B1,KDELR3,KRTCAP2,LMAN1,MTDH,NUS1,PIK3R5,SEC11C,SEC31A,SEC61A1,SLC35B1,SLC35C1,SLC7A5,SPCS2,SRPRA,SSR1,SSR2,SSR3,STT3A,TMED3,TRAM1,TSPAN13,YIF1A,YIPF2
GO:CC	GO:0005787	signal peptidase complex	5	2	0.00238705	SEC11C,SPCS2
GO:CC	GO:0005794	Golgi apparatus	719	12	0.00239529	ARFGAP3,CRELD2,KDELR3,LMAN1,MYDGF,PLEKHA3,SCFD1,SLC35C1,TMED3,TMEM214,YIF1A,YIPF2
GO:CC	GO:0034663	endoplasmic reticulum chaperone complex	6	2	0.0032443	MZB1,SDF2L1
GO:CC	GO:0044322	endoplasmic reticulum quality control compartment	7	2	0.00433017	EDEM1,HERPUD1
GO:CC	GO:0008250	oligosaccharyltransferase complex	14	2	0.0175705	KRTCAP2,STT3A
GO:CC	GO:0000786	nucleosome	121	4	0.025444	H1-5,ING3,LOC101109397,LOC106990414
GO:CC	GO:0030134	COPII-coated ER to Golgi transport vesicle	18	2	0.0266197	LMAN1,SEC31A
GO:CC	GO:0098796	membrane protein complex	611	9	0.0266197	ATP6V0D1,KRTCAP2,PIK3R5,SEC11C,SEC31A,SLC7A5,SPCS2,SRPRA,STT3A
GO:CC	GO:0005791	rough endoplasmic reticulum	19	2	0.0278371	CKAP4,SRPRA
GO:CC	GO:0005785	signal recognition particle receptor complex	1	1	0.0330374	SRPRA
GO:MF	GO:0005047	signal recognition particle binding	6	3	0.000713471	DERL3,SRP72,SRPRA
GO:MF	GO:0051787	misfolded protein binding	11	3	0.00288937	DNAJB9,EDEM1,SDF2L1
GO:MF	GO:0043021	ribonucleoprotein complex binding	95	5	0.0115685	DERL3,PIM1,SEC61A1,SRP72,SRPRA
